# Supplementary material for: Increasing the accuracy of proteomic typing by decellularisation of amyloid tissue biopsies
Source: J Proteomics. 2017 Aug 8;165:113–8. doi: 10.1016/j.jprot.2017.06.016 (PMC5571436; doi:10.1016/j.jprot.2017.06.016)
Supplement: Supplementary file 2 — Protein and peptide identification by Mascot. [file mmc2.xls]

## Sheet: Patient-1 untreated
Family	Member	Database	Accession	Score	Mass	Num. of matches	Num. of significant matches	Num. of sequences	Num. of significant sequences	emPAI	Description
1	1	SwissProt	K2C1_HUMAN	1484	65999	57	57	33	33	9.09	Keratin, type II cytoskeletal 1 OS=Homo sapiens GN=KRT1 PE=1 SV=6
1	2	SwissProt	K22E_HUMAN	921	65393	36	36	27	27	5.15	Keratin, type II cytoskeletal 2 epidermal OS=Homo sapiens GN=KRT2 PE=1 SV=2
1	3	SwissProt	K2C5_HUMAN	211	62340	15	15	10	10	0.97	Keratin, type II cytoskeletal 5 OS=Homo sapiens GN=KRT5 PE=1 SV=3
1	4	SwissProt	DESM_HUMAN	182	53503	8	8	8	8	0.88	Desmin OS=Homo sapiens GN=DES PE=1 SV=3
1	5	SwissProt	VIME_HUMAN	109	53619	7	7	7	7	0.74	Vimentin OS=Homo sapiens GN=VIM PE=1 SV=4
1	6	SwissProt	K2C1B_HUMAN	105	61864	3	3	2	2	0.15	Keratin, type II cytoskeletal 1b OS=Homo sapiens GN=KRT77 PE=2 SV=3
2	1	SwissProt	K1C10_HUMAN	1462	58792	58	58	32	32	10.57	Keratin, type I cytoskeletal 10 OS=Homo sapiens GN=KRT10 PE=1 SV=6
2	2	SwissProt	K1C14_HUMAN	311	51529	13	13	9	9	1.1	Keratin, type I cytoskeletal 14 OS=Homo sapiens GN=KRT14 PE=1 SV=4
3	1	SwissProt	MYH7_HUMAN	1267	222959	48	48	44	44	1.32	Myosin-7 OS=Homo sapiens GN=MYH7 PE=1 SV=5
4	1	SwissProt	K1C9_HUMAN	883	62027	31	31	22	22	3.81	Keratin, type I cytoskeletal 9 OS=Homo sapiens GN=KRT9 PE=1 SV=3
5	1	SwissProt	ACTC_HUMAN	311	41992	14	14	11	11	2.35	Actin, alpha cardiac muscle 1 OS=Homo sapiens GN=ACTC1 PE=1 SV=1
5	2	SwissProt	ACTB_HUMAN	188	41710	9	9	7	7	1.25	Actin, cytoplasmic 1 OS=Homo sapiens GN=ACTB PE=1 SV=1
6	1	SwissProt	ALBU_HUMAN	291	69321	19	19	7	7	0.53	Serum albumin OS=Homo sapiens GN=ALB PE=1 SV=2
7	1	SwissProt	APOE_HUMAN	218	36132	8	8	7	7	1.26	Apolipoprotein E OS=Homo sapiens GN=APOE PE=1 SV=1
8	1	SwissProt	IGKC_HUMAN	184	11602	8	8	4	4	3.11	Ig kappa chain C region OS=Homo sapiens GN=IGKC PE=1 SV=1
9	1	SwissProt	VTNC_HUMAN	147	54271	6	6	6	6	0.6	Vitronectin OS=Homo sapiens GN=VTN PE=1 SV=1
10	1	SwissProt	HBB_HUMAN	133	15988	6	6	6	6	3.76	Hemoglobin subunit beta OS=Homo sapiens GN=HBB PE=1 SV=2
11	1	SwissProt	HORN_HUMAN	123	282228	5	5	4	4	0.06	Hornerin OS=Homo sapiens GN=HRNR PE=1 SV=2
12	1	SwissProt	FBN1_HUMAN	113	312022	4	4	4	4	0.06	Fibrillin-1 OS=Homo sapiens GN=FBN1 PE=1 SV=3
13	1	SwissProt	CO1A2_HUMAN	107	129235	4	4	4	4	0.14	Collagen alpha-2(I) chain OS=Homo sapiens GN=COL1A2 PE=1 SV=7
14	1	SwissProt	MYL3_HUMAN	102	21918	4	4	4	4	1.15	Myosin light chain 3 OS=Homo sapiens GN=MYL3 PE=1 SV=3
15	1	SwissProt	CO6A3_HUMAN	96	343457	5	5	5	5	0.06	Collagen alpha-3(VI) chain OS=Homo sapiens GN=COL6A3 PE=1 SV=5
16	1	SwissProt	MLRV_HUMAN	95	18777	5	5	5	5	2.04	Myosin regulatory light chain 2, ventricular/cardiac muscle isoform OS=Homo sapiens GN=MYL2 PE=1 SV=3
17	1	SwissProt	LMNA_HUMAN	89	74095	2	2	2	2	0.12	Prelamin-A/C OS=Homo sapiens GN=LMNA PE=1 SV=1
18	1	SwissProt	TTHY_HUMAN	86	15877	4	4	3	3	1.19	Transthyretin OS=Homo sapiens GN=TTR PE=1 SV=1
19	1	SwissProt	SAMP_HUMAN	86	25371	3	3	3	3	0.64	Serum amyloid P-component OS=Homo sapiens GN=APCS PE=1 SV=2
20	1	SwissProt	HBA_HUMAN	78	15248	4	4	3	3	1.27	Hemoglobin subunit alpha OS=Homo sapiens GN=HBA1 PE=1 SV=2
21	1	SwissProt	SBSN_HUMAN	78	60505	2	2	2	2	0.15	Suprabasin OS=Homo sapiens GN=SBSN PE=1 SV=2
22	1	SwissProt	DCD_HUMAN	71	11277	3	3	2	2	1.07	Dermcidin OS=Homo sapiens GN=DCD PE=1 SV=2
23	1	SwissProt	TPM1_HUMAN	68	32689	2	2	2	2	0.29	Tropomyosin alpha-1 chain OS=Homo sapiens GN=TPM1 PE=1 SV=2
24	1	SwissProt	CLUS_HUMAN	62	52461	2	2	2	2	0.18	Clusterin OS=Homo sapiens GN=CLU PE=1 SV=1
25	1	SwissProt	H4_HUMAN	57	11360	4	4	4	4	3.28	Histone H4 OS=Homo sapiens GN=HIST1H4A PE=1 SV=2
26	1	SwissProt	FILA2_HUMAN	55	247928	1	1	1	1	0.02	Filaggrin-2 OS=Homo sapiens GN=FLG2 PE=1 SV=1
27	1	SwissProt	ACTN2_HUMAN	53	103788	4	4	4	4	0.18	Alpha-actinin-2 OS=Homo sapiens GN=ACTN2 PE=1 SV=1
28	1	SwissProt	TNNI3_HUMAN	53	23993	2	2	2	2	0.42	Troponin I, cardiac muscle OS=Homo sapiens GN=TNNI3 PE=1 SV=3
29	1	SwissProt	MYG_HUMAN	47	17173	2	2	2	2	0.62	Myoglobin OS=Homo sapiens GN=MB PE=1 SV=2
30	1	SwissProt	H2A1B_HUMAN	47	14127	3	3	3	3	1.42	Histone H2A type 1-B/E OS=Homo sapiens GN=HIST1H2AB PE=1 SV=2
31	1	SwissProt	CO6A1_HUMAN	38	108462	2	2	2	2	0.08	Collagen alpha-1(VI) chain OS=Homo sapiens GN=COL6A1 PE=1 SV=3
32	1	SwissProt	APOA4_HUMAN	36	45371	1	1	1	1	0.1	Apolipoprotein A-IV OS=Homo sapiens GN=APOA4 PE=1 SV=3
33	1	SwissProt	MDHM_HUMAN	35	35481	1	1	1	1	0.13	Malate dehydrogenase, mitochondrial OS=Homo sapiens GN=MDH2 PE=1 SV=3
34	1	SwissProt	CALL5_HUMAN	33	15883	1	1	1	1	0.3	Calmodulin-like protein 5 OS=Homo sapiens GN=CALML5 PE=1 SV=2
35	1	SwissProt	KCRS_HUMAN	33	47474	1	1	1	1	0.09	Creatine kinase S-type, mitochondrial OS=Homo sapiens GN=CKMT2 PE=1 SV=2
36	1	SwissProt	PGBM_HUMAN	32	468532	1	1	1	1	0.01	Basement membrane-specific heparan sulfate proteoglycan core protein OS=Homo sapiens GN=HSPG2 PE=1 SV=4
37	1	SwissProt	FABPH_HUMAN	30	14849	1	1	1	1	0.32	Fatty acid-binding protein, heart OS=Homo sapiens GN=FABP3 PE=1 SV=4
38	1	SwissProt	ATPB_HUMAN	30	56525	1	1	1	1	0.08	ATP synthase subunit beta, mitochondrial OS=Homo sapiens GN=ATP5B PE=1 SV=3
39	1	SwissProt	CP2J2_HUMAN	26	57574	1	1	1	1	0.08	Cytochrome P450 2J2 OS=Homo sapiens GN=CYP2J2 PE=1 SV=2
40	1	SwissProt	ZBT43_HUMAN	25	52597	1	1	1	1	0.08	Zinc finger and BTB domain-containing protein 43 OS=Homo sapiens GN=ZBTB43 PE=1 SV=1
41	1	SwissProt	CO4A1_HUMAN	25	160514	1	1	1	1	0.03	Collagen alpha-1(IV) chain OS=Homo sapiens GN=COL4A1 PE=1 SV=3
42	1	SwissProt	PCOC2_HUMAN	25	45687	1	1	1	1	0.1	Procollagen C-endopeptidase enhancer 2 OS=Homo sapiens GN=PCOLCE2 PE=1 SV=1
43	1	SwissProt	TENX_HUMAN	24	464034	1	1	1	1	0.01	Tenascin-X OS=Homo sapiens GN=TNXB PE=1 SV=3
44	1	SwissProt	PLAK_HUMAN	22	81693	1	1	1	1	0.05	Junction plakoglobin OS=Homo sapiens GN=JUP PE=1 SV=3
45	1	SwissProt	CRYAB_HUMAN	21	20146	1	1	1	1	0.23	Alpha-crystallin B chain OS=Homo sapiens GN=CRYAB PE=1 SV=2
46	1	SwissProt	DJC15_HUMAN	21	16373	1	1	1	1	0.29	DnaJ homolog subfamily C member 15 OS=Homo sapiens GN=DNAJC15 PE=1 SV=2
47	1	SwissProt	COX41_HUMAN	21	19564	1	1	1	1	0.24	Cytochrome c oxidase subunit 4 isoform 1, mitochondrial OS=Homo sapiens GN=COX4I1 PE=1 SV=1
48	1	SwissProt	ATPA_HUMAN	20	59714	1	1	1	1	0.07	ATP synthase subunit alpha, mitochondrial OS=Homo sapiens GN=ATP5A1 PE=1 SV=1
49	1	SwissProt	H2B1A_HUMAN	20	14159	1	1	1	1	0.34	Histone H2B type 1-A OS=Homo sapiens GN=HIST1H2BA PE=1 SV=3
50	1	SwissProt	RSF1_HUMAN	19	163720	1	1	1	1	0.03	Remodeling and spacing factor 1 OS=Homo sapiens GN=RSF1 PE=1 SV=2
51	1	SwissProt	GG6L1_HUMAN	18	77028	1	1	1	1	0.06	Golgin subfamily A member 6-like protein 1 OS=Homo sapiens GN=GOLGA6L1 PE=2 SV=2
52	1	SwissProt	COE2_HUMAN	18	62610	1	1	1	1	0.07	Transcription factor COE2 OS=Homo sapiens GN=EBF2 PE=1 SV=4
53	1	SwissProt	NAA15_HUMAN	17	101208	1	1	1	1	0.04	N-alpha-acetyltransferase 15, NatA auxiliary subunit OS=Homo sapiens GN=NAA15 PE=1 SV=1
54	1	SwissProt	TNNT2_HUMAN	17	35902	1	1	1	1	0.12	Troponin T, cardiac muscle OS=Homo sapiens GN=TNNT2 PE=1 SV=3
55	1	SwissProt	DIP2A_HUMAN	16	170261	1	1	1	1	0.02	Disco-interacting protein 2 homolog A OS=Homo sapiens GN=DIP2A PE=1 SV=2
56	1	SwissProt	DSG1_HUMAN	15	113676	1	1	1	1	0.04	Desmoglein-1 OS=Homo sapiens GN=DSG1 PE=1 SV=2
57	1	SwissProt	COIA1_HUMAN	15	178077	1	1	1	1	0.02	Collagen alpha-1(XVIII) chain OS=Homo sapiens GN=COL18A1 PE=1 SV=5
58	1	SwissProt	DUPD1_HUMAN	15	25320	1	1	1	1	0.18	Dual specificity phosphatase DUPD1 OS=Homo sapiens GN=DUPD1 PE=1 SV=1
59	1	SwissProt	FHL1_HUMAN	15	36239	1	1	1	1	0.12	Four and a half LIM domains protein 1 OS=Homo sapiens GN=FHL1 PE=1 SV=4
60	1	SwissProt	FAT2_HUMAN	15	479018	1	1	1	1	0.01	Protocadherin Fat 2 OS=Homo sapiens GN=FAT2 PE=1 SV=2
61	1	SwissProt	DPP6_HUMAN	15	97527	1	1	1	1	0.04	Dipeptidyl aminopeptidase-like protein 6 OS=Homo sapiens GN=DPP6 PE=1 SV=2

## Sheet: Patient-1 decellularised repl.1
Family	Member	Database	Accession	Score	Mass	Num. of matches	Num. of significant matches	Num. of sequences	Num. of significant sequences	emPAI	Description
1	1	SwissProt	MYH7_HUMAN	11210	222959	351	351	176	176	61.61	Myosin-7 OS=Homo sapiens GN=MYH7 PE=1 SV=5
1	2	SwissProt	MYH6_HUMAN	6800	223596	211	211	107	107	11.31	Myosin-6 OS=Homo sapiens GN=MYH6 PE=1 SV=5
1	3	SwissProt	MYH1_HUMAN	1704	223006	62	62	42	42	1.45	Myosin-1 OS=Homo sapiens GN=MYH1 PE=1 SV=3
1	4	SwissProt	MYH2_HUMAN	1638	222906	58	58	39	39	1.31	Myosin-2 OS=Homo sapiens GN=MYH2 PE=1 SV=1
1	5	SwissProt	MYH3_HUMAN	1196	223766	44	44	29	29	0.87	Myosin-3 OS=Homo sapiens GN=MYH3 PE=1 SV=3
1	6	SwissProt	MYH13_HUMAN	923	223465	34	34	25	25	0.77	Myosin-13 OS=Homo sapiens GN=MYH13 PE=1 SV=2
2	1	SwissProt	TITIN_HUMAN	6568	3813652	248	248	240	240	0.31	Titin OS=Homo sapiens GN=TTN PE=1 SV=4
3	1	SwissProt	DESM_HUMAN	1694	53503	50	50	37	37	19.12	Desmin OS=Homo sapiens GN=DES PE=1 SV=3
3	2	SwissProt	K2C1_HUMAN	691	65999	23	23	20	20	2.84	Keratin, type II cytoskeletal 1 OS=Homo sapiens GN=KRT1 PE=1 SV=6
3	3	SwissProt	K22E_HUMAN	413	65393	15	15	15	15	1.64	Keratin, type II cytoskeletal 2 epidermal OS=Homo sapiens GN=KRT2 PE=1 SV=2
3	4	SwissProt	VIME_HUMAN	255	53619	9	9	8	8	0.88	Vimentin OS=Homo sapiens GN=VIM PE=1 SV=4
3	5	SwissProt	K2C6A_HUMAN	221	60008	6	6	6	6	0.53	Keratin, type II cytoskeletal 6A OS=Homo sapiens GN=KRT6A PE=1 SV=3
3	6	SwissProt	K2C5_HUMAN	140	62340	5	5	5	5	0.4	Keratin, type II cytoskeletal 5 OS=Homo sapiens GN=KRT5 PE=1 SV=3
4	1	SwissProt	ACTS_HUMAN	1620	42024	55	55	24	24	26.34	Actin, alpha skeletal muscle OS=Homo sapiens GN=ACTA1 PE=1 SV=1
4	2	SwissProt	ACTC_HUMAN	1555	41992	53	53	24	24	26.58	Actin, alpha cardiac muscle 1 OS=Homo sapiens GN=ACTC1 PE=1 SV=1
4	3	SwissProt	ACTB_HUMAN	855	41710	33	33	14	14	5.16	Actin, cytoplasmic 1 OS=Homo sapiens GN=ACTB PE=1 SV=1
4	4	SwissProt	POTEI_HUMAN	151	121205	5	5	4	4	0.15	POTE ankyrin domain family member I OS=Homo sapiens GN=POTEI PE=3 SV=1
5	1	SwissProt	ACTN2_HUMAN	1556	103788	48	48	33	33	4.34	Alpha-actinin-2 OS=Homo sapiens GN=ACTN2 PE=1 SV=1
5	2	SwissProt	ACTN1_HUMAN	463	102993	12	12	9	9	0.51	Alpha-actinin-1 OS=Homo sapiens GN=ACTN1 PE=1 SV=2
6	1	SwissProt	ATPB_HUMAN	1120	56525	31	31	19	19	5.03	ATP synthase subunit beta, mitochondrial OS=Homo sapiens GN=ATP5B PE=1 SV=3
7	1	SwissProt	K1C10_HUMAN	929	58792	33	33	25	25	6.49	Keratin, type I cytoskeletal 10 OS=Homo sapiens GN=KRT10 PE=1 SV=6
8	1	SwissProt	ATPA_HUMAN	910	59714	22	22	16	16	2.33	ATP synthase subunit alpha, mitochondrial OS=Homo sapiens GN=ATP5A1 PE=1 SV=1
9	1	SwissProt	MYPC3_HUMAN	831	140674	26	26	24	24	1.13	Myosin-binding protein C, cardiac-type OS=Homo sapiens GN=MYBPC3 PE=1 SV=4
10	1	SwissProt	TPM1_HUMAN	779	32689	29	29	20	20	16.04	Tropomyosin alpha-1 chain OS=Homo sapiens GN=TPM1 PE=1 SV=2
10	2	SwissProt	TPM2_HUMAN	506	32831	16	16	12	12	3.65	Tropomyosin beta chain OS=Homo sapiens GN=TPM2 PE=1 SV=1
11	1	SwissProt	FLNC_HUMAN	735	290841	25	25	25	25	0.44	Filamin-C OS=Homo sapiens GN=FLNC PE=1 SV=3
12	1	SwissProt	CO6A3_HUMAN	424	343457	12	12	11	11	0.15	Collagen alpha-3(VI) chain OS=Homo sapiens GN=COL6A3 PE=1 SV=5
13	1	SwissProt	DESP_HUMAN	310	331569	11	11	11	11	0.15	Desmoplakin OS=Homo sapiens GN=DSP PE=1 SV=3
14	1	SwissProt	MYOM1_HUMAN	302	187509	13	13	13	13	0.34	Myomesin-1 OS=Homo sapiens GN=MYOM1 PE=1 SV=2
15	1	SwissProt	NNTM_HUMAN	287	113823	10	10	10	10	0.45	NAD(P) transhydrogenase, mitochondrial OS=Homo sapiens GN=NNT PE=1 SV=3
16	1	SwissProt	MLRV_HUMAN	265	18777	8	8	6	6	2.79	Myosin regulatory light chain 2, ventricular/cardiac muscle isoform OS=Homo sapiens GN=MYL2 PE=1 SV=3
17	1	SwissProt	PGBM_HUMAN	254	468532	7	7	7	7	0.07	Basement membrane-specific heparan sulfate proteoglycan core protein OS=Homo sapiens GN=HSPG2 PE=1 SV=4
18	1	SwissProt	MYL3_HUMAN	253	21918	10	10	9	9	4.59	Myosin light chain 3 OS=Homo sapiens GN=MYL3 PE=1 SV=3
19	1	SwissProt	MYOM2_HUMAN	248	164792	9	9	9	9	0.26	Myomesin-2 OS=Homo sapiens GN=MYOM2 PE=1 SV=2
20	1	SwissProt	IGKC_HUMAN	242	11602	10	10	6	6	7.31	Ig kappa chain C region OS=Homo sapiens GN=IGKC PE=1 SV=1
21	1	SwissProt	ADT1_HUMAN	239	33043	9	9	9	9	2.14	ADP/ATP translocase 1 OS=Homo sapiens GN=SLC25A4 PE=1 SV=4
22	1	SwissProt	LAMC1_HUMAN	237	177489	4	4	4	4	0.1	Laminin subunit gamma-1 OS=Homo sapiens GN=LAMC1 PE=1 SV=3
23	1	SwissProt	AT2A2_HUMAN	226	114683	9	9	7	7	0.34	Sarcoplasmic/endoplasmic reticulum calcium ATPase 2 OS=Homo sapiens GN=ATP2A2 PE=1 SV=1
24	1	SwissProt	HBB_HUMAN	206	15988	6	6	6	6	3.75	Hemoglobin subunit beta OS=Homo sapiens GN=HBB PE=1 SV=2
25	1	SwissProt	KCRS_HUMAN	198	47474	4	4	3	3	0.43	Creatine kinase S-type, mitochondrial OS=Homo sapiens GN=CKMT2 PE=1 SV=2
26	1	SwissProt	MYOM3_HUMAN	196	162088	7	7	7	7	0.2	Myomesin-3 OS=Homo sapiens GN=MYOM3 PE=2 SV=1
27	1	SwissProt	ECHA_HUMAN	196	82947	5	5	5	5	0.29	Trifunctional enzyme subunit alpha, mitochondrial OS=Homo sapiens GN=HADHA PE=1 SV=2
28	1	SwissProt	TNNI3_HUMAN	195	23993	5	5	4	4	1.39	Troponin I, cardiac muscle OS=Homo sapiens GN=TNNI3 PE=1 SV=3
29	1	SwissProt	H4_HUMAN	185	11360	6	6	5	5	5.14	Histone H4 OS=Homo sapiens GN=HIST1H4A PE=1 SV=2
30	1	SwissProt	H2B1B_HUMAN	180	13942	3	3	2	2	1.43	Histone H2B type 1-B OS=Homo sapiens GN=HIST1H2BB PE=1 SV=2
31	1	SwissProt	VINC_HUMAN	167	123722	5	5	5	5	0.19	Vinculin OS=Homo sapiens GN=VCL PE=1 SV=4
32	1	SwissProt	ATPO_HUMAN	167	23263	6	6	5	5	1.94	ATP synthase subunit O, mitochondrial OS=Homo sapiens GN=ATP5O PE=1 SV=1
33	1	SwissProt	CRYAB_HUMAN	165	20146	5	5	3	3	1.3	Alpha-crystallin B chain OS=Homo sapiens GN=CRYAB PE=1 SV=2
34	1	SwissProt	ODO2_HUMAN	161	48724	5	5	4	4	0.54	Dihydrolipoyllysine-residue succinyltransferase component of 2-oxoglutarate dehydrogenase complex, mitochondrial OS=Homo sapiens GN=DLST PE=1 SV=4
35	1	SwissProt	NEBL_HUMAN	158	116380	5	5	5	5	0.2	Nebulette OS=Homo sapiens GN=NEBL PE=1 SV=1
36	1	SwissProt	CPT1B_HUMAN	157	87744	4	4	4	4	0.21	Carnitine O-palmitoyltransferase 1, muscle isoform OS=Homo sapiens GN=CPT1B PE=2 SV=2
37	1	SwissProt	K1C9_HUMAN	140	62027	2	2	2	2	0.15	Keratin, type I cytoskeletal 9 OS=Homo sapiens GN=KRT9 PE=1 SV=3
38	1	SwissProt	ATPG_HUMAN	134	32975	4	4	4	4	0.67	ATP synthase subunit gamma, mitochondrial OS=Homo sapiens GN=ATP5C1 PE=1 SV=1
39	1	SwissProt	HSPB1_HUMAN	129	22768	3	3	3	3	0.74	Heat shock protein beta-1 OS=Homo sapiens GN=HSPB1 PE=1 SV=2
40	1	SwissProt	HBA_HUMAN	128	15248	4	4	3	3	1.27	Hemoglobin subunit alpha OS=Homo sapiens GN=HBA1 PE=1 SV=2
41	1	SwissProt	AT5F1_HUMAN	124	28890	3	3	3	3	0.55	ATP synthase F(0) complex subunit B1, mitochondrial OS=Homo sapiens GN=ATP5F1 PE=1 SV=2
42	1	SwissProt	ACADV_HUMAN	122	70345	5	5	4	4	0.27	Very long-chain specific acyl-CoA dehydrogenase, mitochondrial OS=Homo sapiens GN=ACADVL PE=1 SV=1
43	1	SwissProt	MYOZ2_HUMAN	119	29879	4	4	4	4	0.76	Myozenin-2 OS=Homo sapiens GN=MYOZ2 PE=1 SV=1
44	1	SwissProt	CO4A2_HUMAN	114	167449	2	2	2	2	0.05	Collagen alpha-2(IV) chain OS=Homo sapiens GN=COL4A2 PE=1 SV=4
45	1	SwissProt	ATPK_HUMAN	114	10911	3	3	2	2	2.1	ATP synthase subunit f, mitochondrial OS=Homo sapiens GN=ATP5J2 PE=1 SV=3
46	1	SwissProt	M2OM_HUMAN	113	34040	4	4	4	4	0.64	Mitochondrial 2-oxoglutarate/malate carrier protein OS=Homo sapiens GN=SLC25A11 PE=1 SV=3
47	1	SwissProt	VDAC2_HUMAN	113	31547	3	3	2	2	0.31	Voltage-dependent anion-selective channel protein 2 OS=Homo sapiens GN=VDAC2 PE=1 SV=2
48	1	SwissProt	FBN1_HUMAN	110	312022	3	3	3	3	0.04	Fibrillin-1 OS=Homo sapiens GN=FBN1 PE=1 SV=3
49	1	SwissProt	NDUS1_HUMAN	107	79417	2	2	2	2	0.11	NADH-ubiquinone oxidoreductase 75 kDa subunit, mitochondrial OS=Homo sapiens GN=NDUFS1 PE=1 SV=3
50	1	SwissProt	TGM2_HUMAN	106	77280	2	2	2	2	0.12	Protein-glutamine gamma-glutamyltransferase 2 OS=Homo sapiens GN=TGM2 PE=1 SV=2
51	1	SwissProt	QCR2_HUMAN	103	48413	2	2	2	2	0.19	Cytochrome b-c1 complex subunit 2, mitochondrial OS=Homo sapiens GN=UQCRC2 PE=1 SV=3
52	1	SwissProt	LAMA2_HUMAN	102	343684	2	2	2	2	0.03	Laminin subunit alpha-2 OS=Homo sapiens GN=LAMA2 PE=1 SV=4
53	1	SwissProt	ODP2_HUMAN	101	68953	4	4	4	4	0.28	Dihydrolipoyllysine-residue acetyltransferase component of pyruvate dehydrogenase complex, mitochondrial OS=Homo sapiens GN=DLAT PE=1 SV=3
54	1	SwissProt	PKP2_HUMAN	99	97355	6	6	6	6	0.3	Plakophilin-2 OS=Homo sapiens GN=PKP2 PE=1 SV=2
55	1	SwissProt	SRBS2_HUMAN	98	124030	4	4	4	4	0.15	Sorbin and SH3 domain-containing protein 2 OS=Homo sapiens GN=SORBS2 PE=1 SV=3
56	1	SwissProt	FHL2_HUMAN	97	32171	5	5	4	4	0.69	Four and a half LIM domains protein 2 OS=Homo sapiens GN=FHL2 PE=1 SV=3
57	1	SwissProt	COX5A_HUMAN	95	16752	4	4	4	4	1.7	Cytochrome c oxidase subunit 5A, mitochondrial OS=Homo sapiens GN=COX5A PE=1 SV=2
58	1	SwissProt	COX2_HUMAN	93	25548	4	4	4	4	0.93	Cytochrome c oxidase subunit 2 OS=Homo sapiens GN=MT-CO2 PE=1 SV=1
59	1	SwissProt	CX7A1_HUMAN	91	9112	2	2	2	2	1.45	Cytochrome c oxidase subunit 7A1, mitochondrial OS=Homo sapiens GN=COX7A1 PE=1 SV=2
60	1	SwissProt	LMNA_HUMAN	90	74095	3	3	3	3	0.19	Prelamin-A/C OS=Homo sapiens GN=LMNA PE=1 SV=1
61	1	SwissProt	CO1A2_HUMAN	90	129235	1	1	1	1	0.03	Collagen alpha-2(I) chain OS=Homo sapiens GN=COL1A2 PE=1 SV=7
62	1	SwissProt	PLEC_HUMAN	88	531466	6	6	6	6	0.05	Plectin OS=Homo sapiens GN=PLEC PE=1 SV=3
63	1	SwissProt	PHB_HUMAN	88	29786	2	2	2	2	0.33	Prohibitin OS=Homo sapiens GN=PHB PE=1 SV=1
64	1	SwissProt	HSP7C_HUMAN	88	70854	2	2	2	2	0.13	Heat shock cognate 71 kDa protein OS=Homo sapiens GN=HSPA8 PE=1 SV=1
65	1	SwissProt	VDAC1_HUMAN	87	30754	2	2	2	2	0.31	Voltage-dependent anion-selective channel protein 1 OS=Homo sapiens GN=VDAC1 PE=1 SV=2
66	1	SwissProt	ODPA_HUMAN	85	43268	3	3	3	3	0.34	Pyruvate dehydrogenase E1 component subunit alpha, somatic form, mitochondrial OS=Homo sapiens GN=PDHA1 PE=1 SV=3
67	1	SwissProt	IDHP_HUMAN	84	50877	2	2	2	2	0.18	Isocitrate dehydrogenase [NADP], mitochondrial OS=Homo sapiens GN=IDH2 PE=1 SV=2
68	1	SwissProt	PHB2_HUMAN	82	33276	2	2	2	2	0.29	Prohibitin-2 OS=Homo sapiens GN=PHB2 PE=1 SV=2
69	1	SwissProt	EFTU_HUMAN	81	49510	3	3	3	3	0.29	Elongation factor Tu, mitochondrial OS=Homo sapiens GN=TUFM PE=1 SV=2
70	1	SwissProt	ATP5L_HUMAN	80	11421	2	2	2	2	1.05	ATP synthase subunit g, mitochondrial OS=Homo sapiens GN=ATP5L PE=1 SV=3
71	1	SwissProt	CO6A1_HUMAN	79	108462	3	3	3	3	0.12	Collagen alpha-1(VI) chain OS=Homo sapiens GN=COL6A1 PE=1 SV=3
72	1	SwissProt	ECHB_HUMAN	79	51262	2	2	2	2	0.18	Trifunctional enzyme subunit beta, mitochondrial OS=Homo sapiens GN=HADHB PE=1 SV=3
73	1	SwissProt	CO1A1_HUMAN	75	138857	1	1	1	1	0.03	Collagen alpha-1(I) chain OS=Homo sapiens GN=COL1A1 PE=1 SV=5
74	1	SwissProt	ODPB_HUMAN	73	39208	1	1	1	1	0.11	Pyruvate dehydrogenase E1 component subunit beta, mitochondrial OS=Homo sapiens GN=PDHB PE=1 SV=3
75	1	SwissProt	CO6A2_HUMAN	72	108512	2	2	2	2	0.08	Collagen alpha-2(VI) chain OS=Homo sapiens GN=COL6A2 PE=1 SV=4
76	1	SwissProt	CLUS_HUMAN	71	52461	2	2	2	2	0.17	Clusterin OS=Homo sapiens GN=CLU PE=1 SV=1
77	1	SwissProt	LAMB2_HUMAN	71	195854	2	2	2	2	0.04	Laminin subunit beta-2 OS=Homo sapiens GN=LAMB2 PE=1 SV=2
78	1	SwissProt	TBA1A_HUMAN	69	50104	2	2	2	2	0.18	Tubulin alpha-1A chain OS=Homo sapiens GN=TUBA1A PE=1 SV=1
79	1	SwissProt	NDUA5_HUMAN	66	13450	1	1	1	1	0.36	NADH dehydrogenase [ubiquinone] 1 alpha subcomplex subunit 5 OS=Homo sapiens GN=NDUFA5 PE=1 SV=3
80	1	SwissProt	LDB3_HUMAN	65	77086	2	2	2	2	0.12	LIM domain-binding protein 3 OS=Homo sapiens GN=LDB3 PE=1 SV=2
81	1	SwissProt	MYG_HUMAN	64	17173	3	3	2	2	0.62	Myoglobin OS=Homo sapiens GN=MB PE=1 SV=2
82	1	SwissProt	MPCP_HUMAN	64	40069	2	2	2	2	0.23	Phosphate carrier protein, mitochondrial OS=Homo sapiens GN=SLC25A3 PE=1 SV=2
83	1	SwissProt	HSPB7_HUMAN	61	18599	2	2	2	2	0.56	Heat shock protein beta-7 OS=Homo sapiens GN=HSPB7 PE=1 SV=1
84	1	SwissProt	SRCA_HUMAN	59	100727	1	1	1	1	0.04	Sarcalumenin OS=Homo sapiens GN=SRL PE=2 SV=2
85	1	SwissProt	CSRP3_HUMAN	57	20955	1	1	1	1	0.22	Cysteine and glycine-rich protein 3 OS=Homo sapiens GN=CSRP3 PE=1 SV=1
86	1	SwissProt	AOFA_HUMAN	57	59644	1	1	1	1	0.07	Amine oxidase [flavin-containing] A OS=Homo sapiens GN=MAOA PE=1 SV=1
87	1	SwissProt	NDUBA_HUMAN	57	20763	1	1	1	1	0.22	NADH dehydrogenase [ubiquinone] 1 beta subcomplex subunit 10 OS=Homo sapiens GN=NDUFB10 PE=1 SV=3
88	1	SwissProt	TBB4A_HUMAN	53	49554	2	2	2	2	0.19	Tubulin beta-4A chain OS=Homo sapiens GN=TUBB4A PE=1 SV=2
89	1	SwissProt	COX41_HUMAN	53	19564	2	2	2	2	0.53	Cytochrome c oxidase subunit 4 isoform 1, mitochondrial OS=Homo sapiens GN=COX4I1 PE=1 SV=1
90	1	SwissProt	FHL1_HUMAN	53	36239	1	1	1	1	0.12	Four and a half LIM domains protein 1 OS=Homo sapiens GN=FHL1 PE=1 SV=4
91	1	SwissProt	CX7A2_HUMAN	52	9390	1	1	1	1	0.54	Cytochrome c oxidase subunit 7A2, mitochondrial OS=Homo sapiens GN=COX7A2 PE=1 SV=1
92	1	SwissProt	NDUAD_HUMAN	51	16688	2	2	2	2	0.65	NADH dehydrogenase [ubiquinone] 1 alpha subcomplex subunit 13 OS=Homo sapiens GN=NDUFA13 PE=1 SV=3
93	1	SwissProt	APOE_HUMAN	51	36132	1	1	1	1	0.12	Apolipoprotein E OS=Homo sapiens GN=APOE PE=1 SV=1
94	1	SwissProt	GHITM_HUMAN	51	37181	1	1	1	1	0.12	Growth hormone-inducible transmembrane protein OS=Homo sapiens GN=GHITM PE=1 SV=2
95	1	SwissProt	CASQ2_HUMAN	50	46407	1	1	1	1	0.1	Calsequestrin-2 OS=Homo sapiens GN=CASQ2 PE=1 SV=2
96	1	SwissProt	NDUS2_HUMAN	50	52512	1	1	1	1	0.08	NADH dehydrogenase [ubiquinone] iron-sulfur protein 2, mitochondrial OS=Homo sapiens GN=NDUFS2 PE=1 SV=2
97	1	SwissProt	ATP6_HUMAN	50	24801	1	1	1	1	0.18	ATP synthase subunit a OS=Homo sapiens GN=MT-ATP6 PE=1 SV=1
98	1	SwissProt	VDAC3_HUMAN	50	30639	1	1	1	1	0.15	Voltage-dependent anion-selective channel protein 3 OS=Homo sapiens GN=VDAC3 PE=1 SV=1
99	1	SwissProt	NDUA9_HUMAN	49	42483	1	1	1	1	0.1	NADH dehydrogenase [ubiquinone] 1 alpha subcomplex subunit 9, mitochondrial OS=Homo sapiens GN=NDUFA9 PE=1 SV=2
100	1	SwissProt	PPLA_HUMAN	49	6104	1	1	1	1	0.92	Cardiac phospholamban OS=Homo sapiens GN=PLN PE=1 SV=1
101	1	SwissProt	COX6C_HUMAN	49	8776	1	1	1	1	0.59	Cytochrome c oxidase subunit 6C OS=Homo sapiens GN=COX6C PE=1 SV=2
102	1	SwissProt	ODO1_HUMAN	48	115861	1	1	1	1	0.04	2-oxoglutarate dehydrogenase, mitochondrial OS=Homo sapiens GN=OGDH PE=1 SV=3
103	1	SwissProt	MIC60_HUMAN	48	83626	1	1	1	1	0.05	MICOS complex subunit MIC60 OS=Homo sapiens GN=IMMT PE=1 SV=1
104	1	SwissProt	KCRM_HUMAN	48	43074	1	1	1	1	0.1	Creatine kinase M-type OS=Homo sapiens GN=CKM PE=1 SV=2
105	1	SwissProt	XIRP1_HUMAN	47	198439	1	1	1	1	0.02	Xin actin-binding repeat-containing protein 1 OS=Homo sapiens GN=XIRP1 PE=1 SV=1
106	1	SwissProt	ANXA2_HUMAN	46	38580	1	1	1	1	0.12	Annexin A2 OS=Homo sapiens GN=ANXA2 PE=1 SV=2
107	1	SwissProt	NDUAA_HUMAN	45	40725	1	1	1	1	0.11	NADH dehydrogenase [ubiquinone] 1 alpha subcomplex subunit 10, mitochondrial OS=Homo sapiens GN=NDUFA10 PE=1 SV=1
108	1	SwissProt	NDUS3_HUMAN	45	30223	1	1	1	1	0.15	NADH dehydrogenase [ubiquinone] iron-sulfur protein 3, mitochondrial OS=Homo sapiens GN=NDUFS3 PE=1 SV=1
109	1	SwissProt	ATPD_HUMAN	45	17479	1	1	1	1	0.27	ATP synthase subunit delta, mitochondrial OS=Homo sapiens GN=ATP5D PE=1 SV=2
110	1	SwissProt	NDUA4_HUMAN	45	9364	1	1	1	1	0.55	Cytochrome c oxidase subunit NDUFA4 OS=Homo sapiens GN=NDUFA4 PE=1 SV=1
111	1	SwissProt	TNNC1_HUMAN	44	18391	1	1	1	1	0.25	Troponin C, slow skeletal and cardiac muscles OS=Homo sapiens GN=TNNC1 PE=1 SV=1
112	1	SwissProt	VTNC_HUMAN	38	54271	1	1	1	1	0.08	Vitronectin OS=Homo sapiens GN=VTN PE=1 SV=1
113	1	SwissProt	CTNB1_HUMAN	36	85442	1	1	1	1	0.05	Catenin beta-1 OS=Homo sapiens GN=CTNNB1 PE=1 SV=1
114	1	SwissProt	CO4A1_HUMAN	35	160514	1	1	1	1	0.03	Collagen alpha-1(IV) chain OS=Homo sapiens GN=COL4A1 PE=1 SV=3
115	1	SwissProt	RS27A_HUMAN	35	17953	1	1	1	1	0.26	Ubiquitin-40S ribosomal protein S27a OS=Homo sapiens GN=RPS27A PE=1 SV=2
116	1	SwissProt	THIM_HUMAN	34	41898	1	1	1	1	0.11	3-ketoacyl-CoA thiolase, mitochondrial OS=Homo sapiens GN=ACAA2 PE=1 SV=2
117	1	SwissProt	PARVG_HUMAN	34	37462	1	1	1	1	0.12	Gamma-parvin OS=Homo sapiens GN=PARVG PE=2 SV=1
118	1	SwissProt	TNNT2_HUMAN	33	35902	1	1	1	1	0.12	Troponin T, cardiac muscle OS=Homo sapiens GN=TNNT2 PE=1 SV=3
119	1	SwissProt	SDHA_HUMAN	32	72645	1	1	1	1	0.06	Succinate dehydrogenase [ubiquinone] flavoprotein subunit, mitochondrial OS=Homo sapiens GN=SDHA PE=1 SV=2
120	1	SwissProt	T132A_HUMAN	32	110041	1	1	1	1	0.04	Transmembrane protein 132A OS=Homo sapiens GN=TMEM132A PE=2 SV=1
121	1	SwissProt	AT5EL_HUMAN	32	5803	1	1	1	1	0.99	ATP synthase subunit epsilon-like protein, mitochondrial OS=Homo sapiens GN=ATP5EP2 PE=3 SV=1
122	1	SwissProt	CMC1_HUMAN	31	74715	1	1	1	1	0.06	Calcium-binding mitochondrial carrier protein Aralar1 OS=Homo sapiens GN=SLC25A12 PE=1 SV=2
123	1	SwissProt	S10A8_HUMAN	31	10828	1	1	1	1	0.46	Protein S100-A8 OS=Homo sapiens GN=S100A8 PE=1 SV=1
124	1	SwissProt	CO3A1_HUMAN	30	138479	1	1	1	1	0.03	Collagen alpha-1(III) chain OS=Homo sapiens GN=COL3A1 PE=1 SV=4
125	1	SwissProt	SRBS1_HUMAN	30	142426	1	1	1	1	0.03	Sorbin and SH3 domain-containing protein 1 OS=Homo sapiens GN=SORBS1 PE=1 SV=3
126	1	SwissProt	HSPB6_HUMAN	30	17125	1	1	1	1	0.28	Heat shock protein beta-6 OS=Homo sapiens GN=HSPB6 PE=1 SV=2
127	1	SwissProt	NDUV1_HUMAN	30	50785	1	1	1	1	0.09	NADH dehydrogenase [ubiquinone] flavoprotein 1, mitochondrial OS=Homo sapiens GN=NDUFV1 PE=1 SV=4
128	1	SwissProt	ZCHC9_HUMAN	29	30457	1	1	1	1	0.15	Zinc finger CCHC domain-containing protein 9 OS=Homo sapiens GN=ZCCHC9 PE=2 SV=2
129	1	SwissProt	NDUA6_HUMAN	29	17859	1	1	1	1	0.26	NADH dehydrogenase [ubiquinone] 1 alpha subcomplex subunit 6 OS=Homo sapiens GN=NDUFA6 PE=1 SV=3
130	1	SwissProt	H2A1A_HUMAN	29	14225	1	1	1	1	0.34	Histone H2A type 1-A OS=Homo sapiens GN=HIST1H2AA PE=1 SV=3
131	1	SwissProt	UTRO_HUMAN	28	394220	1	1	1	1	0.01	Utrophin OS=Homo sapiens GN=UTRN PE=1 SV=2
132	1	SwissProt	COX5B_HUMAN	27	13687	1	1	1	1	0.35	Cytochrome c oxidase subunit 5B, mitochondrial OS=Homo sapiens GN=COX5B PE=1 SV=2
133	1	SwissProt	RIPL1_HUMAN	27	47079	1	1	1	1	0.1	RILP-like protein 1 OS=Homo sapiens GN=RILPL1 PE=1 SV=1
134	1	SwissProt	ACACB_HUMAN	26	276365	1	1	1	1	0.02	Acetyl-CoA carboxylase 2 OS=Homo sapiens GN=ACACB PE=1 SV=3
135	1	SwissProt	ASPM_HUMAN	25	409540	1	1	1	1	0.01	Abnormal spindle-like microcephaly-associated protein OS=Homo sapiens GN=ASPM PE=1 SV=2
136	1	SwissProt	UCRIL_HUMAN	25	30796	1	1	1	1	0.15	Putative cytochrome b-c1 complex subunit Rieske-like protein 1 OS=Homo sapiens GN=UQCRFS1P1 PE=5 SV=1
137	1	SwissProt	S10A9_HUMAN	25	13234	1	1	1	1	0.37	Protein S100-A9 OS=Homo sapiens GN=S100A9 PE=1 SV=1
138	1	SwissProt	ACINU_HUMAN	24	151771	1	1	1	1	0.03	Apoptotic chromatin condensation inducer in the nucleus OS=Homo sapiens GN=ACIN1 PE=1 SV=2
139	1	SwissProt	FOG2_HUMAN	24	128078	1	1	1	1	0.03	Zinc finger protein ZFPM2 OS=Homo sapiens GN=ZFPM2 PE=1 SV=3
140	1	SwissProt	PDLI5_HUMAN	24	63904	1	1	1	1	0.07	PDZ and LIM domain protein 5 OS=Homo sapiens GN=PDLIM5 PE=1 SV=5
141	1	SwissProt	IQCE_HUMAN	23	77250	1	1	1	1	0.06	IQ domain-containing protein E OS=Homo sapiens GN=IQCE PE=1 SV=2
142	1	SwissProt	PTRF_HUMAN	23	43450	2	2	2	2	0.21	Polymerase I and transcript release factor OS=Homo sapiens GN=PTRF PE=1 SV=1
143	1	SwissProt	PCDAA_HUMAN	23	102812	1	1	1	1	0.04	Protocadherin alpha-10 OS=Homo sapiens GN=PCDHA10 PE=2 SV=1
144	1	SwissProt	PPIP2_HUMAN	23	38834	1	1	1	1	0.11	Proline-serine-threonine phosphatase-interacting protein 2 OS=Homo sapiens GN=PSTPIP2 PE=1 SV=4
145	1	SwissProt	CFTR_HUMAN	22	168034	1	1	1	1	0.03	Cystic fibrosis transmembrane conductance regulator OS=Homo sapiens GN=CFTR PE=1 SV=3
146	1	SwissProt	DYRK3_HUMAN	21	65672	1	1	1	1	0.07	Dual specificity tyrosine-phosphorylation-regulated kinase 3 OS=Homo sapiens GN=DYRK3 PE=2 SV=3
147	1	SwissProt	LS14A_HUMAN	21	50499	1	1	1	1	0.09	Protein LSM14 homolog A OS=Homo sapiens GN=LSM14A PE=1 SV=3
148	1	SwissProt	ATP5I_HUMAN	21	7928	1	1	1	1	0.67	ATP synthase subunit e, mitochondrial OS=Homo sapiens GN=ATP5I PE=1 SV=2
149	1	SwissProt	CTNA3_HUMAN	20	99746	1	1	1	1	0.04	Catenin alpha-3 OS=Homo sapiens GN=CTNNA3 PE=1 SV=2
150	1	SwissProt	PPN_HUMAN	19	137612	1	1	1	1	0.03	Papilin OS=Homo sapiens GN=PAPLN PE=2 SV=4
151	1	SwissProt	ACON_HUMAN	19	85372	1	1	1	1	0.05	Aconitate hydratase, mitochondrial OS=Homo sapiens GN=ACO2 PE=1 SV=2
152	1	SwissProt	MAGB4_HUMAN	19	38899	1	1	1	1	0.11	Melanoma-associated antigen B4 OS=Homo sapiens GN=MAGEB4 PE=1 SV=1
153	1	SwissProt	VCIP1_HUMAN	18	134236	1	1	1	1	0.03	Deubiquitinating protein VCIP135 OS=Homo sapiens GN=VCPIP1 PE=1 SV=2
154	1	SwissProt	RHG39_HUMAN	16	121210	1	1	1	1	0.04	Rho GTPase-activating protein 39 OS=Homo sapiens GN=ARHGAP39 PE=1 SV=2
155	1	SwissProt	UBN2_HUMAN	15	145998	1	1	1	1	0.03	Ubinuclein-2 OS=Homo sapiens GN=UBN2 PE=1 SV=2
156	1	SwissProt	PEX1_HUMAN	14	142778	1	1	1	1	0.03	Peroxisome biogenesis factor 1 OS=Homo sapiens GN=PEX1 PE=1 SV=1

## Sheet: Patient-1 decellularised repl.2
Family	Member	Database	Accession	Score	Mass	Num. of matches	Num. of significant matches	Num. of sequences	Num. of significant sequences	emPAI	Description
1	1	SwissProt	MYH7_HUMAN	14942	222959	437	437	152	152	36.72	Myosin-7 OS=Homo sapiens GN=MYH7 PE=1 SV=5
1	2	SwissProt	MYH6_HUMAN	8979	223596	272	272	96	96	8.92	Myosin-6 OS=Homo sapiens GN=MYH6 PE=1 SV=5
1	3	SwissProt	MYH2_HUMAN	2196	222906	65	65	31	31	0.98	Myosin-2 OS=Homo sapiens GN=MYH2 PE=1 SV=1
1	4	SwissProt	MYH1_HUMAN	2180	223006	66	66	32	32	1.02	Myosin-1 OS=Homo sapiens GN=MYH1 PE=1 SV=3
1	5	SwissProt	MYH3_HUMAN	1721	223766	51	51	25	25	0.7	Myosin-3 OS=Homo sapiens GN=MYH3 PE=1 SV=3
1	6	SwissProt	MYH4_HUMAN	1502	222932	51	51	27	27	0.8	Myosin-4 OS=Homo sapiens GN=MYH4 PE=1 SV=2
1	7	SwissProt	MYH13_HUMAN	872	223465	33	33	19	19	0.58	Myosin-13 OS=Homo sapiens GN=MYH13 PE=2 SV=2
2	1	SwissProt	TITIN_HUMAN	7925	3813652	272	272	203	203	0.25	Titin OS=Homo sapiens GN=TTN PE=1 SV=4
3	1	SwissProt	ACTS_HUMAN	2386	42024	71	71	19	19	17.17	Actin, alpha skeletal muscle OS=Homo sapiens GN=ACTA1 PE=1 SV=1
3	2	SwissProt	ACTA_HUMAN	2208	41982	68	68	19	19	17.3	Actin, aortic smooth muscle OS=Homo sapiens GN=ACTA2 PE=1 SV=1
3	3	SwissProt	ACTB_HUMAN	540	41710	22	22	9	9	2.71	Actin, cytoplasmic 1 OS=Homo sapiens GN=ACTB PE=1 SV=1
4	1	SwissProt	ACTN2_HUMAN	1923	103788	53	53	33	33	3.9	Alpha-actinin-2 OS=Homo sapiens GN=ACTN2 PE=1 SV=1
4	2	SwissProt	ACTN1_HUMAN	525	102993	12	12	9	9	0.51	Alpha-actinin-1 OS=Homo sapiens GN=ACTN1 PE=1 SV=2
5	1	SwissProt	DESM_HUMAN	1729	53503	56	56	28	28	9.63	Desmin OS=Homo sapiens GN=DES PE=1 SV=3
5	2	SwissProt	VIME_HUMAN	159	53619	7	7	6	6	0.6	Vimentin OS=Homo sapiens GN=VIM PE=1 SV=4
6	1	SwissProt	ATPB_HUMAN	1579	56525	48	48	19	19	5	ATP synthase subunit beta, mitochondrial OS=Homo sapiens GN=ATP5B PE=1 SV=3
7	1	SwissProt	ATPA_HUMAN	1206	59714	30	30	18	18	3.11	ATP synthase subunit alpha, mitochondrial OS=Homo sapiens GN=ATP5A1 PE=1 SV=1
8	1	SwissProt	MYPC3_HUMAN	1091	140674	32	32	23	23	1	Myosin-binding protein C, cardiac-type OS=Homo sapiens GN=MYBPC3 PE=1 SV=4
9	1	SwissProt	K1C10_HUMAN	1039	58792	39	39	20	20	4.2	Keratin, type I cytoskeletal 10 OS=Homo sapiens GN=KRT10 PE=1 SV=6
10	1	SwissProt	FLNC_HUMAN	756	290841	27	27	19	19	0.32	Filamin-C OS=Homo sapiens GN=FLNC PE=1 SV=3
11	1	SwissProt	NNTM_HUMAN	598	113823	13	13	9	9	0.4	NAD(P) transhydrogenase, mitochondrial OS=Homo sapiens GN=NNT PE=1 SV=3
12	1	SwissProt	TPM1_HUMAN	589	32689	27	27	16	16	9.11	Tropomyosin alpha-1 chain OS=Homo sapiens GN=TPM1 PE=1 SV=2
12	2	SwissProt	TPM2_HUMAN	326	32831	11	11	7	7	1.44	Tropomyosin beta chain OS=Homo sapiens GN=TPM2 PE=1 SV=1
12	3	SwissProt	TPM3_HUMAN	186	32930	9	9	5	5	1.15	Tropomyosin alpha-3 chain OS=Homo sapiens GN=TPM3 PE=1 SV=2
13	1	SwissProt	K2C1_HUMAN	558	65999	17	17	16	16	1.78	Keratin, type II cytoskeletal 1 OS=Homo sapiens GN=KRT1 PE=1 SV=6
13	2	SwissProt	K22E_HUMAN	498	65393	12	12	11	11	1.03	Keratin, type II cytoskeletal 2 epidermal OS=Homo sapiens GN=KRT2 PE=1 SV=2
14	1	SwissProt	IGKC_HUMAN	439	11602	12	12	5	5	4.82	Ig kappa chain C region OS=Homo sapiens GN=IGKC PE=1 SV=1
15	1	SwissProt	HBB_HUMAN	425	15988	12	12	6	6	5.14	Hemoglobin subunit beta OS=Homo sapiens GN=HBB PE=1 SV=2
16	1	SwissProt	CO6A3_HUMAN	410	343457	13	13	11	11	0.15	Collagen alpha-3(VI) chain OS=Homo sapiens GN=COL6A3 PE=1 SV=5
17	1	SwissProt	MYOM1_HUMAN	382	187509	9	9	9	9	0.23	Myomesin-1 OS=Homo sapiens GN=MYOM1 PE=1 SV=2
18	1	SwissProt	ADT1_HUMAN	326	33043	9	9	8	8	1.76	ADP/ATP translocase 1 OS=Homo sapiens GN=SLC25A4 PE=1 SV=4
19	1	SwissProt	AT2A2_HUMAN	297	114683	6	6	5	5	0.2	Sarcoplasmic/endoplasmic reticulum calcium ATPase 2 OS=Homo sapiens GN=ATP2A2 PE=1 SV=1
20	1	SwissProt	H2B1B_HUMAN	271	13942	5	5	2	2	1.42	Histone H2B type 1-B OS=Homo sapiens GN=HIST1H2BB PE=1 SV=2
21	1	SwissProt	LAMC1_HUMAN	269	177489	5	5	3	3	0.07	Laminin subunit gamma-1 OS=Homo sapiens GN=LAMC1 PE=1 SV=3
22	1	SwissProt	DESP_HUMAN	239	331569	7	7	6	6	0.08	Desmoplakin OS=Homo sapiens GN=DSP PE=1 SV=3
23	1	SwissProt	TNNI3_HUMAN	235	23993	5	5	3	3	1.39	Troponin I, cardiac muscle OS=Homo sapiens GN=TNNI3 PE=1 SV=3
24	1	SwissProt	MLRV_HUMAN	221	18777	7	7	5	5	2.03	Myosin regulatory light chain 2, ventricular/cardiac muscle isoform OS=Homo sapiens GN=MYL2 PE=1 SV=3
25	1	SwissProt	CRYAB_HUMAN	216	20146	7	7	4	4	1.82	Alpha-crystallin B chain OS=Homo sapiens GN=CRYAB PE=1 SV=2
26	1	SwissProt	ECHA_HUMAN	210	82947	5	5	4	4	0.23	Trifunctional enzyme subunit alpha, mitochondrial OS=Homo sapiens GN=HADHA PE=1 SV=2
27	1	SwissProt	VINC_HUMAN	203	123722	6	6	5	5	0.19	Vinculin OS=Homo sapiens GN=VCL PE=1 SV=4
28	1	SwissProt	MYL3_HUMAN	194	21918	8	8	6	6	2.8	Myosin light chain 3 OS=Homo sapiens GN=MYL3 PE=1 SV=3
29	1	SwissProt	SRBS2_HUMAN	176	124030	7	7	5	5	0.19	Sorbin and SH3 domain-containing protein 2 OS=Homo sapiens GN=SORBS2 PE=1 SV=3
30	1	SwissProt	NDUS3_HUMAN	173	30223	4	4	3	3	0.52	NADH dehydrogenase [ubiquinone] iron-sulfur protein 3, mitochondrial OS=Homo sapiens GN=NDUFS3 PE=1 SV=1
31	1	SwissProt	ATPG_HUMAN	168	32975	7	7	6	6	1.15	ATP synthase subunit gamma, mitochondrial OS=Homo sapiens GN=ATP5C1 PE=1 SV=1
32	1	SwissProt	PGBM_HUMAN	156	468532	6	6	5	5	0.05	Basement membrane-specific heparan sulfate proteoglycan core protein OS=Homo sapiens GN=HSPG2 PE=1 SV=4
33	1	SwissProt	LDB3_HUMAN	155	77086	5	5	3	3	0.25	LIM domain-binding protein 3 OS=Homo sapiens GN=LDB3 PE=1 SV=2
34	1	SwissProt	FBN1_HUMAN	151	312022	3	3	2	2	0.03	Fibrillin-1 OS=Homo sapiens GN=FBN1 PE=1 SV=3
35	1	SwissProt	CO6A1_HUMAN	148	108462	6	6	3	3	0.12	Collagen alpha-1(VI) chain OS=Homo sapiens GN=COL6A1 PE=1 SV=3
36	1	SwissProt	ECHB_HUMAN	143	51262	5	5	4	4	0.39	Trifunctional enzyme subunit beta, mitochondrial OS=Homo sapiens GN=HADHB PE=1 SV=3
37	1	SwissProt	HSP7C_HUMAN	142	70854	4	4	3	3	0.2	Heat shock cognate 71 kDa protein OS=Homo sapiens GN=HSPA8 PE=1 SV=1
38	1	SwissProt	ATPO_HUMAN	137	23263	5	5	4	4	1.05	ATP synthase subunit O, mitochondrial OS=Homo sapiens GN=ATP5O PE=1 SV=1
39	1	SwissProt	QCR2_HUMAN	133	48413	2	2	2	2	0.19	Cytochrome b-c1 complex subunit 2, mitochondrial OS=Homo sapiens GN=UQCRC2 PE=1 SV=3
40	1	SwissProt	H4_HUMAN	132	11360	5	5	3	3	1.96	Histone H4 OS=Homo sapiens GN=HIST1H4A PE=1 SV=2
41	1	SwissProt	M2OM_HUMAN	131	34040	3	3	2	2	0.28	Mitochondrial 2-oxoglutarate/malate carrier protein OS=Homo sapiens GN=SLC25A11 PE=1 SV=3
42	1	SwissProt	VDAC2_HUMAN	124	31547	3	3	1	1	0.14	Voltage-dependent anion-selective channel protein 2 OS=Homo sapiens GN=VDAC2 PE=1 SV=2
43	1	SwissProt	MYOM2_HUMAN	121	164792	5	5	4	4	0.11	Myomesin-2 OS=Homo sapiens GN=MYOM2 PE=1 SV=2
44	1	SwissProt	EFTU_HUMAN	116	49510	3	3	3	3	0.29	Elongation factor Tu, mitochondrial OS=Homo sapiens GN=TUFM PE=1 SV=2
45	1	SwissProt	COX2_HUMAN	106	25548	4	4	4	4	0.93	Cytochrome c oxidase subunit 2 OS=Homo sapiens GN=MT-CO2 PE=1 SV=1
46	1	SwissProt	VDAC1_HUMAN	104	30754	3	3	3	3	0.51	Voltage-dependent anion-selective channel protein 1 OS=Homo sapiens GN=VDAC1 PE=1 SV=2
47	1	SwissProt	ODPB_HUMAN	104	39208	2	2	2	2	0.24	Pyruvate dehydrogenase E1 component subunit beta, mitochondrial OS=Homo sapiens GN=PDHB PE=1 SV=3
48	1	SwissProt	HBA_HUMAN	103	15248	3	3	2	2	0.72	Hemoglobin subunit alpha OS=Homo sapiens GN=HBA1 PE=1 SV=2
49	1	SwissProt	NEBL_HUMAN	103	116380	5	5	5	5	0.2	Nebulette OS=Homo sapiens GN=NEBL PE=1 SV=1
50	1	SwissProt	KCRS_HUMAN	96	47474	2	2	2	2	0.19	Creatine kinase S-type, mitochondrial OS=Homo sapiens GN=CKMT2 PE=1 SV=2
51	1	SwissProt	ATPK_HUMAN	94	10911	2	2	2	2	1.12	ATP synthase subunit f, mitochondrial OS=Homo sapiens GN=ATP5J2 PE=1 SV=3
52	1	SwissProt	NDUAA_HUMAN	94	40725	2	2	1	1	0.11	NADH dehydrogenase [ubiquinone] 1 alpha subcomplex subunit 10, mitochondrial OS=Homo sapiens GN=NDUFA10 PE=1 SV=1
53	1	SwissProt	MPCP_HUMAN	93	40069	3	3	2	2	0.37	Phosphate carrier protein, mitochondrial OS=Homo sapiens GN=SLC25A3 PE=1 SV=2
54	1	SwissProt	H3C_HUMAN	91	15204	2	2	1	1	0.32	Histone H3.3C OS=Homo sapiens GN=H3F3C PE=1 SV=3
55	1	SwissProt	MYOM3_HUMAN	90	162088	4	4	4	4	0.11	Myomesin-3 OS=Homo sapiens GN=MYOM3 PE=2 SV=1
56	1	SwissProt	MIC60_HUMAN	87	83626	4	4	3	3	0.16	MICOS complex subunit MIC60 OS=Homo sapiens GN=IMMT PE=1 SV=1
57	1	SwissProt	ODP2_HUMAN	82	68953	2	2	2	2	0.13	Dihydrolipoyllysine-residue acetyltransferase component of pyruvate dehydrogenase complex, mitochondrial OS=Homo sapiens GN=DLAT PE=1 SV=3
58	1	SwissProt	LAMA2_HUMAN	79	343684	2	2	2	2	0.02	Laminin subunit alpha-2 OS=Homo sapiens GN=LAMA2 PE=1 SV=4
59	1	SwissProt	HSPB1_HUMAN	79	22768	2	2	2	2	0.44	Heat shock protein beta-1 OS=Homo sapiens GN=HSPB1 PE=1 SV=2
60	1	SwissProt	ODO2_HUMAN	75	48724	3	3	3	3	0.3	Dihydrolipoyllysine-residue succinyltransferase component of 2-oxoglutarate dehydrogenase complex, mitochondrial OS=Homo sapiens GN=DLST PE=1 SV=4
61	1	SwissProt	CO6A2_HUMAN	74	108512	1	1	1	1	0.04	Collagen alpha-2(VI) chain OS=Homo sapiens GN=COL6A2 PE=1 SV=4
62	1	SwissProt	CPT1B_HUMAN	73	87744	2	2	2	2	0.1	Carnitine O-palmitoyltransferase 1, muscle isoform OS=Homo sapiens GN=CPT1B PE=1 SV=2
63	1	SwissProt	VTNC_HUMAN	72	54271	3	3	3	3	0.26	Vitronectin OS=Homo sapiens GN=VTN PE=1 SV=1
64	1	SwissProt	CO1A2_HUMAN	70	129235	1	1	1	1	0.03	Collagen alpha-2(I) chain OS=Homo sapiens GN=COL1A2 PE=1 SV=7
65	1	SwissProt	PKP2_HUMAN	69	97355	1	1	1	1	0.04	Plakophilin-2 OS=Homo sapiens GN=PKP2 PE=1 SV=2
66	1	SwissProt	CLUS_HUMAN	69	52461	2	2	2	2	0.17	Clusterin OS=Homo sapiens GN=CLU PE=1 SV=1
67	1	SwissProt	CX7A1_HUMAN	69	9112	1	1	1	1	0.56	Cytochrome c oxidase subunit 7A1, mitochondrial OS=Homo sapiens GN=COX7A1 PE=1 SV=2
68	1	SwissProt	HSPB7_HUMAN	67	18599	1	1	1	1	0.25	Heat shock protein beta-7 OS=Homo sapiens GN=HSPB7 PE=1 SV=1
69	1	SwissProt	SPTN1_HUMAN	66	284364	2	2	2	2	0.03	Spectrin alpha chain, non-erythrocytic 1 OS=Homo sapiens GN=SPTAN1 PE=1 SV=3
70	1	SwissProt	ODPA_HUMAN	66	43268	2	2	2	2	0.21	Pyruvate dehydrogenase E1 component subunit alpha, somatic form, mitochondrial OS=Homo sapiens GN=PDHA1 PE=1 SV=3
71	1	SwissProt	MYOZ2_HUMAN	61	29879	1	1	1	1	0.15	Myozenin-2 OS=Homo sapiens GN=MYOZ2 PE=1 SV=1
72	1	SwissProt	COX41_HUMAN	60	19564	2	2	2	2	0.53	Cytochrome c oxidase subunit 4 isoform 1, mitochondrial OS=Homo sapiens GN=COX4I1 PE=1 SV=1
73	1	SwissProt	NDUBA_HUMAN	60	20763	2	2	2	2	0.49	NADH dehydrogenase [ubiquinone] 1 beta subcomplex subunit 10 OS=Homo sapiens GN=NDUFB10 PE=1 SV=3
74	1	SwissProt	ACADV_HUMAN	60	70345	1	1	1	1	0.06	Very long-chain specific acyl-CoA dehydrogenase, mitochondrial OS=Homo sapiens GN=ACADVL PE=1 SV=1
75	1	SwissProt	SRCA_HUMAN	59	100727	1	1	1	1	0.04	Sarcalumenin OS=Homo sapiens GN=SRL PE=2 SV=2
76	1	SwissProt	NDUA5_HUMAN	58	13450	1	1	1	1	0.36	NADH dehydrogenase [ubiquinone] 1 alpha subcomplex subunit 5 OS=Homo sapiens GN=NDUFA5 PE=1 SV=3
77	1	SwissProt	CX7A2_HUMAN	58	9390	1	1	1	1	0.54	Cytochrome c oxidase subunit 7A2, mitochondrial OS=Homo sapiens GN=COX7A2 PE=1 SV=1
78	1	SwissProt	PTRF_HUMAN	58	43450	2	2	2	2	0.21	Polymerase I and transcript release factor OS=Homo sapiens GN=PTRF PE=1 SV=1
79	1	SwissProt	HSPB6_HUMAN	57	17125	4	4	3	3	1.07	Heat shock protein beta-6 OS=Homo sapiens GN=HSPB6 PE=1 SV=2
80	1	SwissProt	ATPD_HUMAN	56	17479	1	1	1	1	0.27	ATP synthase subunit delta, mitochondrial OS=Homo sapiens GN=ATP5D PE=1 SV=2
81	1	SwissProt	IDHP_HUMAN	54	50877	3	3	3	3	0.28	Isocitrate dehydrogenase [NADP], mitochondrial OS=Homo sapiens GN=IDH2 PE=1 SV=2
82	1	SwissProt	COX6C_HUMAN	53	8776	1	1	1	1	0.59	Cytochrome c oxidase subunit 6C OS=Homo sapiens GN=COX6C PE=1 SV=2
83	1	SwissProt	COX5A_HUMAN	52	16752	1	1	1	1	0.28	Cytochrome c oxidase subunit 5A, mitochondrial OS=Homo sapiens GN=COX5A PE=1 SV=2
84	1	SwissProt	TBA1A_HUMAN	52	50104	1	1	1	1	0.09	Tubulin alpha-1A chain OS=Homo sapiens GN=TUBA1A PE=1 SV=1
85	1	SwissProt	AT5F1_HUMAN	52	28890	2	2	2	2	0.34	ATP synthase F(0) complex subunit B1, mitochondrial OS=Homo sapiens GN=ATP5F1 PE=1 SV=2
86	1	SwissProt	XIRP1_HUMAN	51	198439	2	2	2	2	0.04	Xin actin-binding repeat-containing protein 1 OS=Homo sapiens GN=XIRP1 PE=1 SV=1
87	1	SwissProt	ATP5L_HUMAN	49	11421	1	1	1	1	0.43	ATP synthase subunit g, mitochondrial OS=Homo sapiens GN=ATP5L PE=1 SV=3
88	1	SwissProt	PLEC_HUMAN	49	531466	2	2	2	2	0.02	Plectin OS=Homo sapiens GN=PLEC PE=1 SV=3
89	1	SwissProt	KCRM_HUMAN	48	43074	1	1	1	1	0.1	Creatine kinase M-type OS=Homo sapiens GN=CKM PE=1 SV=2
90	1	SwissProt	FHL2_HUMAN	47	32171	2	2	2	2	0.3	Four and a half LIM domains protein 2 OS=Homo sapiens GN=FHL2 PE=1 SV=3
91	1	SwissProt	CO4A2_HUMAN	44	167449	2	2	2	2	0.05	Collagen alpha-2(IV) chain OS=Homo sapiens GN=COL4A2 PE=1 SV=4
92	1	SwissProt	FHL1_HUMAN	43	36239	1	1	1	1	0.12	Four and a half LIM domains protein 1 OS=Homo sapiens GN=FHL1 PE=1 SV=4
93	1	SwissProt	PHB2_HUMAN	43	33276	1	1	1	1	0.13	Prohibitin-2 OS=Homo sapiens GN=PHB2 PE=1 SV=2
94	1	SwissProt	TNNT2_HUMAN	39	35902	1	1	1	1	0.12	Troponin T, cardiac muscle OS=Homo sapiens GN=TNNT2 PE=1 SV=3
95	1	SwissProt	ATP5I_HUMAN	38	7928	1	1	1	1	0.67	ATP synthase subunit e, mitochondrial OS=Homo sapiens GN=ATP5I PE=1 SV=2
96	1	SwissProt	LAMB2_HUMAN	38	195854	2	2	2	2	0.04	Laminin subunit beta-2 OS=Homo sapiens GN=LAMB2 PE=1 SV=2
97	1	SwissProt	TELT_HUMAN	37	19039	1	1	1	1	0.24	Telethonin OS=Homo sapiens GN=TCAP PE=1 SV=1
98	1	SwissProt	FILA2_HUMAN	36	247928	1	1	1	1	0.02	Filaggrin-2 OS=Homo sapiens GN=FLG2 PE=1 SV=1
99	1	SwissProt	OPA1_HUMAN	35	111561	1	1	1	1	0.04	Dynamin-like 120 kDa protein, mitochondrial OS=Homo sapiens GN=OPA1 PE=1 SV=3
100	1	SwissProt	TGM2_HUMAN	35	77280	1	1	1	1	0.06	Protein-glutamine gamma-glutamyltransferase 2 OS=Homo sapiens GN=TGM2 PE=1 SV=2
101	1	SwissProt	RPN2_HUMAN	34	69241	1	1	1	1	0.06	Dolichyl-diphosphooligosaccharide--protein glycosyltransferase subunit 2 OS=Homo sapiens GN=RPN2 PE=1 SV=3
102	1	SwissProt	PARVG_HUMAN	34	37462	2	2	1	1	0.12	Gamma-parvin OS=Homo sapiens GN=PARVG PE=1 SV=1
103	1	SwissProt	SYP2L_HUMAN	34	102418	1	1	1	1	0.04	Synaptopodin 2-like protein OS=Homo sapiens GN=SYNPO2L PE=2 SV=3
104	1	SwissProt	KI18A_HUMAN	33	102216	3	3	1	1	0.04	Kinesin-like protein KIF18A OS=Homo sapiens GN=KIF18A PE=1 SV=2
105	1	SwissProt	ESF1_HUMAN	30	98735	1	1	1	1	0.04	ESF1 homolog OS=Homo sapiens GN=ESF1 PE=1 SV=1
106	1	SwissProt	TCPW_HUMAN	29	57785	1	1	1	1	0.07	T-complex protein 1 subunit zeta-2 OS=Homo sapiens GN=CCT6B PE=1 SV=5
107	1	SwissProt	AT5EL_HUMAN	28	5803	1	1	1	1	0.99	ATP synthase subunit epsilon-like protein, mitochondrial OS=Homo sapiens GN=ATP5EP2 PE=3 SV=1
108	1	SwissProt	RS27A_HUMAN	28	17953	1	1	1	1	0.26	Ubiquitin-40S ribosomal protein S27a OS=Homo sapiens GN=RPS27A PE=1 SV=2
109	1	SwissProt	NDUV2_HUMAN	28	27374	1	1	1	1	0.16	NADH dehydrogenase [ubiquinone] flavoprotein 2, mitochondrial OS=Homo sapiens GN=NDUFV2 PE=1 SV=2
110	1	SwissProt	YLPM1_HUMAN	27	219849	1	1	1	1	0.02	YLP motif-containing protein 1 OS=Homo sapiens GN=YLPM1 PE=1 SV=3
111	1	SwissProt	UCRIL_HUMAN	27	30796	1	1	1	1	0.15	Putative cytochrome b-c1 complex subunit Rieske-like protein 1 OS=Homo sapiens GN=UQCRFS1P1 PE=5 SV=1
112	1	SwissProt	DNJC8_HUMAN	26	29823	1	1	1	1	0.15	DnaJ homolog subfamily C member 8 OS=Homo sapiens GN=DNAJC8 PE=1 SV=2
113	1	SwissProt	S10A9_HUMAN	26	13234	1	1	1	1	0.37	Protein S100-A9 OS=Homo sapiens GN=S100A9 PE=1 SV=1
114	1	SwissProt	DMD_HUMAN	25	426484	1	1	1	1	0.01	Dystrophin OS=Homo sapiens GN=DMD PE=1 SV=3
115	1	SwissProt	AIFM1_HUMAN	25	66859	1	1	1	1	0.07	Apoptosis-inducing factor 1, mitochondrial OS=Homo sapiens GN=AIFM1 PE=1 SV=1
116	1	SwissProt	DCD_HUMAN	24	11277	1	1	1	1	0.44	Dermcidin OS=Homo sapiens GN=DCD PE=1 SV=2
117	1	SwissProt	SGSM2_HUMAN	22	113213	1	1	1	1	0.04	Small G protein signaling modulator 2 OS=Homo sapiens GN=SGSM2 PE=1 SV=4
118	1	SwissProt	MYG_HUMAN	22	17173	1	1	1	1	0.27	Myoglobin OS=Homo sapiens GN=MB PE=1 SV=2
119	1	SwissProt	SPP2C_HUMAN	22	74455	1	1	1	1	0.06	Signal peptide peptidase-like 2C OS=Homo sapiens GN=SPPL2C PE=1 SV=3
120	1	SwissProt	PLAK_HUMAN	20	81693	1	1	1	1	0.05	Junction plakoglobin OS=Homo sapiens GN=JUP PE=1 SV=3
121	1	SwissProt	NDUB5_HUMAN	19	21737	1	1	1	1	0.21	NADH dehydrogenase [ubiquinone] 1 beta subcomplex subunit 5, mitochondrial OS=Homo sapiens GN=NDUFB5 PE=1 SV=1
122	1	SwissProt	ALBU_HUMAN	19	69321	1	1	1	1	0.06	Serum albumin OS=Homo sapiens GN=ALB PE=1 SV=2
123	1	SwissProt	TFR1_HUMAN	19	84818	1	1	1	1	0.05	Transferrin receptor protein 1 OS=Homo sapiens GN=TFRC PE=1 SV=2
124	1	SwissProt	IPPK_HUMAN	18	55980	1	1	1	1	0.08	Inositol-pentakisphosphate 2-kinase OS=Homo sapiens GN=IPPK PE=1 SV=1
125	1	SwissProt	RCAN1_HUMAN	18	28061	1	1	1	1	0.16	Calcipressin-1 OS=Homo sapiens GN=RCAN1 PE=1 SV=4
126	1	SwissProt	PPR3A_HUMAN	17	125689	1	1	1	1	0.03	Protein phosphatase 1 regulatory subunit 3A OS=Homo sapiens GN=PPP1R3A PE=1 SV=3
127	1	SwissProt	KV119_HUMAN	15	11601	1	1	1	1	0.42	Ig kappa chain V-I region Wes OS=Homo sapiens PE=1 SV=1

## Sheet: Patient-1 decellularised repl.3
Family	Member	Database	Accession	Score	Mass	Num. of matches	Num. of significant matches	Num. of sequences	Num. of significant sequences	emPAI	Description
1	1	SwissProt	MYH7_HUMAN	12335	222959	359	359	144	144	31.37	Myosin-7 OS=Homo sapiens GN=MYH7 PE=1 SV=5
1	2	SwissProt	MYH2_HUMAN	1859	222906	60	60	28	28	0.8	Myosin-2 OS=Homo sapiens GN=MYH2 PE=1 SV=1
1	3	SwissProt	MYH13_HUMAN	904	223465	30	30	17	17	0.49	Myosin-13 OS=Homo sapiens GN=MYH13 PE=2 SV=2
1	4	SwissProt	MYH7B_HUMAN	249	221251	8	8	4	4	0.12	Myosin-7B OS=Homo sapiens GN=MYH7B PE=1 SV=3
2	1	SwissProt	TITIN_HUMAN	6820	3813652	238	238	188	188	0.23	Titin OS=Homo sapiens GN=TTN PE=1 SV=4
3	1	SwissProt	ACTA_HUMAN	1912	41982	55	55	17	17	10.08	Actin, aortic smooth muscle OS=Homo sapiens GN=ACTA2 PE=1 SV=1
3	2	SwissProt	ACTS_HUMAN	1911	42024	56	56	17	17	12.45	Actin, alpha skeletal muscle OS=Homo sapiens GN=ACTA1 PE=1 SV=1
3	3	SwissProt	ACTB_HUMAN	455	41710	19	19	8	8	2.03	Actin, cytoplasmic 1 OS=Homo sapiens GN=ACTB PE=1 SV=1
3	4	SwissProt	ACTBL_HUMAN	351	41976	14	14	5	5	1.02	Beta-actin-like protein 2 OS=Homo sapiens GN=ACTBL2 PE=1 SV=2
4	1	SwissProt	DESM_HUMAN	1635	53503	51	51	28	28	8.82	Desmin OS=Homo sapiens GN=DES PE=1 SV=3
5	1	SwissProt	ATPA_HUMAN	1547	59714	34	34	18	18	2.83	ATP synthase subunit alpha, mitochondrial OS=Homo sapiens GN=ATP5A1 PE=1 SV=1
6	1	SwissProt	ACTN2_HUMAN	1519	103788	35	35	23	23	2.13	Alpha-actinin-2 OS=Homo sapiens GN=ACTN2 PE=1 SV=1
6	2	SwissProt	ACTN1_HUMAN	445	102993	10	10	7	7	0.39	Alpha-actinin-1 OS=Homo sapiens GN=ACTN1 PE=1 SV=2
7	1	SwissProt	K1C10_HUMAN	1062	58792	32	32	18	18	3.84	Keratin, type I cytoskeletal 10 OS=Homo sapiens GN=KRT10 PE=1 SV=6
8	1	SwissProt	ATPB_HUMAN	1032	56525	30	30	18	18	4.56	ATP synthase subunit beta, mitochondrial OS=Homo sapiens GN=ATP5B PE=1 SV=3
9	1	SwissProt	MYPC3_HUMAN	1014	140674	31	31	23	23	1.06	Myosin-binding protein C, cardiac-type OS=Homo sapiens GN=MYBPC3 PE=1 SV=4
10	1	SwissProt	FLNC_HUMAN	846	290841	27	27	22	22	0.38	Filamin-C OS=Homo sapiens GN=FLNC PE=1 SV=3
11	1	SwissProt	TPM1_HUMAN	646	32689	33	33	18	18	10.49	Tropomyosin alpha-1 chain OS=Homo sapiens GN=TPM1 PE=1 SV=2
11	2	SwissProt	TPM2_HUMAN	367	32831	14	14	8	8	1.78	Tropomyosin beta chain OS=Homo sapiens GN=TPM2 PE=1 SV=1
12	1	SwissProt	IGKC_HUMAN	554	11602	16	16	5	5	4.82	Ig kappa chain C region OS=Homo sapiens GN=IGKC PE=1 SV=1
13	1	SwissProt	K2C1_HUMAN	530	65999	19	19	15	15	1.61	Keratin, type II cytoskeletal 1 OS=Homo sapiens GN=KRT1 PE=1 SV=6
13	2	SwissProt	K22E_HUMAN	522	65393	15	15	13	13	1.31	Keratin, type II cytoskeletal 2 epidermal OS=Homo sapiens GN=KRT2 PE=1 SV=2
14	1	SwissProt	CO6A3_HUMAN	494	343457	14	14	10	10	0.13	Collagen alpha-3(VI) chain OS=Homo sapiens GN=COL6A3 PE=1 SV=5
15	1	SwissProt	NNTM_HUMAN	418	113823	11	11	9	9	0.4	NAD(P) transhydrogenase, mitochondrial OS=Homo sapiens GN=NNT PE=1 SV=3
16	1	SwissProt	MYOM1_HUMAN	404	187509	11	11	9	9	0.23	Myomesin-1 OS=Homo sapiens GN=MYOM1 PE=1 SV=2
17	1	SwissProt	AT2A2_HUMAN	343	114683	7	7	6	6	0.25	Sarcoplasmic/endoplasmic reticulum calcium ATPase 2 OS=Homo sapiens GN=ATP2A2 PE=1 SV=1
18	1	SwissProt	ECHA_HUMAN	340	82947	8	8	4	4	0.29	Trifunctional enzyme subunit alpha, mitochondrial OS=Homo sapiens GN=HADHA PE=1 SV=2
19	1	SwissProt	DESP_HUMAN	327	331569	9	9	8	8	0.11	Desmoplakin OS=Homo sapiens GN=DSP PE=1 SV=3
20	1	SwissProt	TNNI3_HUMAN	246	23993	6	6	4	4	1.39	Troponin I, cardiac muscle OS=Homo sapiens GN=TNNI3 PE=1 SV=3
21	1	SwissProt	CRYAB_HUMAN	241	20146	7	7	4	4	1.82	Alpha-crystallin B chain OS=Homo sapiens GN=CRYAB PE=1 SV=2
22	1	SwissProt	H2B1B_HUMAN	237	13942	5	5	2	2	1.42	Histone H2B type 1-B OS=Homo sapiens GN=HIST1H2BB PE=1 SV=2
23	1	SwissProt	MYL3_HUMAN	232	21918	9	9	7	7	3.6	Myosin light chain 3 OS=Homo sapiens GN=MYL3 PE=1 SV=3
24	1	SwissProt	COX2_HUMAN	231	25548	6	6	4	4	0.92	Cytochrome c oxidase subunit 2 OS=Homo sapiens GN=MT-CO2 PE=1 SV=1
25	1	SwissProt	LDB3_HUMAN	225	77086	7	7	3	3	0.25	LIM domain-binding protein 3 OS=Homo sapiens GN=LDB3 PE=1 SV=2
26	1	SwissProt	ECHB_HUMAN	215	51262	6	6	4	4	0.39	Trifunctional enzyme subunit beta, mitochondrial OS=Homo sapiens GN=HADHB PE=1 SV=3
27	1	SwissProt	ADT1_HUMAN	211	33043	6	6	6	6	1.14	ADP/ATP translocase 1 OS=Homo sapiens GN=SLC25A4 PE=1 SV=4
28	1	SwissProt	HBB_HUMAN	199	15988	7	7	5	5	2.65	Hemoglobin subunit beta OS=Homo sapiens GN=HBB PE=1 SV=2
29	1	SwissProt	MYOM2_HUMAN	181	164792	6	6	4	4	0.11	Myomesin-2 OS=Homo sapiens GN=MYOM2 PE=1 SV=2
30	1	SwissProt	LAMC1_HUMAN	159	177489	3	3	2	2	0.05	Laminin subunit gamma-1 OS=Homo sapiens GN=LAMC1 PE=1 SV=3
31	1	SwissProt	CX7A1_HUMAN	153	9112	3	3	2	2	1.44	Cytochrome c oxidase subunit 7A1, mitochondrial OS=Homo sapiens GN=COX7A1 PE=1 SV=2
32	1	SwissProt	MLRV_HUMAN	146	18777	5	5	4	4	1.43	Myosin regulatory light chain 2, ventricular/cardiac muscle isoform OS=Homo sapiens GN=MYL2 PE=1 SV=3
33	1	SwissProt	H4_HUMAN	132	11360	5	5	3	3	1.96	Histone H4 OS=Homo sapiens GN=HIST1H4A PE=1 SV=2
34	1	SwissProt	NEBL_HUMAN	132	116380	5	5	5	5	0.2	Nebulette OS=Homo sapiens GN=NEBL PE=1 SV=1
35	1	SwissProt	NDUS3_HUMAN	130	30223	2	2	2	2	0.32	NADH dehydrogenase [ubiquinone] iron-sulfur protein 3, mitochondrial OS=Homo sapiens GN=NDUFS3 PE=1 SV=1
36	1	SwissProt	MYOM3_HUMAN	130	162088	4	4	3	3	0.08	Myomesin-3 OS=Homo sapiens GN=MYOM3 PE=2 SV=1
37	1	SwissProt	VINC_HUMAN	129	123722	3	3	3	3	0.11	Vinculin OS=Homo sapiens GN=VCL PE=1 SV=4
38	1	SwissProt	ODPB_HUMAN	126	39208	3	3	3	3	0.38	Pyruvate dehydrogenase E1 component subunit beta, mitochondrial OS=Homo sapiens GN=PDHB PE=1 SV=3
39	1	SwissProt	CLUS_HUMAN	125	52461	3	3	2	2	0.17	Clusterin OS=Homo sapiens GN=CLU PE=1 SV=1
40	1	SwissProt	SRBS2_HUMAN	123	124030	6	6	4	4	0.15	Sorbin and SH3 domain-containing protein 2 OS=Homo sapiens GN=SORBS2 PE=1 SV=3
41	1	SwissProt	VDAC1_HUMAN	120	30754	4	4	3	3	0.51	Voltage-dependent anion-selective channel protein 1 OS=Homo sapiens GN=VDAC1 PE=1 SV=2
42	1	SwissProt	VTNC_HUMAN	117	54271	3	3	1	1	0.08	Vitronectin OS=Homo sapiens GN=VTN PE=1 SV=1
43	1	SwissProt	ATPG_HUMAN	117	32975	8	8	6	6	1.15	ATP synthase subunit gamma, mitochondrial OS=Homo sapiens GN=ATP5C1 PE=1 SV=1
44	1	SwissProt	ATPK_HUMAN	115	10911	3	3	2	2	2.09	ATP synthase subunit f, mitochondrial OS=Homo sapiens GN=ATP5J2 PE=1 SV=3
45	1	SwissProt	MYOZ2_HUMAN	105	29879	4	4	3	3	0.52	Myozenin-2 OS=Homo sapiens GN=MYOZ2 PE=1 SV=1
46	1	SwissProt	FBN1_HUMAN	101	312022	2	2	2	2	0.03	Fibrillin-1 OS=Homo sapiens GN=FBN1 PE=1 SV=3
47	1	SwissProt	PGBM_HUMAN	100	468532	3	3	3	3	0.03	Basement membrane-specific heparan sulfate proteoglycan core protein OS=Homo sapiens GN=HSPG2 PE=1 SV=4
48	1	SwissProt	HBA_HUMAN	98	15248	4	4	2	2	0.72	Hemoglobin subunit alpha OS=Homo sapiens GN=HBA1 PE=1 SV=2
49	1	SwissProt	HSPB1_HUMAN	98	22768	2	2	2	2	0.44	Heat shock protein beta-1 OS=Homo sapiens GN=HSPB1 PE=1 SV=2
50	1	SwissProt	ODO2_HUMAN	95	48724	3	3	2	2	0.3	Dihydrolipoyllysine-residue succinyltransferase component of 2-oxoglutarate dehydrogenase complex, mitochondrial OS=Homo sapiens GN=DLST PE=1 SV=4
51	1	SwissProt	FHL2_HUMAN	82	32171	3	3	3	3	0.48	Four and a half LIM domains protein 2 OS=Homo sapiens GN=FHL2 PE=1 SV=3
52	1	SwissProt	NDUAA_HUMAN	77	40725	1	1	1	1	0.11	NADH dehydrogenase [ubiquinone] 1 alpha subcomplex subunit 10, mitochondrial OS=Homo sapiens GN=NDUFA10 PE=1 SV=1
53	1	SwissProt	KCRS_HUMAN	76	47474	2	2	1	1	0.09	Creatine kinase S-type, mitochondrial OS=Homo sapiens GN=CKMT2 PE=1 SV=2
54	1	SwissProt	ATPO_HUMAN	76	23263	2	2	1	1	0.2	ATP synthase subunit O, mitochondrial OS=Homo sapiens GN=ATP5O PE=1 SV=1
55	1	SwissProt	HSPB7_HUMAN	74	18599	1	1	1	1	0.25	Heat shock protein beta-7 OS=Homo sapiens GN=HSPB7 PE=1 SV=1
56	1	SwissProt	CO6A2_HUMAN	74	108512	2	2	2	2	0.08	Collagen alpha-2(VI) chain OS=Homo sapiens GN=COL6A2 PE=1 SV=4
57	1	SwissProt	ATP5L_HUMAN	74	11421	2	2	1	1	0.43	ATP synthase subunit g, mitochondrial OS=Homo sapiens GN=ATP5L PE=1 SV=3
58	1	SwissProt	AT5F1_HUMAN	73	28890	3	3	2	2	0.34	ATP synthase F(0) complex subunit B1, mitochondrial OS=Homo sapiens GN=ATP5F1 PE=1 SV=2
59	1	SwissProt	CSRP3_HUMAN	72	20955	1	1	1	1	0.22	Cysteine and glycine-rich protein 3 OS=Homo sapiens GN=CSRP3 PE=1 SV=1
60	1	SwissProt	QCR2_HUMAN	71	48413	2	2	2	2	0.19	Cytochrome b-c1 complex subunit 2, mitochondrial OS=Homo sapiens GN=UQCRC2 PE=1 SV=3
61	1	SwissProt	ODP2_HUMAN	70	68953	1	1	1	1	0.06	Dihydrolipoyllysine-residue acetyltransferase component of pyruvate dehydrogenase complex, mitochondrial OS=Homo sapiens GN=DLAT PE=1 SV=3
62	1	SwissProt	MPCP_HUMAN	67	40069	2	2	2	2	0.23	Phosphate carrier protein, mitochondrial OS=Homo sapiens GN=SLC25A3 PE=1 SV=2
63	1	SwissProt	TBA1A_HUMAN	67	50104	2	2	1	1	0.09	Tubulin alpha-1A chain OS=Homo sapiens GN=TUBA1A PE=1 SV=1
64	1	SwissProt	SMYD1_HUMAN	66	56580	2	2	1	1	0.08	Histone-lysine N-methyltransferase SMYD1 OS=Homo sapiens GN=SMYD1 PE=1 SV=1
65	1	SwissProt	PKP2_HUMAN	63	97355	1	1	1	1	0.04	Plakophilin-2 OS=Homo sapiens GN=PKP2 PE=1 SV=2
66	1	SwissProt	M2OM_HUMAN	63	34040	1	1	1	1	0.13	Mitochondrial 2-oxoglutarate/malate carrier protein OS=Homo sapiens GN=SLC25A11 PE=1 SV=3
67	1	SwissProt	PTRF_HUMAN	62	43450	1	1	1	1	0.1	Polymerase I and transcript release factor OS=Homo sapiens GN=PTRF PE=1 SV=1
68	1	SwissProt	COX41_HUMAN	62	19564	2	2	2	2	0.53	Cytochrome c oxidase subunit 4 isoform 1, mitochondrial OS=Homo sapiens GN=COX4I1 PE=1 SV=1
69	1	SwissProt	COX6C_HUMAN	62	8776	2	2	2	2	1.53	Cytochrome c oxidase subunit 6C OS=Homo sapiens GN=COX6C PE=1 SV=2
70	1	SwissProt	COX5A_HUMAN	61	16752	3	3	2	2	0.64	Cytochrome c oxidase subunit 5A, mitochondrial OS=Homo sapiens GN=COX5A PE=1 SV=2
71	1	SwissProt	ACADV_HUMAN	61	70345	2	2	2	2	0.13	Very long-chain specific acyl-CoA dehydrogenase, mitochondrial OS=Homo sapiens GN=ACADVL PE=1 SV=1
72	1	SwissProt	H3C_HUMAN	60	15204	1	1	1	1	0.32	Histone H3.3C OS=Homo sapiens GN=H3F3C PE=1 SV=3
73	1	SwissProt	CMC1_HUMAN	60	74715	1	1	1	1	0.06	Calcium-binding mitochondrial carrier protein Aralar1 OS=Homo sapiens GN=SLC25A12 PE=1 SV=2
74	1	SwissProt	ODO1_HUMAN	60	115861	2	2	1	1	0.04	2-oxoglutarate dehydrogenase, mitochondrial OS=Homo sapiens GN=OGDH PE=1 SV=3
75	1	SwissProt	CPT1B_HUMAN	59	87744	1	1	1	1	0.05	Carnitine O-palmitoyltransferase 1, muscle isoform OS=Homo sapiens GN=CPT1B PE=1 SV=2
76	1	SwissProt	HSPB6_HUMAN	59	17125	4	4	3	3	1.07	Heat shock protein beta-6 OS=Homo sapiens GN=HSPB6 PE=1 SV=2
77	1	SwissProt	IDHP_HUMAN	57	50877	3	3	2	2	0.18	Isocitrate dehydrogenase [NADP], mitochondrial OS=Homo sapiens GN=IDH2 PE=1 SV=2
78	1	SwissProt	CO6A1_HUMAN	57	108462	4	4	4	4	0.17	Collagen alpha-1(VI) chain OS=Homo sapiens GN=COL6A1 PE=1 SV=3
79	1	SwissProt	VDAC2_HUMAN	56	31547	1	1	1	1	0.14	Voltage-dependent anion-selective channel protein 2 OS=Homo sapiens GN=VDAC2 PE=1 SV=2
80	1	SwissProt	PLEC_HUMAN	53	531466	3	3	3	3	0.02	Plectin OS=Homo sapiens GN=PLEC PE=1 SV=3
81	1	SwissProt	CO1A2_HUMAN	51	129235	1	1	1	1	0.03	Collagen alpha-2(I) chain OS=Homo sapiens GN=COL1A2 PE=1 SV=7
82	1	SwissProt	TBB4A_HUMAN	49	49554	2	2	1	1	0.09	Tubulin beta-4A chain OS=Homo sapiens GN=TUBB4A PE=1 SV=2
83	1	SwissProt	FHL1_HUMAN	49	36239	1	1	1	1	0.12	Four and a half LIM domains protein 1 OS=Homo sapiens GN=FHL1 PE=1 SV=4
84	1	SwissProt	NDUB7_HUMAN	48	16391	1	1	1	1	0.29	NADH dehydrogenase [ubiquinone] 1 beta subcomplex subunit 7 OS=Homo sapiens GN=NDUFB7 PE=1 SV=4
85	1	SwissProt	SYP2L_HUMAN	40	102418	1	1	1	1	0.04	Synaptopodin 2-like protein OS=Homo sapiens GN=SYNPO2L PE=2 SV=3
86	1	SwissProt	NDUBA_HUMAN	39	20763	1	1	1	1	0.22	NADH dehydrogenase [ubiquinone] 1 beta subcomplex subunit 10 OS=Homo sapiens GN=NDUFB10 PE=1 SV=3
87	1	SwissProt	NDUV1_HUMAN	39	50785	2	2	1	1	0.09	NADH dehydrogenase [ubiquinone] flavoprotein 1, mitochondrial OS=Homo sapiens GN=NDUFV1 PE=1 SV=4
88	1	SwissProt	PARVG_HUMAN	39	37462	2	2	1	1	0.12	Gamma-parvin OS=Homo sapiens GN=PARVG PE=1 SV=1
89	1	SwissProt	VDAC3_HUMAN	39	30639	1	1	1	1	0.15	Voltage-dependent anion-selective channel protein 3 OS=Homo sapiens GN=VDAC3 PE=1 SV=1
90	1	SwissProt	SYNEM_HUMAN	37	172663	1	1	1	1	0.02	Synemin OS=Homo sapiens GN=SYNM PE=1 SV=2
91	1	SwissProt	NDUA9_HUMAN	37	42483	1	1	1	1	0.1	NADH dehydrogenase [ubiquinone] 1 alpha subcomplex subunit 9, mitochondrial OS=Homo sapiens GN=NDUFA9 PE=1 SV=2
92	1	SwissProt	PYGB_HUMAN	36	96635	1	1	1	1	0.04	Glycogen phosphorylase, brain form OS=Homo sapiens GN=PYGB PE=1 SV=5
93	1	SwissProt	PHB2_HUMAN	36	33276	2	2	2	2	0.29	Prohibitin-2 OS=Homo sapiens GN=PHB2 PE=1 SV=2
94	1	SwissProt	ODPA_HUMAN	35	43268	1	1	1	1	0.1	Pyruvate dehydrogenase E1 component subunit alpha, somatic form, mitochondrial OS=Homo sapiens GN=PDHA1 PE=1 SV=3
95	1	SwissProt	MIC60_HUMAN	34	83626	2	2	2	2	0.11	MICOS complex subunit MIC60 OS=Homo sapiens GN=IMMT PE=1 SV=1
96	1	SwissProt	ZNFS1_HUMAN	33	22464	1	1	1	1	0.2	Putative uncharacterized protein ZNF252P-AS1 OS=Homo sapiens GN=ZNF252P-AS1 PE=5 SV=1
97	1	SwissProt	S10A8_HUMAN	33	10828	1	1	1	1	0.46	Protein S100-A8 OS=Homo sapiens GN=S100A8 PE=1 SV=1
98	1	SwissProt	ANXA2_HUMAN	31	38580	1	1	1	1	0.11	Annexin A2 OS=Homo sapiens GN=ANXA2 PE=1 SV=2
99	1	SwissProt	HSP7C_HUMAN	30	70854	1	1	1	1	0.06	Heat shock cognate 71 kDa protein OS=Homo sapiens GN=HSPA8 PE=1 SV=1
100	1	SwissProt	KV119_HUMAN	28	11601	2	2	1	1	0.42	Ig kappa chain V-I region Wes OS=Homo sapiens PE=1 SV=1
101	1	SwissProt	NDUAD_HUMAN	28	16688	1	1	1	1	0.28	NADH dehydrogenase [ubiquinone] 1 alpha subcomplex subunit 13 OS=Homo sapiens GN=NDUFA13 PE=1 SV=3
102	1	SwissProt	KI18A_HUMAN	28	102216	1	1	1	1	0.04	Kinesin-like protein KIF18A OS=Homo sapiens GN=KIF18A PE=1 SV=2
103	1	SwissProt	NDUS1_HUMAN	28	79417	2	2	2	2	0.11	NADH-ubiquinone oxidoreductase 75 kDa subunit, mitochondrial OS=Homo sapiens GN=NDUFS1 PE=1 SV=3
104	1	SwissProt	NDUV2_HUMAN	25	27374	1	1	1	1	0.16	NADH dehydrogenase [ubiquinone] flavoprotein 2, mitochondrial OS=Homo sapiens GN=NDUFV2 PE=1 SV=2
105	1	SwissProt	RS27A_HUMAN	25	17953	1	1	1	1	0.26	Ubiquitin-40S ribosomal protein S27a OS=Homo sapiens GN=RPS27A PE=1 SV=2
106	1	SwissProt	LMNA_HUMAN	25	74095	1	1	1	1	0.06	Prelamin-A/C OS=Homo sapiens GN=LMNA PE=1 SV=1
107	1	SwissProt	NDUB5_HUMAN	24	21737	1	1	1	1	0.21	NADH dehydrogenase [ubiquinone] 1 beta subcomplex subunit 5, mitochondrial OS=Homo sapiens GN=NDUFB5 PE=1 SV=1
108	1	SwissProt	YLPM1_HUMAN	24	219849	1	1	1	1	0.02	YLP motif-containing protein 1 OS=Homo sapiens GN=YLPM1 PE=1 SV=3
109	1	SwissProt	K1C9_HUMAN	24	62027	1	1	1	1	0.07	Keratin, type I cytoskeletal 9 OS=Homo sapiens GN=KRT9 PE=1 SV=3
110	1	SwissProt	SPTN1_HUMAN	24	284364	1	1	1	1	0.02	Spectrin alpha chain, non-erythrocytic 1 OS=Homo sapiens GN=SPTAN1 PE=1 SV=3
111	1	SwissProt	TCPW_HUMAN	22	57785	1	1	1	1	0.07	T-complex protein 1 subunit zeta-2 OS=Homo sapiens GN=CCT6B PE=1 SV=5
112	1	SwissProt	MEIOC_HUMAN	22	107491	1	1	1	1	0.04	Meiosis-specific coiled-coil domain-containing protein MEIOC OS=Homo sapiens GN=MEIOC PE=2 SV=3
113	1	SwissProt	CUX1_HUMAN	22	164087	1	1	1	1	0.03	Homeobox protein cut-like 1 OS=Homo sapiens GN=CUX1 PE=1 SV=3
114	1	SwissProt	CASQ2_HUMAN	22	46407	1	1	1	1	0.09	Calsequestrin-2 OS=Homo sapiens GN=CASQ2 PE=1 SV=2
115	1	SwissProt	SCLT1_HUMAN	20	80861	1	1	1	1	0.05	Sodium channel and clathrin linker 1 OS=Homo sapiens GN=SCLT1 PE=1 SV=2
116	1	SwissProt	KCRM_HUMAN	20	43074	1	1	1	1	0.1	Creatine kinase M-type OS=Homo sapiens GN=CKM PE=1 SV=2
117	1	SwissProt	SOX17_HUMAN	19	44088	1	1	1	1	0.1	Transcription factor SOX-17 OS=Homo sapiens GN=SOX17 PE=1 SV=1
118	1	SwissProt	CTNA1_HUMAN	19	100009	1	1	1	1	0.04	Catenin alpha-1 OS=Homo sapiens GN=CTNNA1 PE=1 SV=1
119	1	SwissProt	PTPRF_HUMAN	19	212744	1	1	1	1	0.02	Receptor-type tyrosine-protein phosphatase F OS=Homo sapiens GN=PTPRF PE=1 SV=2
120	1	SwissProt	SPA5L_HUMAN	18	80660	1	1	1	1	0.05	Spermatogenesis-associated protein 5-like protein 1 OS=Homo sapiens GN=SPATA5L1 PE=1 SV=2
121	1	SwissProt	TRA2B_HUMAN	18	33646	1	1	1	1	0.13	Transformer-2 protein homolog beta OS=Homo sapiens GN=TRA2B PE=1 SV=1
122	1	SwissProt	BCL9_HUMAN	17	149194	1	1	1	1	0.03	B-cell CLL/lymphoma 9 protein OS=Homo sapiens GN=BCL9 PE=1 SV=4

## Sheet: Patient-2 untreated
Family	Member	Database	Accession	Score	Mass	Num. of matches	Num. of significant matches	Num. of sequences	Num. of significant sequences	emPAI	Description
1	1	SwissProt	MYH7_HUMAN	1587	222959	51	51	47	47	1.45	Myosin-7 OS=Homo sapiens GN=MYH7 PE=1 SV=5
2	1	SwissProt	K1C10_HUMAN	732	58792	20	20	18	18	2.91	Keratin, type I cytoskeletal 10 OS=Homo sapiens GN=KRT10 PE=1 SV=6
3	1	SwissProt	K2C1_HUMAN	603	65999	25	25	22	22	3.36	Keratin, type II cytoskeletal 1 OS=Homo sapiens GN=KRT1 PE=1 SV=6
3	2	SwissProt	DESM_HUMAN	293	53503	9	9	8	8	0.88	Desmin OS=Homo sapiens GN=DES PE=1 SV=3
3	3	SwissProt	K22E_HUMAN	279	65393	11	11	11	11	1.04	Keratin, type II cytoskeletal 2 epidermal OS=Homo sapiens GN=KRT2 PE=1 SV=2
3	4	SwissProt	VIME_HUMAN	129	53619	4	4	3	3	0.27	Vimentin OS=Homo sapiens GN=VIM PE=1 SV=4
3	5	SwissProt	K2C5_HUMAN	98	62340	4	4	4	4	0.31	Keratin, type II cytoskeletal 5 OS=Homo sapiens GN=KRT5 PE=1 SV=3
4	1	SwissProt	ACTA_HUMAN	441	41982	17	17	10	10	2.02	Actin, aortic smooth muscle OS=Homo sapiens GN=ACTA2 PE=1 SV=1
5	1	SwissProt	TPM1_HUMAN	242	32689	7	7	7	7	1.46	Tropomyosin alpha-1 chain OS=Homo sapiens GN=TPM1 PE=1 SV=2
6	1	SwissProt	APOE_HUMAN	233	36132	7	7	6	6	1.01	Apolipoprotein E OS=Homo sapiens GN=APOE PE=1 SV=1
7	1	SwissProt	K1C9_HUMAN	205	62027	5	5	4	4	0.31	Keratin, type I cytoskeletal 9 OS=Homo sapiens GN=KRT9 PE=1 SV=3
8	1	SwissProt	HBB_HUMAN	192	15988	5	5	4	4	1.82	Hemoglobin subunit beta OS=Homo sapiens GN=HBB PE=1 SV=2
9	1	SwissProt	LAC2_HUMAN	180	11287	8	8	3	3	1.97	Ig lambda-2 chain C regions OS=Homo sapiens GN=IGLC2 PE=1 SV=1
10	1	SwissProt	CO4A1_HUMAN	159	160514	4	4	4	4	0.11	Collagen alpha-1(IV) chain OS=Homo sapiens GN=COL4A1 PE=1 SV=3
11	1	SwissProt	MYL3_HUMAN	155	21918	5	5	3	3	0.77	Myosin light chain 3 OS=Homo sapiens GN=MYL3 PE=1 SV=3
12	1	SwissProt	ALBU_HUMAN	139	69321	6	6	5	5	0.36	Serum albumin OS=Homo sapiens GN=ALB PE=1 SV=2
13	1	SwissProt	ACTN2_HUMAN	127	103788	7	7	7	7	0.33	Alpha-actinin-2 OS=Homo sapiens GN=ACTN2 PE=1 SV=1
14	1	SwissProt	APOA4_HUMAN	123	45371	6	6	6	6	0.75	Apolipoprotein A-IV OS=Homo sapiens GN=APOA4 PE=1 SV=3
15	1	SwissProt	IGKC_HUMAN	107	11602	2	2	1	1	0.42	Ig kappa chain C region OS=Homo sapiens GN=IGKC PE=1 SV=1
16	1	SwissProt	MLRV_HUMAN	94	18777	3	3	2	2	0.95	Myosin regulatory light chain 2, ventricular/cardiac muscle isoform OS=Homo sapiens GN=MYL2 PE=1 SV=3
17	1	SwissProt	HBA_HUMAN	90	15248	3	3	2	2	0.72	Hemoglobin subunit alpha OS=Homo sapiens GN=HBA1 PE=1 SV=2
18	1	SwissProt	H33_HUMAN	84	15318	1	1	1	1	0.31	Histone H3.3 OS=Homo sapiens GN=H3F3A PE=1 SV=2
19	1	SwissProt	LV301_HUMAN	84	11386	2	2	1	1	0.43	Ig lambda chain V-III region SH OS=Homo sapiens PE=1 SV=1
20	1	SwissProt	H32_HUMAN	83	15379	2	2	1	1	0.31	Histone H3.2 OS=Homo sapiens GN=HIST2H3A PE=1 SV=3
21	1	SwissProt	ATPA_HUMAN	75	59714	1	1	1	1	0.07	ATP synthase subunit alpha, mitochondrial OS=Homo sapiens GN=ATP5A1 PE=1 SV=1
22	1	SwissProt	CO1A1_HUMAN	68	138857	1	1	1	1	0.03	Collagen alpha-1(I) chain OS=Homo sapiens GN=COL1A1 PE=1 SV=5
23	1	SwissProt	CO1A2_HUMAN	66	129235	1	1	1	1	0.03	Collagen alpha-2(I) chain OS=Homo sapiens GN=COL1A2 PE=1 SV=7
24	1	SwissProt	CLUS_HUMAN	64	52461	1	1	1	1	0.08	Clusterin OS=Homo sapiens GN=CLU PE=1 SV=1
25	1	SwissProt	IDHP_HUMAN	54	50877	2	2	2	2	0.18	Isocitrate dehydrogenase [NADP], mitochondrial OS=Homo sapiens GN=IDH2 PE=1 SV=2
26	1	SwissProt	KCRM_HUMAN	49	43074	1	1	1	1	0.1	Creatine kinase M-type OS=Homo sapiens GN=CKM PE=1 SV=2
27	1	SwissProt	TNNI3_HUMAN	48	23993	2	2	2	2	0.42	Troponin I, cardiac muscle OS=Homo sapiens GN=TNNI3 PE=1 SV=3
28	1	SwissProt	CASPE_HUMAN	47	27662	1	1	1	1	0.16	Caspase-14 OS=Homo sapiens GN=CASP14 PE=1 SV=2
29	1	SwissProt	MFAP4_HUMAN	45	28630	1	1	1	1	0.16	Microfibril-associated glycoprotein 4 OS=Homo sapiens GN=MFAP4 PE=1 SV=2
30	1	SwissProt	FBN1_HUMAN	42	312022	1	1	1	1	0.01	Fibrillin-1 OS=Homo sapiens GN=FBN1 PE=1 SV=3
31	1	SwissProt	CO6A2_HUMAN	41	108512	1	1	1	1	0.04	Collagen alpha-2(VI) chain OS=Homo sapiens GN=COL6A2 PE=1 SV=4
32	1	SwissProt	TBB2A_HUMAN	40	49875	1	1	1	1	0.09	Tubulin beta-2A chain OS=Homo sapiens GN=TUBB2A PE=1 SV=1
33	1	SwissProt	TBA1B_HUMAN	39	50120	1	1	1	1	0.09	Tubulin alpha-1B chain OS=Homo sapiens GN=TUBA1B PE=1 SV=1
34	1	SwissProt	DECR_HUMAN	34	36045	1	1	1	1	0.12	2,4-dienoyl-CoA reductase, mitochondrial OS=Homo sapiens GN=DECR1 PE=1 SV=1
35	1	SwissProt	ALDOA_HUMAN	34	39395	1	1	1	1	0.11	Fructose-bisphosphate aldolase A OS=Homo sapiens GN=ALDOA PE=1 SV=2
36	1	SwissProt	PGBM_HUMAN	34	468532	1	1	1	1	0.01	Basement membrane-specific heparan sulfate proteoglycan core protein OS=Homo sapiens GN=HSPG2 PE=1 SV=4
37	1	SwissProt	CO3A1_HUMAN	33	138479	1	1	1	1	0.03	Collagen alpha-1(III) chain OS=Homo sapiens GN=COL3A1 PE=1 SV=4
38	1	SwissProt	H4_HUMAN	31	11360	1	1	1	1	0.44	Histone H4 OS=Homo sapiens GN=HIST1H4A PE=1 SV=2
39	1	SwissProt	RIPL1_HUMAN	30	47079	1	1	1	1	0.1	RILP-like protein 1 OS=Homo sapiens GN=RILPL1 PE=1 SV=1
40	1	SwissProt	DCD_HUMAN	29	11277	1	1	1	1	0.44	Dermcidin OS=Homo sapiens GN=DCD PE=1 SV=2
41	1	SwissProt	UCRIL_HUMAN	26	30796	1	1	1	1	0.15	Putative cytochrome b-c1 complex subunit Rieske-like protein 1 OS=Homo sapiens GN=UQCRFS1P1 PE=5 SV=1
42	1	SwissProt	IQCE_HUMAN	26	77250	1	1	1	1	0.06	IQ domain-containing protein E OS=Homo sapiens GN=IQCE PE=1 SV=2
43	1	SwissProt	TNNC1_HUMAN	24	18391	1	1	1	1	0.25	Troponin C, slow skeletal and cardiac muscles OS=Homo sapiens GN=TNNC1 PE=1 SV=1
44	1	SwissProt	MYG_HUMAN	24	17173	1	1	1	1	0.27	Myoglobin OS=Homo sapiens GN=MB PE=1 SV=2
45	1	SwissProt	PGS2_HUMAN	22	39722	1	1	1	1	0.11	Decorin OS=Homo sapiens GN=DCN PE=1 SV=1
46	1	SwissProt	FR1L4_HUMAN	22	200854	1	1	1	1	0.02	Fer-1-like protein 4 OS=Homo sapiens GN=FER1L4 PE=2 SV=1
47	1	SwissProt	CE104_HUMAN	16	104381	1	1	1	1	0.04	Centrosomal protein of 104 kDa OS=Homo sapiens GN=CEP104 PE=1 SV=1
48	1	SwissProt	CO6A1_HUMAN	14	108462	1	1	1	1	0.04	Collagen alpha-1(VI) chain OS=Homo sapiens GN=COL6A1 PE=1 SV=3

## Sheet: Patient-2 decellularised repl.1
Family	Member	Database	Accession	Score	Mass	Num. of matches	Num. of significant matches	Num. of sequences	Num. of significant sequences	emPAI	Description
1	1	SwissProt	FIBB_HUMAN	20467	55892	794	794	56	56	167.66	Fibrinogen beta chain OS=Homo sapiens GN=FGB PE=1 SV=2
2	1	SwissProt	FIBG_HUMAN	16094	51479	507	507	38	38	30.13	Fibrinogen gamma chain OS=Homo sapiens GN=FGG PE=1 SV=3
3	1	SwissProt	FIBA_HUMAN	10422	94914	447	447	46	46	10.61	Fibrinogen alpha chain OS=Homo sapiens GN=FGA PE=1 SV=2
4	1	SwissProt	PGBM_HUMAN	947	468532	23	23	17	17	0.17	Basement membrane-specific heparan sulfate proteoglycan core protein OS=Homo sapiens GN=HSPG2 PE=1 SV=4
5	1	SwissProt	MYH9_HUMAN	788	226392	26	26	20	20	0.45	Myosin-9 OS=Homo sapiens GN=MYH9 PE=1 SV=4
5	2	SwissProt	MYH11_HUMAN	556	227199	17	17	14	14	0.3	Myosin-11 OS=Homo sapiens GN=MYH11 PE=1 SV=3
6	1	SwissProt	CO6A3_HUMAN	683	343457	15	15	12	12	0.16	Collagen alpha-3(VI) chain OS=Homo sapiens GN=COL6A3 PE=1 SV=5
7	1	SwissProt	HBB_HUMAN	552	15988	20	20	9	9	12.37	Hemoglobin subunit beta OS=Homo sapiens GN=HBB PE=1 SV=2
8	1	SwissProt	FLNA_HUMAN	433	280564	15	15	15	15	0.25	Filamin-A OS=Homo sapiens GN=FLNA PE=1 SV=4
9	1	SwissProt	CO1A1_HUMAN	378	138857	20	20	7	7	0.24	Collagen alpha-1(I) chain OS=Homo sapiens GN=COL1A1 PE=1 SV=5
10	1	SwissProt	ACTB_HUMAN	367	41710	14	14	12	12	2.71	Actin, cytoplasmic 1 OS=Homo sapiens GN=ACTB PE=1 SV=1
10	2	SwissProt	ACTA_HUMAN	259	41982	11	11	10	10	2.01	Actin, aortic smooth muscle OS=Homo sapiens GN=ACTA2 PE=1 SV=1
10	3	SwissProt	ACTBL_HUMAN	112	41976	6	6	5	5	0.83	Beta-actin-like protein 2 OS=Homo sapiens GN=ACTBL2 PE=1 SV=2
11	1	SwissProt	CO1A2_HUMAN	328	129235	15	15	6	6	0.22	Collagen alpha-2(I) chain OS=Homo sapiens GN=COL1A2 PE=1 SV=7
12	1	SwissProt	LAC2_HUMAN	310	11287	10	10	4	4	3.26	Ig lambda-2 chain C regions OS=Homo sapiens GN=IGLC2 PE=1 SV=1
13	1	SwissProt	K2C1_HUMAN	287	65999	5	5	4	4	0.29	Keratin, type II cytoskeletal 1 OS=Homo sapiens GN=KRT1 PE=1 SV=6
13	2	SwissProt	VIME_HUMAN	48	53619	3	3	3	3	0.27	Vimentin OS=Homo sapiens GN=VIM PE=1 SV=4
13	3	SwissProt	K2C6A_HUMAN	39	60008	2	2	2	2	0.15	Keratin, type II cytoskeletal 6A OS=Homo sapiens GN=KRT6A PE=1 SV=3
14	1	SwissProt	B3AT_HUMAN	245	101727	7	7	7	7	0.34	Band 3 anion transport protein OS=Homo sapiens GN=SLC4A1 PE=1 SV=3
15	1	SwissProt	CO6A1_HUMAN	243	108462	6	6	4	4	0.17	Collagen alpha-1(VI) chain OS=Homo sapiens GN=COL6A1 PE=1 SV=3
16	1	SwissProt	FINC_HUMAN	201	262460	7	7	6	6	0.1	Fibronectin OS=Homo sapiens GN=FN1 PE=1 SV=4
17	1	SwissProt	LAMB1_HUMAN	197	197909	3	3	1	1	0.04	Laminin subunit beta-1 OS=Homo sapiens GN=LAMB1 PE=1 SV=2
18	1	SwissProt	CO4A1_HUMAN	196	160514	3	3	2	2	0.05	Collagen alpha-1(IV) chain OS=Homo sapiens GN=COL4A1 PE=1 SV=3
19	1	SwissProt	FBN1_HUMAN	196	312022	8	8	5	5	0.07	Fibrillin-1 OS=Homo sapiens GN=FBN1 PE=1 SV=3
20	1	SwissProt	CO6A2_HUMAN	193	108512	5	5	4	4	0.17	Collagen alpha-2(VI) chain OS=Homo sapiens GN=COL6A2 PE=1 SV=4
21	1	SwissProt	PERE_HUMAN	193	80989	5	5	5	5	0.3	Eosinophil peroxidase OS=Homo sapiens GN=EPX PE=1 SV=2
21	2	SwissProt	PERM_HUMAN	76	83815	3	3	3	3	0.16	Myeloperoxidase OS=Homo sapiens GN=MPO PE=1 SV=1
22	1	SwissProt	STOM_HUMAN	183	31711	6	6	5	5	0.94	Erythrocyte band 7 integral membrane protein OS=Homo sapiens GN=STOM PE=1 SV=3
23	1	SwissProt	LAMC1_HUMAN	172	177489	2	2	2	2	0.05	Laminin subunit gamma-1 OS=Homo sapiens GN=LAMC1 PE=1 SV=3
24	1	SwissProt	HBA_HUMAN	169	15248	8	8	6	6	4.12	Hemoglobin subunit alpha OS=Homo sapiens GN=HBA1 PE=1 SV=2
25	1	SwissProt	K1C9_HUMAN	144	62027	5	5	5	5	0.41	Keratin, type I cytoskeletal 9 OS=Homo sapiens GN=KRT9 PE=1 SV=3
26	1	SwissProt	SPTA1_HUMAN	139	279842	3	3	3	3	0.05	Spectrin alpha chain, erythrocytic 1 OS=Homo sapiens GN=SPTA1 PE=1 SV=5
27	1	SwissProt	K1C10_HUMAN	130	58792	4	4	3	3	0.24	Keratin, type I cytoskeletal 10 OS=Homo sapiens GN=KRT10 PE=1 SV=6
28	1	SwissProt	CO4A2_HUMAN	115	167449	3	3	3	3	0.08	Collagen alpha-2(IV) chain OS=Homo sapiens GN=COL4A2 PE=1 SV=4
29	1	SwissProt	CILP1_HUMAN	105	132480	2	2	1	1	0.03	Cartilage intermediate layer protein 1 OS=Homo sapiens GN=CILP PE=1 SV=4
30	1	SwissProt	TLN1_HUMAN	103	269599	5	5	5	5	0.08	Talin-1 OS=Homo sapiens GN=TLN1 PE=1 SV=3
31	1	SwissProt	ELN_HUMAN	91	68426	1	1	1	1	0.06	Elastin OS=Homo sapiens GN=ELN PE=1 SV=3
32	1	SwissProt	LAMA5_HUMAN	90	399479	2	2	1	1	0.01	Laminin subunit alpha-5 OS=Homo sapiens GN=LAMA5 PE=1 SV=8
33	1	SwissProt	ACTN1_HUMAN	89	102993	1	1	1	1	0.04	Alpha-actinin-1 OS=Homo sapiens GN=ACTN1 PE=1 SV=2
34	1	SwissProt	VWF_HUMAN	88	309058	2	2	1	1	0.01	von Willebrand factor OS=Homo sapiens GN=VWF PE=1 SV=4
35	1	SwissProt	H33_HUMAN	86	15318	2	2	1	1	0.31	Histone H3.3 OS=Homo sapiens GN=H3F3A PE=1 SV=2
36	1	SwissProt	H2B1B_HUMAN	85	13942	3	3	3	3	1.43	Histone H2B type 1-B OS=Homo sapiens GN=HIST1H2BB PE=1 SV=2
37	1	SwissProt	TSP1_HUMAN	84	129300	3	3	3	3	0.1	Thrombospondin-1 OS=Homo sapiens GN=THBS1 PE=1 SV=2
38	1	SwissProt	ELNE_HUMAN	83	28500	1	1	1	1	0.16	Neutrophil elastase OS=Homo sapiens GN=ELANE PE=1 SV=1
39	1	SwissProt	TINAL_HUMAN	81	52353	1	1	1	1	0.08	Tubulointerstitial nephritis antigen-like OS=Homo sapiens GN=TINAGL1 PE=1 SV=1
40	1	SwissProt	TPM1_HUMAN	78	32689	3	3	2	2	0.29	Tropomyosin alpha-1 chain OS=Homo sapiens GN=TPM1 PE=1 SV=2
41	1	SwissProt	CATG_HUMAN	78	28819	3	3	2	2	0.34	Cathepsin G OS=Homo sapiens GN=CTSG PE=1 SV=2
42	1	SwissProt	MIME_HUMAN	70	33901	1	1	1	1	0.13	Mimecan OS=Homo sapiens GN=OGN PE=1 SV=1
43	1	SwissProt	ALBU_HUMAN	63	69321	1	1	1	1	0.06	Serum albumin OS=Homo sapiens GN=ALB PE=1 SV=2
44	1	SwissProt	SAMP_HUMAN	62	25371	2	2	2	2	0.39	Serum amyloid P-component OS=Homo sapiens GN=APCS PE=1 SV=2
45	1	SwissProt	AOC3_HUMAN	62	84568	1	1	1	1	0.05	Membrane primary amine oxidase OS=Homo sapiens GN=AOC3 PE=1 SV=3
46	1	SwissProt	VTNC_HUMAN	52	54271	1	1	1	1	0.08	Vitronectin OS=Homo sapiens GN=VTN PE=1 SV=1
47	1	SwissProt	H4_HUMAN	51	11360	1	1	1	1	0.44	Histone H4 OS=Homo sapiens GN=HIST1H4A PE=1 SV=2
48	1	SwissProt	GTR1_HUMAN	49	54049	1	1	1	1	0.08	Solute carrier family 2, facilitated glucose transporter member 1 OS=Homo sapiens GN=SLC2A1 PE=1 SV=2
49	1	SwissProt	MYL6_HUMAN	47	16919	1	1	1	1	0.28	Myosin light polypeptide 6 OS=Homo sapiens GN=MYL6 PE=1 SV=2
50	1	SwissProt	S10A8_HUMAN	46	10828	1	1	1	1	0.46	Protein S100-A8 OS=Homo sapiens GN=S100A8 PE=1 SV=1
51	1	SwissProt	F13A_HUMAN	46	83215	1	1	1	1	0.05	Coagulation factor XIII A chain OS=Homo sapiens GN=F13A1 PE=1 SV=4
52	1	SwissProt	PRDX1_HUMAN	44	22096	1	1	1	1	0.21	Peroxiredoxin-1 OS=Homo sapiens GN=PRDX1 PE=1 SV=1
53	1	SwissProt	LAMA4_HUMAN	43	202397	1	1	1	1	0.02	Laminin subunit alpha-4 OS=Homo sapiens GN=LAMA4 PE=1 SV=4
54	1	SwissProt	NID2_HUMAN	42	151158	1	1	1	1	0.03	Nidogen-2 OS=Homo sapiens GN=NID2 PE=1 SV=3
55	1	SwissProt	K1C16_HUMAN	40	51236	1	1	1	1	0.09	Keratin, type I cytoskeletal 16 OS=Homo sapiens GN=KRT16 PE=1 SV=4
56	1	SwissProt	LAMB2_HUMAN	40	195854	2	2	2	2	0.04	Laminin subunit beta-2 OS=Homo sapiens GN=LAMB2 PE=1 SV=2
57	1	SwissProt	A2AP_HUMAN	39	54531	1	1	1	1	0.08	Alpha-2-antiplasmin OS=Homo sapiens GN=SERPINF2 PE=1 SV=3
58	1	SwissProt	SPTB1_HUMAN	37	246316	1	1	1	1	0.02	Spectrin beta chain, erythrocytic OS=Homo sapiens GN=SPTB PE=1 SV=5
59	1	SwissProt	ABCB9_HUMAN	36	84421	1	1	1	1	0.05	ATP-binding cassette sub-family B member 9 OS=Homo sapiens GN=ABCB9 PE=1 SV=1
60	1	SwissProt	SENP5_HUMAN	34	86638	1	1	1	1	0.05	Sentrin-specific protease 5 OS=Homo sapiens GN=SENP5 PE=1 SV=3
61	1	SwissProt	S10A9_HUMAN	33	13234	2	2	2	2	0.87	Protein S100-A9 OS=Homo sapiens GN=S100A9 PE=1 SV=1
62	1	SwissProt	M18BP_HUMAN	32	129005	5	5	1	1	0.03	Mis18-binding protein 1 OS=Homo sapiens GN=MIS18BP1 PE=1 SV=1
63	1	SwissProt	H2A1A_HUMAN	30	14225	1	1	1	1	0.34	Histone H2A type 1-A OS=Homo sapiens GN=HIST1H2AA PE=1 SV=3
64	1	SwissProt	NCAS2_HUMAN	29	10884	1	1	1	1	0.46	Uncharacterized protein NCBP2-AS2 OS=Homo sapiens GN=NCBP2-AS2 PE=1 SV=1
65	1	SwissProt	IGKC_HUMAN	28	11602	1	1	1	1	0.42	Ig kappa chain C region OS=Homo sapiens GN=IGKC PE=1 SV=1
66	1	SwissProt	PPIA_HUMAN	27	18001	3	3	3	3	1	Peptidyl-prolyl cis-trans isomerase A OS=Homo sapiens GN=PPIA PE=1 SV=2
67	1	SwissProt	NFIL3_HUMAN	27	51440	1	1	1	1	0.09	Nuclear factor interleukin-3-regulated protein OS=Homo sapiens GN=NFIL3 PE=1 SV=2
68	1	SwissProt	A2MG_HUMAN	27	163188	1	1	1	1	0.03	Alpha-2-macroglobulin OS=Homo sapiens GN=A2M PE=1 SV=3
69	1	SwissProt	COBA1_HUMAN	25	180954	1	1	1	1	0.02	Collagen alpha-1(XI) chain OS=Homo sapiens GN=COL11A1 PE=1 SV=4
70	1	SwissProt	PKHD1_HUMAN	25	446418	1	1	1	1	0.01	Fibrocystin OS=Homo sapiens GN=PKHD1 PE=1 SV=1
71	1	SwissProt	SPKAP_HUMAN	25	186339	1	1	1	1	0.02	A-kinase anchor protein SPHKAP OS=Homo sapiens GN=SPHKAP PE=1 SV=1
72	1	SwissProt	TTLL6_HUMAN	23	96340	1	1	1	1	0.05	Tubulin polyglutamylase TTLL6 OS=Homo sapiens GN=TTLL6 PE=1 SV=2
73	1	SwissProt	MF2NB_HUMAN	21	13395	1	1	1	1	0.36	Protein MEF2BNB OS=Homo sapiens GN=MEF2BNB PE=1 SV=1
74	1	SwissProt	STIM1_HUMAN	20	77375	1	1	1	1	0.06	Stromal interaction molecule 1 OS=Homo sapiens GN=STIM1 PE=1 SV=3
75	1	SwissProt	CLPX_HUMAN	19	69181	1	1	1	1	0.06	ATP-dependent Clp protease ATP-binding subunit clpX-like, mitochondrial OS=Homo sapiens GN=CLPX PE=1 SV=2
76	1	SwissProt	DAAF3_HUMAN	19	59374	2	2	1	1	0.07	Dynein assembly factor 3, axonemal OS=Homo sapiens GN=DNAAF3 PE=1 SV=3
77	1	SwissProt	YK042_HUMAN	17	10205	1	1	1	1	0.49	Putative uncharacterized protein ENSP00000347057 OS=Homo sapiens PE=5 SV=3
78	1	SwissProt	MYO3B_HUMAN	17	151733	1	1	1	1	0.03	Myosin-IIIb OS=Homo sapiens GN=MYO3B PE=2 SV=4
79	1	SwissProt	TPD55_HUMAN	16	15493	1	1	1	1	0.31	Tumor protein D55 OS=Homo sapiens GN=TPD52L3 PE=1 SV=2

## Sheet: Patient-2 decellularised repl.2
Family	Member	Database	Accession	Score	Mass	Num. of matches	Num. of significant matches	Num. of sequences	Num. of significant sequences	emPAI	Description
1	1	SwissProt	FIBB_HUMAN	20961	55892	1116	859	61	55	180.39	Fibrinogen beta chain OS=Homo sapiens GN=FGB PE=1 SV=2
2	1	SwissProt	FIBG_HUMAN	20192	51479	765	692	44	39	38.72	Fibrinogen gamma chain OS=Homo sapiens GN=FGG PE=1 SV=3
3	1	SwissProt	FIBA_HUMAN	7424	94914	418	299	42	36	6.1	Fibrinogen alpha chain OS=Homo sapiens GN=FGA PE=1 SV=2
4	1	SwissProt	CO6A3_HUMAN	1378	343457	55	40	36	25	0.36	Collagen alpha-3(VI) chain OS=Homo sapiens GN=COL6A3 PE=1 SV=5
5	1	SwissProt	PGBM_HUMAN	1353	468532	42	39	26	24	0.24	Basement membrane-specific heparan sulfate proteoglycan core protein OS=Homo sapiens GN=HSPG2 PE=1 SV=4
6	1	SwissProt	MYH9_HUMAN	1300	226392	54	44	33	27	0.66	Myosin-9 OS=Homo sapiens GN=MYH9 PE=1 SV=4
6	2	SwissProt	MYH11_HUMAN	787	227199	29	23	24	18	0.4	Myosin-11 OS=Homo sapiens GN=MYH11 PE=1 SV=3
7	1	SwissProt	FLNA_HUMAN	1014	280564	39	29	27	24	0.44	Filamin-A OS=Homo sapiens GN=FLNA PE=1 SV=4
8	1	SwissProt	ACTB_HUMAN	620	41710	21	19	14	12	2.71	Actin, cytoplasmic 1 OS=Homo sapiens GN=ACTB PE=1 SV=1
8	2	SwissProt	ACTA_HUMAN	563	41982	21	19	10	8	1.47	Actin, aortic smooth muscle OS=Homo sapiens GN=ACTA2 PE=1 SV=1
8	3	SwissProt	ACTBL_HUMAN	172	41976	8	8	4	4	0.65	Beta-actin-like protein 2 OS=Homo sapiens GN=ACTBL2 PE=1 SV=2
9	1	SwissProt	PERE_HUMAN	521	80989	16	14	6	6	0.37	Eosinophil peroxidase OS=Homo sapiens GN=EPX PE=1 SV=2
9	2	SwissProt	PERM_HUMAN	180	83815	5	5	4	4	0.22	Myeloperoxidase OS=Homo sapiens GN=MPO PE=1 SV=1
10	1	SwissProt	HBB_HUMAN	518	15988	15	15	9	9	12.36	Hemoglobin subunit beta OS=Homo sapiens GN=HBB PE=1 SV=2
10	2	SwissProt	HBD_HUMAN	236	16045	7	7	5	5	2.62	Hemoglobin subunit delta OS=Homo sapiens GN=HBD PE=1 SV=2
11	1	SwissProt	VWF_HUMAN	444	309058	11	10	4	3	0.04	von Willebrand factor OS=Homo sapiens GN=VWF PE=1 SV=4
12	1	SwissProt	CO6A1_HUMAN	437	108462	19	13	10	6	0.31	Collagen alpha-1(VI) chain OS=Homo sapiens GN=COL6A1 PE=1 SV=3
13	1	SwissProt	B3AT_HUMAN	437	101727	19	16	14	13	0.72	Band 3 anion transport protein OS=Homo sapiens GN=SLC4A1 PE=1 SV=3
14	1	SwissProt	FINC_HUMAN	433	262460	21	16	14	11	0.19	Fibronectin OS=Homo sapiens GN=FN1 PE=1 SV=4
15	1	SwissProt	K2C1_HUMAN	429	65999	16	15	11	10	0.89	Keratin, type II cytoskeletal 1 OS=Homo sapiens GN=KRT1 PE=1 SV=6
15	2	SwissProt	K22E_HUMAN	133	65393	3	3	3	3	0.21	Keratin, type II cytoskeletal 2 epidermal OS=Homo sapiens GN=KRT2 PE=1 SV=2
16	1	SwissProt	FBN1_HUMAN	404	312022	24	17	13	11	0.16	Fibrillin-1 OS=Homo sapiens GN=FBN1 PE=1 SV=3
17	1	SwissProt	K1C10_HUMAN	399	58792	23	16	10	7	0.91	Keratin, type I cytoskeletal 10 OS=Homo sapiens GN=KRT10 PE=1 SV=6
18	1	SwissProt	CO6A2_HUMAN	388	108512	20	14	7	6	0.37	Collagen alpha-2(VI) chain OS=Homo sapiens GN=COL6A2 PE=1 SV=4
19	1	SwissProt	LAMB2_HUMAN	304	195854	9	6	9	6	0.14	Laminin subunit beta-2 OS=Homo sapiens GN=LAMB2 PE=1 SV=2
20	1	SwissProt	CO4A2_HUMAN	289	167449	9	9	5	5	0.13	Collagen alpha-2(IV) chain OS=Homo sapiens GN=COL4A2 PE=1 SV=4
21	1	SwissProt	TLN1_HUMAN	277	269599	14	12	10	8	0.13	Talin-1 OS=Homo sapiens GN=TLN1 PE=1 SV=3
22	1	SwissProt	LAMB1_HUMAN	272	197909	5	5	1	1	0.04	Laminin subunit beta-1 OS=Homo sapiens GN=LAMB1 PE=1 SV=2
23	1	SwissProt	MIME_HUMAN	258	33901	6	6	2	2	0.28	Mimecan OS=Homo sapiens GN=OGN PE=1 SV=1
24	1	SwissProt	STOM_HUMAN	248	31711	9	8	6	5	1.21	Erythrocyte band 7 integral membrane protein OS=Homo sapiens GN=STOM PE=1 SV=3
25	1	SwissProt	SPTA1_HUMAN	239	279842	14	6	11	5	0.08	Spectrin alpha chain, erythrocytic 1 OS=Homo sapiens GN=SPTA1 PE=1 SV=5
26	1	SwissProt	HBA_HUMAN	238	15248	10	10	5	5	5.72	Hemoglobin subunit alpha OS=Homo sapiens GN=HBA1 PE=1 SV=2
27	1	SwissProt	LAMA4_HUMAN	237	202397	5	5	4	4	0.09	Laminin subunit alpha-4 OS=Homo sapiens GN=LAMA4 PE=1 SV=4
28	1	SwissProt	TSP1_HUMAN	228	129300	9	9	5	5	0.18	Thrombospondin-1 OS=Homo sapiens GN=THBS1 PE=1 SV=2
29	1	SwissProt	ELNE_HUMAN	218	28500	4	4	3	3	0.55	Neutrophil elastase OS=Homo sapiens GN=ELANE PE=1 SV=1
30	1	SwissProt	K1C9_HUMAN	210	62027	7	6	7	6	0.5	Keratin, type I cytoskeletal 9 OS=Homo sapiens GN=KRT9 PE=1 SV=3
31	1	SwissProt	CATG_HUMAN	207	28819	6	6	4	4	0.79	Cathepsin G OS=Homo sapiens GN=CTSG PE=1 SV=2
32	1	SwissProt	H2B1B_HUMAN	182	13942	3	3	2	2	0.8	Histone H2B type 1-B OS=Homo sapiens GN=HIST1H2BB PE=1 SV=2
33	1	SwissProt	LAMA5_HUMAN	162	399479	17	3	4	2	0.02	Laminin subunit alpha-5 OS=Homo sapiens GN=LAMA5 PE=1 SV=8
34	1	SwissProt	LAMC1_HUMAN	156	177489	4	2	4	2	0.05	Laminin subunit gamma-1 OS=Homo sapiens GN=LAMC1 PE=1 SV=3
35	1	SwissProt	TINAL_HUMAN	152	52353	5	4	3	2	0.17	Tubulointerstitial nephritis antigen-like OS=Homo sapiens GN=TINAGL1 PE=1 SV=1
36	1	SwissProt	BGH3_HUMAN	152	74634	3	3	2	2	0.12	Transforming growth factor-beta-induced protein ig-h3 OS=Homo sapiens GN=TGFBI PE=1 SV=1
37	1	SwissProt	CILP1_HUMAN	139	132480	5	4	3	2	0.07	Cartilage intermediate layer protein 1 OS=Homo sapiens GN=CILP PE=1 SV=4
38	1	SwissProt	CO1A2_HUMAN	135	129235	6	3	6	3	0.1	Collagen alpha-2(I) chain OS=Homo sapiens GN=COL1A2 PE=1 SV=7
39	1	SwissProt	VTNC_HUMAN	134	54271	3	3	2	2	0.17	Vitronectin OS=Homo sapiens GN=VTN PE=1 SV=1
40	1	SwissProt	SAMP_HUMAN	134	25371	4	3	3	3	0.64	Serum amyloid P-component OS=Homo sapiens GN=APCS PE=1 SV=2
41	1	SwissProt	CO4A1_HUMAN	120	160514	9	4	6	2	0.05	Collagen alpha-1(IV) chain OS=Homo sapiens GN=COL4A1 PE=1 SV=3
42	1	SwissProt	PRDX2_HUMAN	115	21878	3	3	2	2	0.46	Peroxiredoxin-2 OS=Homo sapiens GN=PRDX2 PE=1 SV=5
43	1	SwissProt	ACTN1_HUMAN	109	102993	8	3	6	3	0.13	Alpha-actinin-1 OS=Homo sapiens GN=ACTN1 PE=1 SV=2
44	1	SwissProt	ELN_HUMAN	105	68426	3	3	3	3	0.2	Elastin OS=Homo sapiens GN=ELN PE=1 SV=3
45	1	SwissProt	ANXA2_HUMAN	103	38580	2	1	2	1	0.11	Annexin A2 OS=Homo sapiens GN=ANXA2 PE=1 SV=2
46	1	SwissProt	NID2_HUMAN	96	151158	2	2	2	2	0.06	Nidogen-2 OS=Homo sapiens GN=NID2 PE=1 SV=3
47	1	SwissProt	TRFL_HUMAN	89	78132	2	2	2	2	0.11	Lactotransferrin OS=Homo sapiens GN=LTF PE=1 SV=6
48	1	SwissProt	LAC2_HUMAN	87	11287	9	4	5	4	3.26	Ig lambda-2 chain C regions OS=Homo sapiens GN=IGLC2 PE=1 SV=1
49	1	SwissProt	VINC_HUMAN	78	123722	5	3	3	1	0.03	Vinculin OS=Homo sapiens GN=VCL PE=1 SV=4
50	1	SwissProt	CO1A1_HUMAN	77	138857	6	5	2	2	0.06	Collagen alpha-1(I) chain OS=Homo sapiens GN=COL1A1 PE=1 SV=5
51	1	SwissProt	SPTB1_HUMAN	76	246316	7	3	6	3	0.05	Spectrin beta chain, erythrocytic OS=Homo sapiens GN=SPTB PE=1 SV=5
52	1	SwissProt	H33_HUMAN	75	15318	2	2	1	1	0.31	Histone H3.3 OS=Homo sapiens GN=H3F3A PE=1 SV=2
53	1	SwissProt	THRB_HUMAN	73	69992	1	1	1	1	0.06	Prothrombin OS=Homo sapiens GN=F2 PE=1 SV=2
54	1	SwissProt	K1C16_HUMAN	69	51236	4	2	4	2	0.18	Keratin, type I cytoskeletal 16 OS=Homo sapiens GN=KRT16 PE=1 SV=4
55	1	SwissProt	IGHG1_HUMAN	66	36083	2	2	2	2	0.26	Ig gamma-1 chain C region OS=Homo sapiens GN=IGHG1 PE=1 SV=1
56	1	SwissProt	VIME_HUMAN	66	53619	6	2	6	2	0.17	Vimentin OS=Homo sapiens GN=VIM PE=1 SV=4
57	1	SwissProt	F13A_HUMAN	66	83215	5	4	3	2	0.11	Coagulation factor XIII A chain OS=Homo sapiens GN=F13A1 PE=1 SV=4
58	1	SwissProt	A2MG_HUMAN	65	163188	4	2	2	1	0.03	Alpha-2-macroglobulin OS=Homo sapiens GN=A2M PE=1 SV=3
59	1	SwissProt	GTR1_HUMAN	64	54049	1	1	1	1	0.08	Solute carrier family 2, facilitated glucose transporter member 1 OS=Homo sapiens GN=SLC2A1 PE=1 SV=2
60	1	SwissProt	ANGT_HUMAN	62	53121	1	1	1	1	0.08	Angiotensinogen OS=Homo sapiens GN=AGT PE=1 SV=1
61	1	SwissProt	AOC3_HUMAN	60	84568	1	1	1	1	0.05	Membrane primary amine oxidase OS=Homo sapiens GN=AOC3 PE=1 SV=3
62	1	SwissProt	GTR3_HUMAN	54	53889	1	1	1	1	0.08	Solute carrier family 2, facilitated glucose transporter member 3 OS=Homo sapiens GN=SLC2A3 PE=1 SV=1
63	1	SwissProt	ITA2B_HUMAN	53	113306	2	2	2	2	0.08	Integrin alpha-IIb OS=Homo sapiens GN=ITGA2B PE=1 SV=3
64	1	SwissProt	TPM1_HUMAN	52	32689	4	2	4	2	0.29	Tropomyosin alpha-1 chain OS=Homo sapiens GN=TPM1 PE=1 SV=2
65	1	SwissProt	H2A1A_HUMAN	50	14225	1	1	1	1	0.34	Histone H2A type 1-A OS=Homo sapiens GN=HIST1H2AA PE=1 SV=3
66	1	SwissProt	TBB1_HUMAN	48	50295	2	1	2	1	0.09	Tubulin beta-1 chain OS=Homo sapiens GN=TUBB1 PE=1 SV=1
67	1	SwissProt	ALBU_HUMAN	47	69321	3	1	3	1	0.06	Serum albumin OS=Homo sapiens GN=ALB PE=1 SV=2
68	1	SwissProt	EPB42_HUMAN	47	76961	4	1	2	1	0.06	Erythrocyte membrane protein band 4.2 OS=Homo sapiens GN=EPB42 PE=1 SV=3
69	1	SwissProt	S10A8_HUMAN	46	10828	1	1	1	1	0.46	Protein S100-A8 OS=Homo sapiens GN=S100A8 PE=1 SV=1
70	1	SwissProt	A2AP_HUMAN	45	54531	2	1	2	1	0.08	Alpha-2-antiplasmin OS=Homo sapiens GN=SERPINF2 PE=1 SV=3
71	1	SwissProt	CD9_HUMAN	44	25399	2	1	1	1	0.18	CD9 antigen OS=Homo sapiens GN=CD9 PE=1 SV=4
72	1	SwissProt	CO9_HUMAN	43	63133	1	1	1	1	0.07	Complement component C9 OS=Homo sapiens GN=C9 PE=1 SV=2
73	1	SwissProt	AQP1_HUMAN	42	28508	2	2	1	1	0.16	Aquaporin-1 OS=Homo sapiens GN=AQP1 PE=1 SV=3
74	1	SwissProt	HRG_HUMAN	41	59541	1	1	1	1	0.07	Histidine-rich glycoprotein OS=Homo sapiens GN=HRG PE=1 SV=1
75	1	SwissProt	ANK1_HUMAN	40	206137	1	1	1	1	0.02	Ankyrin-1 OS=Homo sapiens GN=ANK1 PE=1 SV=3
76	1	SwissProt	MYL6_HUMAN	39	16919	1	1	1	1	0.28	Myosin light polypeptide 6 OS=Homo sapiens GN=MYL6 PE=1 SV=2
77	1	SwissProt	MATN2_HUMAN	39	106767	1	1	1	1	0.04	Matrilin-2 OS=Homo sapiens GN=MATN2 PE=1 SV=4
78	1	SwissProt	YK042_HUMAN	38	10205	1	1	1	1	0.49	Putative uncharacterized protein ENSP00000347057 OS=Homo sapiens PE=5 SV=3
79	1	SwissProt	PKHD1_HUMAN	37	446418	4	2	2	1	0.01	Fibrocystin OS=Homo sapiens GN=PKHD1 PE=1 SV=1
80	1	SwissProt	CLUS_HUMAN	35	52461	2	1	2	1	0.08	Clusterin OS=Homo sapiens GN=CLU PE=1 SV=1
81	1	SwissProt	MMRN1_HUMAN	34	138023	1	1	1	1	0.03	Multimerin-1 OS=Homo sapiens GN=MMRN1 PE=1 SV=3
82	1	SwissProt	SENP5_HUMAN	33	86638	2	2	1	1	0.05	Sentrin-specific protease 5 OS=Homo sapiens GN=SENP5 PE=1 SV=3
83	1	SwissProt	PGS2_HUMAN	32	39722	1	1	1	1	0.11	Decorin OS=Homo sapiens GN=DCN PE=1 SV=1
84	1	SwissProt	EMIL1_HUMAN	31	106601	6	1	3	1	0.04	EMILIN-1 OS=Homo sapiens GN=EMILIN1 PE=1 SV=2
85	1	SwissProt	FRS1L_HUMAN	30	37246	1	1	1	1	0.12	DOMON domain-containing protein FRRS1L OS=Homo sapiens GN=FRRS1L PE=2 SV=2
86	1	SwissProt	ANXA1_HUMAN	30	38690	5	1	2	1	0.11	Annexin A1 OS=Homo sapiens GN=ANXA1 PE=1 SV=2
87	1	SwissProt	EXOSX_HUMAN	29	100768	1	1	1	1	0.04	Exosome component 10 OS=Homo sapiens GN=EXOSC10 PE=1 SV=2
88	1	SwissProt	ITB3_HUMAN	28	87000	2	1	2	1	0.05	Integrin beta-3 OS=Homo sapiens GN=ITGB3 PE=1 SV=2
89	1	SwissProt	HEXA_HUMAN	27	60664	1	1	1	1	0.07	Beta-hexosaminidase subunit alpha OS=Homo sapiens GN=HEXA PE=1 SV=2
90	1	SwissProt	NID1_HUMAN	27	136291	2	1	2	1	0.03	Nidogen-1 OS=Homo sapiens GN=NID1 PE=1 SV=3
91	1	SwissProt	PPIA_HUMAN	26	18001	2	1	2	1	0.26	Peptidyl-prolyl cis-trans isomerase A OS=Homo sapiens GN=PPIA PE=1 SV=2
92	1	SwissProt	S10A9_HUMAN	25	13234	4	1	2	1	0.37	Protein S100-A9 OS=Homo sapiens GN=S100A9 PE=1 SV=1
93	1	SwissProt	41_HUMAN	24	96957	4	1	4	1	0.04	Protein 4.1 OS=Homo sapiens GN=EPB41 PE=1 SV=4
94	1	SwissProt	IGHA1_HUMAN	23	37631	1	1	1	1	0.12	Ig alpha-1 chain C region OS=Homo sapiens GN=IGHA1 PE=1 SV=2
95	1	SwissProt	CTRO_HUMAN	23	231286	11	1	3	1	0.02	Citron Rho-interacting kinase OS=Homo sapiens GN=CIT PE=1 SV=2
96	1	SwissProt	PTK6_HUMAN	22	51801	1	1	1	1	0.08	Protein-tyrosine kinase 6 OS=Homo sapiens GN=PTK6 PE=1 SV=1
97	1	SwissProt	STAU2_HUMAN	21	62601	10	1	1	1	0.07	Double-stranded RNA-binding protein Staufen homolog 2 OS=Homo sapiens GN=STAU2 PE=1 SV=1
98	1	SwissProt	STIM1_HUMAN	20	77375	1	1	1	1	0.06	Stromal interaction molecule 1 OS=Homo sapiens GN=STIM1 PE=1 SV=3
99	1	SwissProt	DPOLZ_HUMAN	20	352554	6	1	5	1	0.01	DNA polymerase zeta catalytic subunit OS=Homo sapiens GN=REV3L PE=1 SV=2
100	1	SwissProt	TGM2_HUMAN	20	77280	3	1	2	1	0.06	Protein-glutamine gamma-glutamyltransferase 2 OS=Homo sapiens GN=TGM2 PE=1 SV=2
101	1	SwissProt	CDKL2_HUMAN	20	55983	4	1	2	1	0.08	Cyclin-dependent kinase-like 2 OS=Homo sapiens GN=CDKL2 PE=1 SV=1
102	1	SwissProt	LEG1_HUMAN	18	14706	1	1	1	1	0.33	Galectin-1 OS=Homo sapiens GN=LGALS1 PE=1 SV=2
103	1	SwissProt	PDIA1_HUMAN	18	57081	2	1	2	1	0.08	Protein disulfide-isomerase OS=Homo sapiens GN=P4HB PE=1 SV=3
104	1	SwissProt	PKD2_HUMAN	17	109622	2	1	1	1	0.04	Polycystin-2 OS=Homo sapiens GN=PKD2 PE=1 SV=3
105	1	SwissProt	GCN1_HUMAN	16	292572	4	1	4	1	0.01	eIF-2-alpha kinase activator GCN1 OS=Homo sapiens GN=GCN1 PE=1 SV=6
106	1	SwissProt	ZBT21_HUMAN	16	118796	1	1	1	1	0.04	Zinc finger and BTB domain-containing protein 21 OS=Homo sapiens GN=ZBTB21 PE=1 SV=2
107	1	SwissProt	SPG16_HUMAN	16	70773	1	1	1	1	0.06	Sperm-associated antigen 16 protein OS=Homo sapiens GN=SPAG16 PE=2 SV=2
108	1	SwissProt	CDON_HUMAN	15	139059	2	1	2	1	0.03	Cell adhesion molecule-related/down-regulated by oncogenes OS=Homo sapiens GN=CDON PE=1 SV=2
109	1	SwissProt	PDIP3_HUMAN	15	46060	12	1	3	1	0.1	Polymerase delta-interacting protein 3 OS=Homo sapiens GN=POLDIP3 PE=1 SV=2
110	1	SwissProt	SH3K1_HUMAN	14	73082	12	1	3	1	0.06	SH3 domain-containing kinase-binding protein 1 OS=Homo sapiens GN=SH3KBP1 PE=1 SV=2
111	1	SwissProt	CGL_HUMAN	14	44479	1	1	1	1	0.1	Cystathionine gamma-lyase OS=Homo sapiens GN=CTH PE=1 SV=3
112	1	SwissProt	SPTN4_HUMAN	14	288808	7	1	3	1	0.01	Spectrin beta chain, non-erythrocytic 4 OS=Homo sapiens GN=SPTBN4 PE=1 SV=2
113	1	SwissProt	MYOM3_HUMAN	13	162088	1	1	1	1	0.03	Myomesin-3 OS=Homo sapiens GN=MYOM3 PE=2 SV=1
114	1	SwissProt	TRPM5_HUMAN	13	131368	8	1	2	1	0.03	Transient receptor potential cation channel subfamily M member 5 OS=Homo sapiens GN=TRPM5 PE=2 SV=1
115	1	SwissProt	DYH9_HUMAN	13	511551	11	1	4	1	0.01	Dynein heavy chain 9, axonemal OS=Homo sapiens GN=DNAH9 PE=1 SV=3

## Sheet: Patient-2 decellularised repl.3
Family	Member	Database	Accession	Score	Mass	Num. of matches	Num. of significant matches	Num. of sequences	Num. of significant sequences	emPAI	Description
1	1	SwissProt	FIBB_HUMAN	21064	55892	1210	877	59	54	155.25	Fibrinogen beta chain OS=Homo sapiens GN=FGB PE=1 SV=2
2	1	SwissProt	FIBG_HUMAN	19957	51479	775	700	42	40	35.64	Fibrinogen gamma chain OS=Homo sapiens GN=FGG PE=1 SV=3
3	1	SwissProt	FIBA_HUMAN	8180	94914	509	346	43	36	5.8	Fibrinogen alpha chain OS=Homo sapiens GN=FGA PE=1 SV=2
4	1	SwissProt	MYH9_HUMAN	1581	226392	53	45	35	29	0.72	Myosin-9 OS=Homo sapiens GN=MYH9 PE=1 SV=4
4	2	SwissProt	MYH11_HUMAN	612	227199	23	20	17	14	0.32	Myosin-11 OS=Homo sapiens GN=MYH11 PE=1 SV=3
4	3	SwissProt	MYH10_HUMAN	49	228858	7	2	6	2	0.04	Myosin-10 OS=Homo sapiens GN=MYH10 PE=1 SV=3
5	1	SwissProt	CO6A3_HUMAN	1463	343457	50	40	29	23	0.33	Collagen alpha-3(VI) chain OS=Homo sapiens GN=COL6A3 PE=1 SV=5
6	1	SwissProt	PGBM_HUMAN	1405	468532	49	40	27	22	0.23	Basement membrane-specific heparan sulfate proteoglycan core protein OS=Homo sapiens GN=HSPG2 PE=1 SV=4
7	1	SwissProt	FLNA_HUMAN	752	280564	41	21	29	19	0.33	Filamin-A OS=Homo sapiens GN=FLNA PE=1 SV=4
8	1	SwissProt	K2C1_HUMAN	737	65999	17	16	11	10	1.02	Keratin, type II cytoskeletal 1 OS=Homo sapiens GN=KRT1 PE=1 SV=6
8	2	SwissProt	K22E_HUMAN	168	65393	4	4	3	3	0.21	Keratin, type II cytoskeletal 2 epidermal OS=Homo sapiens GN=KRT2 PE=1 SV=2
9	1	SwissProt	ACTB_HUMAN	697	41710	25	19	17	11	2.03	Actin, cytoplasmic 1 OS=Homo sapiens GN=ACTB PE=1 SV=1
9	2	SwissProt	ACTA_HUMAN	382	41982	16	13	12	9	1.47	Actin, aortic smooth muscle OS=Homo sapiens GN=ACTA2 PE=1 SV=1
9	3	SwissProt	ACTBL_HUMAN	109	41976	7	4	6	4	0.49	Beta-actin-like protein 2 OS=Homo sapiens GN=ACTBL2 PE=1 SV=2
10	1	SwissProt	HBB_HUMAN	687	15988	21	21	9	9	12.37	Hemoglobin subunit beta OS=Homo sapiens GN=HBB PE=1 SV=2
10	2	SwissProt	HBD_HUMAN	282	16045	10	10	5	5	2.62	Hemoglobin subunit delta OS=Homo sapiens GN=HBD PE=1 SV=2
11	1	SwissProt	B3AT_HUMAN	559	101727	23	18	18	14	0.79	Band 3 anion transport protein OS=Homo sapiens GN=SLC4A1 PE=1 SV=3
12	1	SwissProt	FINC_HUMAN	544	262460	20	17	13	12	0.21	Fibronectin OS=Homo sapiens GN=FN1 PE=1 SV=4
13	1	SwissProt	LAMB1_HUMAN	512	197909	10	9	4	3	0.09	Laminin subunit beta-1 OS=Homo sapiens GN=LAMB1 PE=1 SV=2
14	1	SwissProt	FBN1_HUMAN	415	312022	25	17	14	9	0.13	Fibrillin-1 OS=Homo sapiens GN=FBN1 PE=1 SV=3
15	1	SwissProt	LAMC1_HUMAN	344	177489	8	7	6	5	0.13	Laminin subunit gamma-1 OS=Homo sapiens GN=LAMC1 PE=1 SV=3
16	1	SwissProt	PERE_HUMAN	333	80989	11	9	7	6	0.37	Eosinophil peroxidase OS=Homo sapiens GN=EPX PE=1 SV=2
16	2	SwissProt	PERM_HUMAN	227	83815	6	6	4	4	0.22	Myeloperoxidase OS=Homo sapiens GN=MPO PE=1 SV=1
17	1	SwissProt	TLN1_HUMAN	305	269599	19	11	15	9	0.15	Talin-1 OS=Homo sapiens GN=TLN1 PE=1 SV=3
18	1	SwissProt	STOM_HUMAN	298	31711	13	12	8	7	1.52	Erythrocyte band 7 integral membrane protein OS=Homo sapiens GN=STOM PE=1 SV=3
19	1	SwissProt	H2B1B_HUMAN	298	13942	5	5	2	2	1.42	Histone H2B type 1-B OS=Homo sapiens GN=HIST1H2BB PE=1 SV=2
20	1	SwissProt	CO4A2_HUMAN	294	167449	10	8	6	5	0.13	Collagen alpha-2(IV) chain OS=Homo sapiens GN=COL4A2 PE=1 SV=4
21	1	SwissProt	CO6A2_HUMAN	283	108512	16	10	7	5	0.26	Collagen alpha-2(VI) chain OS=Homo sapiens GN=COL6A2 PE=1 SV=4
22	1	SwissProt	LAC2_HUMAN	268	11287	16	11	6	5	5.12	Ig lambda-2 chain C regions OS=Homo sapiens GN=IGLC2 PE=1 SV=1
23	1	SwissProt	CO4A1_HUMAN	253	160514	7	7	3	3	0.08	Collagen alpha-1(IV) chain OS=Homo sapiens GN=COL4A1 PE=1 SV=3
24	1	SwissProt	LAMA4_HUMAN	245	202397	6	5	5	4	0.09	Laminin subunit alpha-4 OS=Homo sapiens GN=LAMA4 PE=1 SV=4
25	1	SwissProt	K1C10_HUMAN	240	58792	16	11	11	8	0.91	Keratin, type I cytoskeletal 10 OS=Homo sapiens GN=KRT10 PE=1 SV=6
26	1	SwissProt	HBA_HUMAN	238	15248	10	9	5	5	4.12	Hemoglobin subunit alpha OS=Homo sapiens GN=HBA1 PE=1 SV=2
27	1	SwissProt	CILP1_HUMAN	233	132480	8	7	3	2	0.07	Cartilage intermediate layer protein 1 OS=Homo sapiens GN=CILP PE=1 SV=4
28	1	SwissProt	LAMB2_HUMAN	232	195854	8	7	4	3	0.07	Laminin subunit beta-2 OS=Homo sapiens GN=LAMB2 PE=1 SV=2
29	1	SwissProt	VWF_HUMAN	219	309058	8	5	5	3	0.04	von Willebrand factor OS=Homo sapiens GN=VWF PE=1 SV=4
30	1	SwissProt	CO6A1_HUMAN	218	108462	10	6	8	5	0.26	Collagen alpha-1(VI) chain OS=Homo sapiens GN=COL6A1 PE=1 SV=3
31	1	SwissProt	SPTA1_HUMAN	215	279842	9	7	8	6	0.1	Spectrin alpha chain, erythrocytic 1 OS=Homo sapiens GN=SPTA1 PE=1 SV=5
32	1	SwissProt	TRFL_HUMAN	201	78132	5	5	3	3	0.18	Lactotransferrin OS=Homo sapiens GN=LTF PE=1 SV=6
33	1	SwissProt	CATG_HUMAN	194	28819	6	6	5	5	1.07	Cathepsin G OS=Homo sapiens GN=CTSG PE=1 SV=2
34	1	SwissProt	ALBU_HUMAN	191	69321	4	3	3	2	0.13	Serum albumin OS=Homo sapiens GN=ALB PE=1 SV=2
35	1	SwissProt	TINAL_HUMAN	176	52353	3	3	1	1	0.08	Tubulointerstitial nephritis antigen-like OS=Homo sapiens GN=TINAGL1 PE=1 SV=1
36	1	SwissProt	BGH3_HUMAN	173	74634	4	4	3	3	0.19	Transforming growth factor-beta-induced protein ig-h3 OS=Homo sapiens GN=TGFBI PE=1 SV=1
37	1	SwissProt	K1C9_HUMAN	165	62027	4	4	3	3	0.23	Keratin, type I cytoskeletal 9 OS=Homo sapiens GN=KRT9 PE=1 SV=3
38	1	SwissProt	ELNE_HUMAN	153	28500	4	4	3	3	0.55	Neutrophil elastase OS=Homo sapiens GN=ELANE PE=1 SV=1
39	1	SwissProt	PRDX2_HUMAN	143	21878	4	4	3	3	0.77	Peroxiredoxin-2 OS=Homo sapiens GN=PRDX2 PE=1 SV=5
40	1	SwissProt	CO1A2_HUMAN	135	129235	5	4	4	3	0.1	Collagen alpha-2(I) chain OS=Homo sapiens GN=COL1A2 PE=1 SV=7
41	1	SwissProt	TSP1_HUMAN	132	129300	6	5	4	3	0.1	Thrombospondin-1 OS=Homo sapiens GN=THBS1 PE=1 SV=2
42	1	SwissProt	MIME_HUMAN	125	33901	2	2	1	1	0.13	Mimecan OS=Homo sapiens GN=OGN PE=1 SV=1
43	1	SwissProt	VTNC_HUMAN	123	54271	2	2	2	2	0.17	Vitronectin OS=Homo sapiens GN=VTN PE=1 SV=1
44	1	SwissProt	LAMA5_HUMAN	117	399479	18	2	5	2	0.02	Laminin subunit alpha-5 OS=Homo sapiens GN=LAMA5 PE=1 SV=8
45	1	SwissProt	GTR1_HUMAN	113	54049	2	2	2	2	0.17	Solute carrier family 2, facilitated glucose transporter member 1 OS=Homo sapiens GN=SLC2A1 PE=1 SV=2
46	1	SwissProt	SAMP_HUMAN	112	25371	3	3	3	3	0.64	Serum amyloid P-component OS=Homo sapiens GN=APCS PE=1 SV=2
47	1	SwissProt	H33_HUMAN	103	15318	3	3	1	1	0.31	Histone H3.3 OS=Homo sapiens GN=H3F3A PE=1 SV=2
48	1	SwissProt	F13A_HUMAN	102	83215	6	4	5	4	0.23	Coagulation factor XIII A chain OS=Homo sapiens GN=F13A1 PE=1 SV=4
49	1	SwissProt	AOC3_HUMAN	101	84568	2	2	2	2	0.11	Membrane primary amine oxidase OS=Homo sapiens GN=AOC3 PE=1 SV=3
50	1	SwissProt	CO1A1_HUMAN	93	138857	8	6	4	2	0.06	Collagen alpha-1(I) chain OS=Homo sapiens GN=COL1A1 PE=1 SV=5
51	1	SwissProt	ACTN1_HUMAN	88	102993	6	4	4	3	0.13	Alpha-actinin-1 OS=Homo sapiens GN=ACTN1 PE=1 SV=2
52	1	SwissProt	ELN_HUMAN	86	68426	1	1	1	1	0.06	Elastin OS=Homo sapiens GN=ELN PE=1 SV=3
53	1	SwissProt	ITA2B_HUMAN	75	113306	4	3	2	2	0.08	Integrin alpha-IIb OS=Homo sapiens GN=ITGA2B PE=1 SV=3
54	1	SwissProt	VIME_HUMAN	73	53619	7	5	5	4	0.37	Vimentin OS=Homo sapiens GN=VIM PE=1 SV=4
55	1	SwissProt	S10A8_HUMAN	70	10828	2	2	2	2	1.12	Protein S100-A8 OS=Homo sapiens GN=S100A8 PE=1 SV=1
56	1	SwissProt	TBB1_HUMAN	63	50295	2	1	2	1	0.09	Tubulin beta-1 chain OS=Homo sapiens GN=TUBB1 PE=1 SV=1
57	1	SwissProt	APOE_HUMAN	62	36132	1	1	1	1	0.12	Apolipoprotein E OS=Homo sapiens GN=APOE PE=1 SV=1
58	1	SwissProt	S10A9_HUMAN	62	13234	3	2	2	2	0.87	Protein S100-A9 OS=Homo sapiens GN=S100A9 PE=1 SV=1
59	1	SwissProt	H4_HUMAN	61	11360	2	2	2	2	1.06	Histone H4 OS=Homo sapiens GN=HIST1H4A PE=1 SV=2
60	1	SwissProt	TPM1_HUMAN	58	32689	3	2	3	2	0.29	Tropomyosin alpha-1 chain OS=Homo sapiens GN=TPM1 PE=1 SV=2
61	1	SwissProt	PLEK_HUMAN	55	40099	1	1	1	1	0.11	Pleckstrin OS=Homo sapiens GN=PLEK PE=1 SV=3
62	1	SwissProt	A2AP_HUMAN	52	54531	3	2	2	2	0.17	Alpha-2-antiplasmin OS=Homo sapiens GN=SERPINF2 PE=1 SV=3
63	1	SwissProt	GELS_HUMAN	51	85644	1	1	1	1	0.05	Gelsolin OS=Homo sapiens GN=GSN PE=1 SV=1
64	1	SwissProt	EPB42_HUMAN	51	76961	3	1	2	1	0.06	Erythrocyte membrane protein band 4.2 OS=Homo sapiens GN=EPB42 PE=1 SV=3
65	1	SwissProt	ARF1_HUMAN	51	20684	1	1	1	1	0.22	ADP-ribosylation factor 1 OS=Homo sapiens GN=ARF1 PE=1 SV=2
66	1	SwissProt	ITB3_HUMAN	49	87000	4	2	3	1	0.05	Integrin beta-3 OS=Homo sapiens GN=ITGB3 PE=1 SV=2
67	1	SwissProt	H2A1A_HUMAN	48	14225	1	1	1	1	0.34	Histone H2A type 1-A OS=Homo sapiens GN=HIST1H2AA PE=1 SV=3
68	1	SwissProt	K1C16_HUMAN	48	51236	6	1	5	1	0.09	Keratin, type I cytoskeletal 16 OS=Homo sapiens GN=KRT16 PE=1 SV=4
69	1	SwissProt	NID1_HUMAN	46	136291	2	1	2	1	0.03	Nidogen-1 OS=Homo sapiens GN=NID1 PE=1 SV=3
70	1	SwissProt	MMRN1_HUMAN	44	138023	2	1	2	1	0.03	Multimerin-1 OS=Homo sapiens GN=MMRN1 PE=1 SV=3
71	1	SwissProt	A2MG_HUMAN	41	163188	3	1	3	1	0.03	Alpha-2-macroglobulin OS=Homo sapiens GN=A2M PE=1 SV=3
72	1	SwissProt	IGHG1_HUMAN	39	36083	1	1	1	1	0.12	Ig gamma-1 chain C region OS=Homo sapiens GN=IGHG1 PE=1 SV=1
73	1	SwissProt	NID2_HUMAN	36	151158	2	2	1	1	0.03	Nidogen-2 OS=Homo sapiens GN=NID2 PE=1 SV=3
74	1	SwissProt	CDKL2_HUMAN	32	55983	3	2	1	1	0.08	Cyclin-dependent kinase-like 2 OS=Homo sapiens GN=CDKL2 PE=1 SV=1
75	1	SwissProt	PGS2_HUMAN	32	39722	3	2	2	2	0.24	Decorin OS=Homo sapiens GN=DCN PE=1 SV=1
76	1	SwissProt	YK042_HUMAN	31	10205	2	2	1	1	0.49	Putative uncharacterized protein ENSP00000347057 OS=Homo sapiens PE=5 SV=3
77	1	SwissProt	IGKC_HUMAN	30	11602	2	1	1	1	0.42	Ig kappa chain C region OS=Homo sapiens GN=IGKC PE=1 SV=1
78	1	SwissProt	FRS1L_HUMAN	30	37246	1	1	1	1	0.12	DOMON domain-containing protein FRRS1L OS=Homo sapiens GN=FRRS1L PE=2 SV=2
79	1	SwissProt	IGS10_HUMAN	28	290655	2	1	2	1	0.01	Immunoglobulin superfamily member 10 OS=Homo sapiens GN=IGSF10 PE=2 SV=1
80	1	SwissProt	HEXA_HUMAN	27	60664	1	1	1	1	0.07	Beta-hexosaminidase subunit alpha OS=Homo sapiens GN=HEXA PE=1 SV=2
81	1	SwissProt	ABCB9_HUMAN	27	84421	1	1	1	1	0.05	ATP-binding cassette sub-family B member 9 OS=Homo sapiens GN=ABCB9 PE=1 SV=1
82	1	SwissProt	PKHD1_HUMAN	26	446418	4	2	3	1	0.01	Fibrocystin OS=Homo sapiens GN=PKHD1 PE=1 SV=1
83	1	SwissProt	CTRO_HUMAN	25	231286	13	2	3	1	0.02	Citron Rho-interacting kinase OS=Homo sapiens GN=CIT PE=1 SV=2
84	1	SwissProt	PPIA_HUMAN	24	18001	1	1	1	1	0.26	Peptidyl-prolyl cis-trans isomerase A OS=Homo sapiens GN=PPIA PE=1 SV=2
85	1	SwissProt	STIM1_HUMAN	24	77375	1	1	1	1	0.06	Stromal interaction molecule 1 OS=Homo sapiens GN=STIM1 PE=1 SV=3
86	1	SwissProt	LEG1_HUMAN	21	14706	1	1	1	1	0.33	Galectin-1 OS=Homo sapiens GN=LGALS1 PE=1 SV=2
87	1	SwissProt	SENP5_HUMAN	20	86638	2	1	1	1	0.05	Sentrin-specific protease 5 OS=Homo sapiens GN=SENP5 PE=1 SV=3
88	1	SwissProt	TGBR3_HUMAN	20	93440	2	1	1	1	0.05	Transforming growth factor beta receptor type 3 OS=Homo sapiens GN=TGFBR3 PE=1 SV=3
89	1	SwissProt	IL6RB_HUMAN	19	103471	3	1	2	1	0.04	Interleukin-6 receptor subunit beta OS=Homo sapiens GN=IL6ST PE=1 SV=2
90	1	SwissProt	RGPD1_HUMAN	17	196539	2	1	2	1	0.02	RANBP2-like and GRIP domain-containing protein 1 OS=Homo sapiens GN=RGPD1 PE=2 SV=1
91	1	SwissProt	NTRK1_HUMAN	17	87441	15	1	1	1	0.05	High affinity nerve growth factor receptor OS=Homo sapiens GN=NTRK1 PE=1 SV=4
92	1	SwissProt	MATN2_HUMAN	16	106767	2	1	2	1	0.04	Matrilin-2 OS=Homo sapiens GN=MATN2 PE=1 SV=4
93	1	SwissProt	GUC2F_HUMAN	15	124770	4	1	2	1	0.03	Retinal guanylyl cyclase 2 OS=Homo sapiens GN=GUCY2F PE=2 SV=2
94	1	SwissProt	MECR_HUMAN	14	40436	1	1	1	1	0.11	Trans-2-enoyl-CoA reductase, mitochondrial OS=Homo sapiens GN=MECR PE=1 SV=2
95	1	SwissProt	MIA3_HUMAN	14	213570	2	1	2	1	0.02	Melanoma inhibitory activity protein 3 OS=Homo sapiens GN=MIA3 PE=1 SV=1

## Sheet: Patient-3 untreated repl.1
Family	Member	Database	Accession	Score	Mass	Num. of matches	Num. of significant matches	Num. of sequences	Num. of significant sequences	emPAI	Description
1	1	SwissProt	K2C1_HUMAN	3094	65999	72	72	39	39	12.78	Keratin, type II cytoskeletal 1 OS=Homo sapiens GN=KRT1 PE=1 SV=6
1	2	SwissProt	K22E_HUMAN	1932	65393	38	38	27	27	5.52	Keratin, type II cytoskeletal 2 epidermal OS=Homo sapiens GN=KRT2 PE=1 SV=2
1	3	SwissProt	K2C6B_HUMAN	1219	60030	32	32	26	26	5.68	Keratin, type II cytoskeletal 6B OS=Homo sapiens GN=KRT6B PE=1 SV=5
1	4	SwissProt	K2C6A_HUMAN	1173	60008	31	31	25	25	5.22	Keratin, type II cytoskeletal 6A OS=Homo sapiens GN=KRT6A PE=1 SV=3
1	5	SwissProt	K2C5_HUMAN	747	62340	20	20	18	18	2.38	Keratin, type II cytoskeletal 5 OS=Homo sapiens GN=KRT5 PE=1 SV=3
1	6	SwissProt	K2C1B_HUMAN	168	61864	3	3	3	3	0.23	Keratin, type II cytoskeletal 1b OS=Homo sapiens GN=KRT77 PE=2 SV=3
2	1	SwissProt	K1C10_HUMAN	3082	58792	62	62	28	28	8.94	Keratin, type I cytoskeletal 10 OS=Homo sapiens GN=KRT10 PE=1 SV=6
2	2	SwissProt	K1C9_HUMAN	2881	62027	69	69	31	31	14.23	Keratin, type I cytoskeletal 9 OS=Homo sapiens GN=KRT9 PE=1 SV=3
2	3	SwissProt	K1C16_HUMAN	1608	51236	38	38	20	20	6.82	Keratin, type I cytoskeletal 16 OS=Homo sapiens GN=KRT16 PE=1 SV=4
2	4	SwissProt	K1C14_HUMAN	992	51529	24	24	19	19	4.59	Keratin, type I cytoskeletal 14 OS=Homo sapiens GN=KRT14 PE=1 SV=4
2	5	SwissProt	K1C17_HUMAN	592	48076	16	16	13	13	2.41	Keratin, type I cytoskeletal 17 OS=Homo sapiens GN=KRT17 PE=1 SV=2
3	1	SwissProt	TTHY_HUMAN	836	15877	18	18	8	8	7.08	Transthyretin OS=Homo sapiens GN=TTR PE=1 SV=1
4	1	SwissProt	DESP_HUMAN	226	331569	4	4	4	4	0.05	Desmoplakin OS=Homo sapiens GN=DSP PE=1 SV=3
5	1	SwissProt	VTNC_HUMAN	161	54271	5	5	5	5	0.48	Vitronectin OS=Homo sapiens GN=VTN PE=1 SV=1
6	1	SwissProt	APOA4_HUMAN	148	45371	4	4	4	4	0.45	Apolipoprotein A-IV OS=Homo sapiens GN=APOA4 PE=1 SV=3
7	1	SwissProt	SAMP_HUMAN	125	25371	3	3	3	3	0.64	Serum amyloid P-component OS=Homo sapiens GN=APCS PE=1 SV=2
8	1	SwissProt	ACTA_HUMAN	109	41982	3	3	3	3	0.35	Actin, aortic smooth muscle OS=Homo sapiens GN=ACTA2 PE=1 SV=1
9	1	SwissProt	CO3_HUMAN	104	187030	1	1	1	1	0.02	Complement C3 OS=Homo sapiens GN=C3 PE=1 SV=2
10	1	SwissProt	FILA2_HUMAN	80	247928	1	1	1	1	0.02	Filaggrin-2 OS=Homo sapiens GN=FLG2 PE=1 SV=1
11	1	SwissProt	CO1A2_HUMAN	78	129235	1	1	1	1	0.03	Collagen alpha-2(I) chain OS=Homo sapiens GN=COL1A2 PE=1 SV=7
12	1	SwissProt	MYH7_HUMAN	77	222959	2	2	2	2	0.04	Myosin-7 OS=Homo sapiens GN=MYH7 PE=1 SV=5
13	1	SwissProt	G3P_HUMAN	72	36030	1	1	1	1	0.12	Glyceraldehyde-3-phosphate dehydrogenase OS=Homo sapiens GN=GAPDH PE=1 SV=3
14	1	SwissProt	S10A9_HUMAN	72	13234	1	1	1	1	0.37	Protein S100-A9 OS=Homo sapiens GN=S100A9 PE=1 SV=1
15	1	SwissProt	HBA_HUMAN	66	15248	2	2	1	1	0.31	Hemoglobin subunit alpha OS=Homo sapiens GN=HBA1 PE=1 SV=2
16	1	SwissProt	PIP_HUMAN	65	16562	1	1	1	1	0.29	Prolactin-inducible protein OS=Homo sapiens GN=PIP PE=1 SV=1
17	1	SwissProt	RS27A_HUMAN	65	17953	1	1	1	1	0.26	Ubiquitin-40S ribosomal protein S27a OS=Homo sapiens GN=RPS27A PE=1 SV=2
18	1	SwissProt	CLUS_HUMAN	60	52461	2	2	2	2	0.17	Clusterin OS=Homo sapiens GN=CLU PE=1 SV=1
19	1	SwissProt	APOE_HUMAN	57	36132	1	1	1	1	0.12	Apolipoprotein E OS=Homo sapiens GN=APOE PE=1 SV=1
20	1	SwissProt	DSG1_HUMAN	50	113676	1	1	1	1	0.04	Desmoglein-1 OS=Homo sapiens GN=DSG1 PE=1 SV=2
21	1	SwissProt	HBB_HUMAN	43	15988	2	2	2	2	0.68	Hemoglobin subunit beta OS=Homo sapiens GN=HBB PE=1 SV=2
22	1	SwissProt	ALBU_HUMAN	42	69321	1	1	1	1	0.06	Serum albumin OS=Homo sapiens GN=ALB PE=1 SV=2
23	1	SwissProt	MYL3_HUMAN	42	21918	1	1	1	1	0.21	Myosin light chain 3 OS=Homo sapiens GN=MYL3 PE=1 SV=3
24	1	SwissProt	KPRP_HUMAN	34	64093	1	1	1	1	0.07	Keratinocyte proline-rich protein OS=Homo sapiens GN=KPRP PE=1 SV=1
25	1	SwissProt	CO6A1_HUMAN	34	108462	1	1	1	1	0.04	Collagen alpha-1(VI) chain OS=Homo sapiens GN=COL6A1 PE=1 SV=3
26	1	SwissProt	MYG_HUMAN	32	17173	1	1	1	1	0.27	Myoglobin OS=Homo sapiens GN=MB PE=1 SV=2
27	1	SwissProt	DMD_HUMAN	28	426484	1	1	1	1	0.01	Dystrophin OS=Homo sapiens GN=DMD PE=1 SV=3
28	1	SwissProt	LORI_HUMAN	27	25744	1	1	1	1	0.18	Loricrin OS=Homo sapiens GN=LOR PE=1 SV=2
29	1	SwissProt	DSC1_HUMAN	26	99924	1	1	1	1	0.04	Desmocollin-1 OS=Homo sapiens GN=DSC1 PE=1 SV=2
30	1	SwissProt	DCD_HUMAN	25	11277	1	1	1	1	0.44	Dermcidin OS=Homo sapiens GN=DCD PE=1 SV=2
31	1	SwissProt	CCD87_HUMAN	22	96342	1	1	1	1	0.05	Coiled-coil domain-containing protein 87 OS=Homo sapiens GN=CCDC87 PE=1 SV=2
32	1	SwissProt	EMAL6_HUMAN	17	217761	1	1	1	1	0.02	Echinoderm microtubule-associated protein-like 6 OS=Homo sapiens GN=EML6 PE=2 SV=2
33	1	SwissProt	FXR2_HUMAN	14	74178	1	1	1	1	0.06	Fragile X mental retardation syndrome-related protein 2 OS=Homo sapiens GN=FXR2 PE=1 SV=2

## Sheet: Patient-3 untreated repl.2
Family	Member	Database	Accession	Score	Mass	Num. of matches	Num. of significant matches	Num. of sequences	Num. of significant sequences	emPAI	Description
1	1	SwissProt	K2C1_HUMAN	3449	65999	102	102	36	36	11.93	Keratin, type II cytoskeletal 1 OS=Homo sapiens GN=KRT1 PE=1 SV=6
1	2	SwissProt	K22E_HUMAN	1855	65393	54	54	27	27	6.42	Keratin, type II cytoskeletal 2 epidermal OS=Homo sapiens GN=KRT2 PE=1 SV=2
1	3	SwissProt	K2C6A_HUMAN	1488	60008	44	44	27	27	7.25	Keratin, type II cytoskeletal 6A OS=Homo sapiens GN=KRT6A PE=1 SV=3
1	4	SwissProt	K2C6B_HUMAN	1410	60030	43	43	27	27	7.25	Keratin, type II cytoskeletal 6B OS=Homo sapiens GN=KRT6B PE=1 SV=5
1	5	SwissProt	K2C5_HUMAN	1033	62340	32	32	21	21	4.08	Keratin, type II cytoskeletal 5 OS=Homo sapiens GN=KRT5 PE=1 SV=3
1	6	SwissProt	K2C1B_HUMAN	253	61864	7	7	6	6	0.51	Keratin, type II cytoskeletal 1b OS=Homo sapiens GN=KRT77 PE=2 SV=3
2	1	SwissProt	K1C9_HUMAN	2964	62027	89	89	31	31	15.3	Keratin, type I cytoskeletal 9 OS=Homo sapiens GN=KRT9 PE=1 SV=3
3	1	SwissProt	K1C10_HUMAN	2801	58792	86	86	31	31	10.48	Keratin, type I cytoskeletal 10 OS=Homo sapiens GN=KRT10 PE=1 SV=6
3	2	SwissProt	K1C16_HUMAN	1588	51236	50	50	23	23	9.01	Keratin, type I cytoskeletal 16 OS=Homo sapiens GN=KRT16 PE=1 SV=4
3	3	SwissProt	K1C14_HUMAN	1054	51529	28	28	20	20	5.06	Keratin, type I cytoskeletal 14 OS=Homo sapiens GN=KRT14 PE=1 SV=4
3	4	SwissProt	K1C17_HUMAN	663	48076	18	18	14	14	2.41	Keratin, type I cytoskeletal 17 OS=Homo sapiens GN=KRT17 PE=1 SV=2
4	1	SwissProt	FIBB_HUMAN	1560	55892	58	58	25	25	5.6	Fibrinogen beta chain OS=Homo sapiens GN=FGB PE=1 SV=2
5	1	SwissProt	FIBG_HUMAN	1212	51479	81	81	14	14	2.71	Fibrinogen gamma chain OS=Homo sapiens GN=FGG PE=1 SV=3
6	1	SwissProt	FIBA_HUMAN	922	94914	38	38	14	14	0.95	Fibrinogen alpha chain OS=Homo sapiens GN=FGA PE=1 SV=2
7	1	SwissProt	TTHY_HUMAN	700	15877	17	17	8	8	7.08	Transthyretin OS=Homo sapiens GN=TTR PE=1 SV=1
8	1	SwissProt	VTNC_HUMAN	436	54271	13	13	5	5	0.59	Vitronectin OS=Homo sapiens GN=VTN PE=1 SV=1
9	1	SwissProt	CALL5_HUMAN	343	15883	6	6	3	3	1.19	Calmodulin-like protein 5 OS=Homo sapiens GN=CALML5 PE=1 SV=2
10	1	SwissProt	SAMP_HUMAN	293	25371	8	8	6	6	1.69	Serum amyloid P-component OS=Homo sapiens GN=APCS PE=1 SV=2
11	1	SwissProt	DESP_HUMAN	280	331569	10	10	8	8	0.11	Desmoplakin OS=Homo sapiens GN=DSP PE=1 SV=3
12	1	SwissProt	APOA4_HUMAN	272	45371	13	13	11	11	2.05	Apolipoprotein A-IV OS=Homo sapiens GN=APOA4 PE=1 SV=3
13	1	SwissProt	MYH7_HUMAN	264	222959	8	8	8	8	0.16	Myosin-7 OS=Homo sapiens GN=MYH7 PE=1 SV=5
14	1	SwissProt	DCD_HUMAN	228	11277	7	7	3	3	1.97	Dermcidin OS=Homo sapiens GN=DCD PE=1 SV=2
15	1	SwissProt	ALBU_HUMAN	205	69321	7	7	6	6	0.44	Serum albumin OS=Homo sapiens GN=ALB PE=1 SV=2
16	1	SwissProt	ANXA2_HUMAN	163	38580	5	5	4	4	0.55	Annexin A2 OS=Homo sapiens GN=ANXA2 PE=1 SV=2
17	1	SwissProt	HBA_HUMAN	144	15248	6	6	3	3	1.97	Hemoglobin subunit alpha OS=Homo sapiens GN=HBA1 PE=1 SV=2
18	1	SwissProt	CLUS_HUMAN	143	52461	4	4	3	3	0.27	Clusterin OS=Homo sapiens GN=CLU PE=1 SV=1
19	1	SwissProt	FILA2_HUMAN	138	247928	4	4	3	3	0.05	Filaggrin-2 OS=Homo sapiens GN=FLG2 PE=1 SV=1
20	1	SwissProt	S10A9_HUMAN	119	13234	3	3	3	3	1.55	Protein S100-A9 OS=Homo sapiens GN=S100A9 PE=1 SV=1
21	1	SwissProt	HBB_HUMAN	114	15988	3	3	3	3	1.18	Hemoglobin subunit beta OS=Homo sapiens GN=HBB PE=1 SV=2
22	1	SwissProt	APOE_HUMAN	112	36132	5	5	5	5	0.79	Apolipoprotein E OS=Homo sapiens GN=APOE PE=1 SV=1
23	1	SwissProt	GDN_HUMAN	100	43974	2	2	2	2	0.21	Glia-derived nexin OS=Homo sapiens GN=SERPINE2 PE=1 SV=1
24	1	SwissProt	RS27A_HUMAN	98	17953	3	3	2	2	0.59	Ubiquitin-40S ribosomal protein S27a OS=Homo sapiens GN=RPS27A PE=1 SV=2
25	1	SwissProt	ACTA_HUMAN	96	41982	3	3	3	3	0.35	Actin, aortic smooth muscle OS=Homo sapiens GN=ACTA2 PE=1 SV=1
26	1	SwissProt	DESM_HUMAN	94	53503	2	2	2	2	0.17	Desmin OS=Homo sapiens GN=DES PE=1 SV=3
27	1	SwissProt	KPRP_HUMAN	91	64093	4	4	3	3	0.22	Keratinocyte proline-rich protein OS=Homo sapiens GN=KPRP PE=1 SV=1
28	1	SwissProt	CO3_HUMAN	83	187030	3	3	2	2	0.05	Complement C3 OS=Homo sapiens GN=C3 PE=1 SV=2
29	1	SwissProt	G3P_HUMAN	81	36030	2	2	2	2	0.26	Glyceraldehyde-3-phosphate dehydrogenase OS=Homo sapiens GN=GAPDH PE=1 SV=3
30	1	SwissProt	PIP_HUMAN	75	16562	1	1	1	1	0.29	Prolactin-inducible protein OS=Homo sapiens GN=PIP PE=1 SV=1
31	1	SwissProt	CASPE_HUMAN	74	27662	3	3	3	3	0.58	Caspase-14 OS=Homo sapiens GN=CASP14 PE=1 SV=2
32	1	SwissProt	CO1A2_HUMAN	66	129235	1	1	1	1	0.03	Collagen alpha-2(I) chain OS=Homo sapiens GN=COL1A2 PE=1 SV=7
33	1	SwissProt	PLAK_HUMAN	65	81693	3	3	3	3	0.17	Junction plakoglobin OS=Homo sapiens GN=JUP PE=1 SV=3
34	1	SwissProt	MYL3_HUMAN	65	21918	2	2	1	1	0.21	Myosin light chain 3 OS=Homo sapiens GN=MYL3 PE=1 SV=3
35	1	SwissProt	ZA2G_HUMAN	64	34237	2	2	2	2	0.28	Zinc-alpha-2-glycoprotein OS=Homo sapiens GN=AZGP1 PE=1 SV=2
36	1	SwissProt	CYTA_HUMAN	64	11000	2	2	2	2	1.11	Cystatin-A OS=Homo sapiens GN=CSTA PE=1 SV=1
37	1	SwissProt	FILA_HUMAN	63	434922	1	1	1	1	0.01	Filaggrin OS=Homo sapiens GN=FLG PE=1 SV=3
38	1	SwissProt	ARGI1_HUMAN	53	34713	1	1	1	1	0.13	Arginase-1 OS=Homo sapiens GN=ARG1 PE=1 SV=2
39	1	SwissProt	S10A7_HUMAN	53	11464	1	1	1	1	0.43	Protein S100-A7 OS=Homo sapiens GN=S100A7 PE=1 SV=4
40	1	SwissProt	S10A8_HUMAN	49	10828	1	1	1	1	0.46	Protein S100-A8 OS=Homo sapiens GN=S100A8 PE=1 SV=1
41	1	SwissProt	PRDX1_HUMAN	47	22096	1	1	1	1	0.21	Peroxiredoxin-1 OS=Homo sapiens GN=PRDX1 PE=1 SV=1
42	1	SwissProt	DSC1_HUMAN	38	99924	2	2	1	1	0.04	Desmocollin-1 OS=Homo sapiens GN=DSC1 PE=1 SV=2
43	1	SwissProt	CO6A1_HUMAN	31	108462	1	1	1	1	0.04	Collagen alpha-1(VI) chain OS=Homo sapiens GN=COL6A1 PE=1 SV=3
44	1	SwissProt	DSG1_HUMAN	28	113676	1	1	1	1	0.04	Desmoglein-1 OS=Homo sapiens GN=DSG1 PE=1 SV=2
45	1	SwissProt	MYG_HUMAN	27	17173	1	1	1	1	0.27	Myoglobin OS=Homo sapiens GN=MB PE=1 SV=2
46	1	SwissProt	GELS_HUMAN	26	85644	1	1	1	1	0.05	Gelsolin OS=Homo sapiens GN=GSN PE=1 SV=1
47	1	SwissProt	SPB12_HUMAN	24	46247	1	1	1	1	0.1	Serpin B12 OS=Homo sapiens GN=SERPINB12 PE=1 SV=1
48	1	SwissProt	SBSN_HUMAN	21	60505	1	1	1	1	0.07	Suprabasin OS=Homo sapiens GN=SBSN PE=1 SV=2
49	1	SwissProt	IGHG1_HUMAN	21	36083	1	1	1	1	0.12	Ig gamma-1 chain C region OS=Homo sapiens GN=IGHG1 PE=1 SV=1
50	1	SwissProt	CFAH_HUMAN	20	139005	1	1	1	1	0.03	Complement factor H OS=Homo sapiens GN=CFH PE=1 SV=4
51	1	SwissProt	GGCT_HUMAN	19	20994	1	1	1	1	0.22	Gamma-glutamylcyclotransferase OS=Homo sapiens GN=GGCT PE=1 SV=1
52	1	SwissProt	KCNJ2_HUMAN	18	48257	1	1	1	1	0.09	Inward rectifier potassium channel 2 OS=Homo sapiens GN=KCNJ2 PE=1 SV=1
53	1	SwissProt	HORN_HUMAN	15	282228	1	1	1	1	0.02	Hornerin OS=Homo sapiens GN=HRNR PE=1 SV=2

[truncated: 46 more sheets: Patient-3 untreated repl.3, Patient-3 decellularised repl.1, Patient-3 decellularised repl.2, Patient-3 decellularised repl.3, Patient-4 untreated repl.1, Patient-4 untreated repl.2, Patient-4 untreated repl.3, Patient-4 decellularised repl.1, Patient-4 decellularised repl.2, Patient-4 decellularised repl.3, Patient-5 untreated repl.1, Patient-5 untreated repl.2, Patient-5 untreated repl.3, Patient-5 decellularised repl.1, Patient-5 decellularised repl.2, Patient-5 decellularised repl.3, Patient-6 untreated repl.1, Patient-6 untreated repl.2, Patient-6 untreated repl.3, Patient-6 decellularised repl.1 …]
