# Supplementary material for: Increasing the accuracy of proteomic typing by decellularisation of amyloid tissue biopsies
Source: J Proteomics. 2017 Aug 8;165:113–8. doi: 10.1016/j.jprot.2017.06.016 (PMC5571436; doi:10.1016/j.jprot.2017.06.016)
Supplement: Supplementary file 3 — Label free quantification by MaxQuant. [file mmc3.xlsx]

## Sheet: patient-4 untreated
Protein IDs	Majority protein IDs	Peptide counts (all)	Peptide counts (razor+unique)	Peptide counts (unique)	Fasta headers	Number of proteins	Peptides	Razor + unique peptides	Unique peptides	Peptides untreated-1	Peptides untreated-2	Peptides untreated-3	Razor + unique peptides untreated-1	Razor + unique peptides untreated-2	Razor + unique peptides untreated-3	Unique peptides untreated-1	Unique peptides untreated-2	Unique peptides untreated-3	Sequence coverage [%]	Unique + razor sequence coverage [%]	Unique sequence coverage [%]	Mol. weight [kDa]	Sequence length	Sequence lengths	Q-value	Score	Identification type untreated-1	Identification type untreated-2	Identification type untreated-3	Sequence coverage untreated-1 [%]	Sequence coverage untreated-2 [%]	Sequence coverage untreated-3 [%]	Intensity	Intensity untreated-1	Intensity untreated-2	Intensity untreated-3	LFQ intensity untreated-1	LFQ intensity untreated-2	LFQ intensity untreated-3	MS/MS count untreated-1	MS/MS count untreated-2	MS/MS count untreated-3	MS/MS count	Only identified by site	Reverse	Potential contaminant	id	Peptide IDs	Peptide is razor
CON__P01966	CON__P01966	6	2	2		1	6	2	2	5	5	6	1	1	2	1	1	2	34.5	16.9	16.9	15.184	142	142	0	13.893	By MS/MS	By MS/MS	By MS/MS	34.5	34.5	34.5	11133000000	5246100000	2527100000	3360100000	0	0	8576500000	6	4	4	14			+	0	1306;1398;1399;1975;2070;2071	False;False;False;False;True;True
sp|P02768|ALBU_HUMAN;CON__P02768-1;sp|P02768-3|ALBU_HUMAN;sp|P02768-2|ALBU_HUMAN;CON__P02769	sp|P02768|ALBU_HUMAN;CON__P02768-1;sp|P02768-3|ALBU_HUMAN;sp|P02768-2|ALBU_HUMAN	56;56;38;35;3	56;56;38;35;3	56;56;38;35;3	;;;	5	56	56	56	53	51	52	53	51	52	53	51	52	72.4	72.4	72.4	69.366	609	609;609;396;417;607	0	323.31	By MS/MS	By MS/MS	By MS/MS	71.6	71.3	68.5	48020000000	25753000000	11466000000	10802000000	27118000000	24743000000	23459000000	171	126	135	432			+	1	4;34;43;51;129;190;191;262;324;376;377;458;472;527;528;552;555;781;785;786;1036;1047;1060;1061;1064;1090;1188;1348;1359;1363;1364;1423;1424;1470;1562;1563;1595;1596;1605;1606;1628;1629;1630;1640;1641;1643;1713;1750;1751;2048;2049;2092;2176;2177;2313;2320	True;True;True;True;True;True;True;True;True;True;True;True;True;True;True;True;True;True;True;True;True;True;True;True;True;True;True;True;True;True;True;True;True;True;True;True;True;True;True;True;True;True;True;True;True;True;True;True;True;True;True;True;True;True;True;True
sp|P04264|K2C1_HUMAN;CON__P04264;CON__Q9R0H5;CON__Q6NXH9;CON__Q8BGZ7;CON__P50446;sp|P04259|K2C6B_HUMAN;CON__Q6IFZ6;sp|Q7Z794|K2C1B_HUMAN;CON__Q7Z794;CON__Q922U2;CON__Q5XQN5;CON__ENSEMBL:ENSBTAP00000038253;sp|P35908|K22E_HUMAN;CON__P35908	sp|P04264|K2C1_HUMAN;CON__P04264	4;4;1;1;1;1;1;1;1;1;1;1;1;1;1	4;4;1;1;1;1;1;1;1;1;1;1;1;1;1	4;4;1;1;1;1;1;1;1;1;1;1;1;1;1	;	15	4	4	4	4	3	4	4	3	4	4	3	4	7.8	7.8	7.8	66.038	644	644;644;524;539;551;553;564;572;578;578;580;601;606;639;645	0	37.16	By MS/MS	By MS/MS	By MS/MS	7.8	5.9	7.8	138680000	73702000	30416000	34558000	65402000	75347000	88492000	1	1	3	5			+	2	534;1740;1878;2300	True;True;True;True
sp|P19823|ITIH2_HUMAN;CON__Q9TRI1	sp|P19823|ITIH2_HUMAN;CON__Q9TRI1	2;2	2;2	2;2	;	2	2	2	2	1	2	2	1	2	2	1	2	2	2.7	2.7	2.7	106.46	946	946;946	0	12.25	By matching	By MS/MS	By matching	1.6	2.7	2.7	32086000	13495000	10338000	8253000	0	0	21066000	0	1	0	1			+	3	582;944	True;True
REV__sp|P98196|AT11A_HUMAN;REV__sp|Q9Y2G3|AT11B_HUMAN	REV__sp|P98196|AT11A_HUMAN;REV__sp|Q9Y2G3|AT11B_HUMAN	2;2	2;2	2;2	;	2	2	2	2	2	2	2	2	2	2	2	2	2	0	0	0	129.75	1134	1134;1177	0.0032154	11.818	By MS/MS	By MS/MS	By MS/MS	0	0	0	195220000	95601000	59414000	40209000	66757000	66358000	50532000	1	2	2	5		+		4	1656;2058	True;True
REV__sp|Q9UJU3-2|ZN112_HUMAN;REV__sp|Q9UJU3|ZN112_HUMAN	REV__sp|Q9UJU3-2|ZN112_HUMAN;REV__sp|Q9UJU3|ZN112_HUMAN	2;2	2;2	2;2	;	2	2	2	2	1	2	2	1	2	2	1	2	2	0	0	0	105.08	907	907;913	0.00625	10.694	By matching	By MS/MS	By MS/MS	0	0	0	9470300	3425300	4445000	1600000	0	3794300	5014000	0	1	1	2		+		5	448;2184	True;True
sp|P0CG04|IGLC1_HUMAN;sp|B9A064|IGLL5_HUMAN;sp|P0DOX8|IGL1_HUMAN	sp|P0CG04|IGLC1_HUMAN;sp|B9A064|IGLL5_HUMAN;sp|P0DOX8|IGL1_HUMAN	9;9;9	9;9;9	3;3;3	;;	3	9	9	3	8	9	9	8	9	9	3	3	3	74.5	74.5	43.4	11.348	106	106;214;216	0	139.34	By MS/MS	By MS/MS	By MS/MS	74.5	74.5	74.5	7588800000	4252600000	1873900000	1462300000	3492900000	3713800000	3254400000	65	42	47	154				6	141;142;176;177;1715;1820;2288;2289;2290	True;True;True;True;True;True;True;True;True
sp|O00159-3|MYO1C_HUMAN;sp|O00159|MYO1C_HUMAN;sp|O00159-2|MYO1C_HUMAN	sp|O00159-3|MYO1C_HUMAN;sp|O00159|MYO1C_HUMAN;sp|O00159-2|MYO1C_HUMAN	25;25;24	25;25;24	25;25;24	;;	3	25	25	25	21	22	23	21	22	23	21	22	23	32.3	32.3	32.3	119.63	1044	1044;1063;1028	0	277.17	By MS/MS	By MS/MS	By MS/MS	26.1	29.2	30.1	1012900000	507560000	273370000	231990000	653430000	543720000	507700000	34	24	31	89				7	237;293;562;592;604;607;647;745;834;1232;1233;1241;1436;1437;1476;1477;1517;1588;1949;2079;2080;2135;2211;2316;2321	True;True;True;True;True;True;True;True;True;True;True;True;True;True;True;True;True;True;True;True;True;True;True;True;True
sp|O00410-2|IPO5_HUMAN;sp|O00410|IPO5_HUMAN;sp|O00410-3|IPO5_HUMAN	sp|O00410-2|IPO5_HUMAN;sp|O00410|IPO5_HUMAN;sp|O00410-3|IPO5_HUMAN	2;2;2	2;2;2	2;2;2	;;	3	2	2	2	0	2	1	0	2	1	0	2	1	3.8	3.8	3.8	116.98	1037	1037;1097;1115	0.0031546	11.093		By MS/MS	By matching	0	3.8	1.8	200500	0	116660	83831	0	0	213980	0	2	0	2				8	1356;1580	True;True
sp|O00763-3|ACACB_HUMAN;sp|O00763-2|ACACB_HUMAN;sp|O00763|ACACB_HUMAN	sp|O00763-3|ACACB_HUMAN;sp|O00763-2|ACACB_HUMAN;sp|O00763|ACACB_HUMAN	5;5;5	5;5;5	5;5;5	;;	3	5	5	5	5	4	3	5	4	3	5	4	3	4.7	4.7	4.7	255.09	2256	2256;2388;2458	0	34.331	By MS/MS	By MS/MS	By MS/MS	4.7	4.2	2.5	33836000	23446000	4384200	6005800	19200000	13662000	15619000	4	2	3	9				9	637;682;783;992;2182	True;True;True;True;True
sp|O00764-3|PDXK_HUMAN;sp|O00764|PDXK_HUMAN;sp|O00764-2|PDXK_HUMAN	sp|O00764-3|PDXK_HUMAN;sp|O00764|PDXK_HUMAN;sp|O00764-2|PDXK_HUMAN	4;4;2	4;4;2	4;4;2	;;	3	4	4	4	4	3	4	4	3	4	4	3	4	22.6	22.6	22.6	26.827	239	239;312;284	0	65.299	By MS/MS	By MS/MS	By MS/MS	22.6	15.5	22.6	59213000	42710000	6295000	10207000	30031000	24902000	27766000	11	6	4	21				10	150;251;1696;2246	True;True;True;True
sp|O14558|HSPB6_HUMAN	sp|O14558|HSPB6_HUMAN	4	4	4		1	4	4	4	3	4	4	3	4	4	3	4	4	45	45	45	17.135	160	160	0	30.113	By MS/MS	By MS/MS	By MS/MS	30	45	45	321060000	146420000	90909000	83728000	155620000	197920000	207840000	4	4	3	11				11	148;161;514;765	True;True;True;True
sp|P19105|ML12A_HUMAN;sp|O14950|ML12B_HUMAN;sp|P24844-2|MYL9_HUMAN;sp|P24844|MYL9_HUMAN	sp|P19105|ML12A_HUMAN;sp|O14950|ML12B_HUMAN;sp|P24844-2|MYL9_HUMAN;sp|P24844|MYL9_HUMAN	3;3;2;2	3;3;2;2	3;3;2;2	;;;	4	3	3	3	3	2	3	3	2	3	3	2	3	22.2	22.2	22.2	19.794	171	171;172;118;172	0	31.657	By MS/MS	By MS/MS	By MS/MS	22.2	11.7	22.2	112600000	66053000	27049000	19494000	68836000	68706000	38148000	2	1	1	4				12	178;424;575	True;True;True
sp|O43707|ACTN4_HUMAN;sp|P12814-2|ACTN1_HUMAN;sp|P12814|ACTN1_HUMAN;sp|P12814-3|ACTN1_HUMAN;sp|P12814-4|ACTN1_HUMAN;sp|O43707-2|ACTN4_HUMAN;sp|O43707-3|ACTN4_HUMAN;sp|P35609-2|ACTN2_HUMAN;sp|P35609|ACTN2_HUMAN;sp|Q08043|ACTN3_HUMAN	sp|O43707|ACTN4_HUMAN;sp|P12814-2|ACTN1_HUMAN;sp|P12814|ACTN1_HUMAN;sp|P12814-3|ACTN1_HUMAN;sp|P12814-4|ACTN1_HUMAN;sp|O43707-2|ACTN4_HUMAN	7;6;6;6;6;5;3;2;2;1	7;6;6;6;6;5;3;2;2;1	7;6;6;6;6;5;3;2;2;1	;;;;;	10	7	7	7	7	5	5	7	5	5	7	5	5	10.9	10.9	10.9	104.85	911	911;887;892;914;930;692;521;894;894;901	0	85.135	By MS/MS	By MS/MS	By MS/MS	10.9	6.9	8.3	159580000	98768000	34994000	25816000	98138000	71876000	72117000	7	5	4	16				13	86;752;925;1083;1255;1887;2084	True;True;True;True;True;True;True
sp|O60240|PLIN1_HUMAN	sp|O60240|PLIN1_HUMAN	24	24	24		1	24	24	24	23	24	23	23	24	23	23	24	23	69.2	69.2	69.2	55.99	522	522	0	323.31	By MS/MS	By MS/MS	By MS/MS	66.1	69.2	66.3	5835100000	3005200000	1568200000	1261700000	3043400000	3019400000	3098600000	51	54	48	153				14	101;137;241;242;348;563;676;680;744;746;818;929;1084;1324;1329;1524;1525;1670;1910;2065;2124;2129;2137;2190	True;True;True;True;True;True;True;True;True;True;True;True;True;True;True;True;True;True;True;True;True;True;True;True
sp|Q99880|H2B1L_HUMAN;sp|Q99879|H2B1M_HUMAN;sp|Q99877|H2B1N_HUMAN;sp|Q93079|H2B1H_HUMAN;sp|Q5QNW6|H2B2F_HUMAN;sp|P62807|H2B1C_HUMAN;sp|P58876|H2B1D_HUMAN;sp|P57053|H2BFS_HUMAN;sp|O60814|H2B1K_HUMAN;sp|Q5QNW6-2|H2B2F_HUMAN;sp|Q96A08|H2B1A_HUMAN	sp|Q99880|H2B1L_HUMAN;sp|Q99879|H2B1M_HUMAN;sp|Q99877|H2B1N_HUMAN;sp|Q93079|H2B1H_HUMAN;sp|Q5QNW6|H2B2F_HUMAN;sp|P62807|H2B1C_HUMAN;sp|P58876|H2B1D_HUMAN;sp|P57053|H2BFS_HUMAN;sp|O60814|H2B1K_HUMAN;sp|Q5QNW6-2|H2B2F_HUMAN	5;5;5;5;5;5;5;5;5;5;1	5;5;5;5;5;5;5;5;5;5;1	2;2;2;2;2;2;2;2;2;2;0	;;;;;;;;;	11	5	5	2	5	5	5	5	5	5	2	2	2	37.3	37.3	7.9	13.952	126	126;126;126;126;126;126;126;126;126;134;127	0	53.658	By MS/MS	By MS/MS	By MS/MS	37.3	37.3	37.3	3743400000	1898300000	972680000	872400000	1662900000	2282400000	2252500000	8	13	10	31				15	135;464;1014;1222;1802	True;True;True;True;True
sp|O75367-2|H2AY_HUMAN;sp|O75367-3|H2AY_HUMAN;sp|O75367|H2AY_HUMAN;sp|Q9P0M6|H2AW_HUMAN	sp|O75367-2|H2AY_HUMAN;sp|O75367-3|H2AY_HUMAN;sp|O75367|H2AY_HUMAN	3;3;3;1	3;3;3;1	3;3;3;1	;;	4	3	3	3	2	3	3	2	3	3	2	3	3	12.7	12.7	12.7	39.183	369	369;371;372;372	0	24.137	By MS/MS	By MS/MS	By MS/MS	7.3	12.7	12.7	98396000	26607000	36186000	35603000	52801000	61852000	82933000	2	1	4	7				16	382;747;771	True;True;True
sp|O75369-5|FLNB_HUMAN;sp|O75369-4|FLNB_HUMAN;sp|O75369-6|FLNB_HUMAN;sp|O75369-3|FLNB_HUMAN;sp|O75369-2|FLNB_HUMAN;sp|O75369-9|FLNB_HUMAN;sp|O75369|FLNB_HUMAN;sp|O75369-8|FLNB_HUMAN;sp|O75369-7|FLNB_HUMAN	sp|O75369-5|FLNB_HUMAN;sp|O75369-4|FLNB_HUMAN;sp|O75369-6|FLNB_HUMAN;sp|O75369-3|FLNB_HUMAN;sp|O75369-2|FLNB_HUMAN;sp|O75369-9|FLNB_HUMAN;sp|O75369|FLNB_HUMAN;sp|O75369-8|FLNB_HUMAN;sp|O75369-7|FLNB_HUMAN	2;2;2;2;2;2;2;2;1	1;1;1;1;1;1;1;1;1	1;1;1;1;1;1;1;1;1	;;;;;;;;	9	2	1	1	2	2	2	1	1	1	1	1	1	1.6	1.1	1.1	230.29	2146	2146;2150;2537;2561;2578;2591;2602;2633;2422	0	18.353	By MS/MS	By MS/MS	By MS/MS	1.6	1.6	1.6	5544800	2693000	1388400	1463400	0	0	3735300	1	1	1	3				17	1154;1169	True;False
sp|O75390|CISY_HUMAN	sp|O75390|CISY_HUMAN	9	9	9		1	9	9	9	8	8	8	8	8	8	8	8	8	38.6	38.6	38.6	51.712	466	466	0	73.633	By MS/MS	By MS/MS	By MS/MS	36.3	30.3	35.2	294750000	161490000	67783000	65478000	156990000	152200000	169480000	14	8	9	31				18	10;111;338;390;629;683;998;1973;2245	True;True;True;True;True;True;True;True;True
sp|O75874|IDHC_HUMAN;sp|P48735-2|IDHP_HUMAN;sp|P48735|IDHP_HUMAN	sp|O75874|IDHC_HUMAN	8;1;1	8;1;1	8;1;1		3	8	8	8	8	8	5	8	8	5	8	8	5	27.1	27.1	27.1	46.659	414	414;400;452	0	72.565	By MS/MS	By MS/MS	By MS/MS	27.1	27.1	16.4	189650000	107170000	42927000	39548000	107160000	81374000	114610000	4	8	5	17				19	408;526;704;888;1173;1175;1367;1487	True;True;True;True;True;True;True;True
sp|O75915|PRAF3_HUMAN	sp|O75915|PRAF3_HUMAN	2	2	2		1	2	2	2	2	2	2	2	2	2	2	2	2	10.6	10.6	10.6	21.614	188	188	0	118.05	By MS/MS	By MS/MS	By MS/MS	10.6	10.6	10.6	63413000	32482000	13630000	17301000	34156000	31554000	41105000	3	2	1	6				20	1654;1937	True;True
sp|O95810|SDPR_HUMAN	sp|O95810|SDPR_HUMAN	4	4	4		1	4	4	4	4	3	2	4	3	2	4	3	2	15.1	15.1	15.1	47.173	425	425	0	61.094	By MS/MS	By MS/MS	By MS/MS	15.1	11.1	7.8	119260000	94845000	10766000	13650000	62899000	40194000	50427000	7	4	1	12				21	284;1360;1675;2131	True;True;True;True
sp|P00167-2|CYB5_HUMAN;sp|P00167|CYB5_HUMAN;sp|P00167-3|CYB5_HUMAN	sp|P00167-2|CYB5_HUMAN;sp|P00167|CYB5_HUMAN;sp|P00167-3|CYB5_HUMAN	4;4;3	4;4;3	4;4;3	;;	3	4	4	4	4	4	3	4	4	3	4	4	3	58.2	58.2	58.2	11.268	98	98;134;124	0	24.449	By MS/MS	By MS/MS	By MS/MS	58.2	58.2	49	835440000	475520000	195930000	163990000	341530000	419680000	464560000	7	3	3	13				22	449;532;1863;2350	True;True;True;True
sp|P00325|ADH1B_HUMAN;sp|P00325-2|ADH1B_HUMAN;sp|P07327|ADH1A_HUMAN;sp|P00326|ADH1G_HUMAN;sp|P08319|ADH4_HUMAN;sp|P08319-2|ADH4_HUMAN	sp|P00325|ADH1B_HUMAN;sp|P00325-2|ADH1B_HUMAN;sp|P07327|ADH1A_HUMAN	18;16;9;5;1;1	18;16;9;5;1;1	18;16;9;5;1;1	;;	6	18	18	18	17	18	18	17	18	18	17	18	18	75.2	75.2	75.2	39.854	375	375;335;375;375;380;399	0	236.39	By MS/MS	By MS/MS	By MS/MS	64.3	75.2	75.2	5047800000	2877800000	936650000	1233300000	2678400000	2538200000	2666700000	44	28	35	107				23	24;415;435;566;654;823;880;926;1016;1043;1101;1349;1444;1845;2009;2101;2214;2215	True;True;True;True;True;True;True;True;True;True;True;True;True;True;True;True;True;True
sp|P00338|LDHA_HUMAN;sp|P00338-3|LDHA_HUMAN;sp|P00338-5|LDHA_HUMAN;sp|P00338-4|LDHA_HUMAN;sp|P00338-2|LDHA_HUMAN	sp|P00338|LDHA_HUMAN;sp|P00338-3|LDHA_HUMAN;sp|P00338-5|LDHA_HUMAN;sp|P00338-4|LDHA_HUMAN;sp|P00338-2|LDHA_HUMAN	5;5;4;4;4	4;4;3;3;3	4;4;3;3;3	;;;;	5	5	4	4	3	5	4	2	4	3	2	4	3	19.6	16	16	36.688	332	332;361;241;274;274	0	65.67	By MS/MS	By MS/MS	By MS/MS	14.8	19.6	13.6	38362000	5498700	19736000	13128000	35727000	22210000	24759000	3	4	3	10				24	616;757;1193;1215;2096	True;True;True;True;False
sp|P00367|DHE3_HUMAN;sp|P00367-2|DHE3_HUMAN;sp|P00367-3|DHE3_HUMAN;sp|P49448|DHE4_HUMAN	sp|P00367|DHE3_HUMAN;sp|P00367-2|DHE3_HUMAN;sp|P00367-3|DHE3_HUMAN;sp|P49448|DHE4_HUMAN	2;1;1;1	2;1;1;1	2;1;1;1	;;;	4	2	2	2	2	2	1	2	2	1	2	2	1	6.5	6.5	6.5	61.397	558	558;391;425;558	0.0031447	11.086	By MS/MS	By MS/MS	By MS/MS	6.5	6.5	1.4	27205000	13426000	9033800	4745500	14664000	18760000	0	1	2	1	4				25	735;1445	True;True
sp|P00387-2|NB5R3_HUMAN;sp|P00387|NB5R3_HUMAN;sp|P00387-3|NB5R3_HUMAN	sp|P00387-2|NB5R3_HUMAN;sp|P00387|NB5R3_HUMAN;sp|P00387-3|NB5R3_HUMAN	5;5;5	5;5;5	5;5;5	;;	3	5	5	5	5	4	4	5	4	4	5	4	4	26.3	26.3	26.3	31.628	278	278;301;334	0	104.95	By MS/MS	By MS/MS	By MS/MS	26.3	21.6	21.6	309040000	168320000	86167000	54555000	171450000	179360000	147510000	8	6	7	21				26	146;248;696;1174;1809	True;True;True;True;True
sp|P00403|COX2_HUMAN	sp|P00403|COX2_HUMAN	2	2	2		1	2	2	2	2	2	2	2	2	2	2	2	2	13.2	13.2	13.2	25.565	227	227	0	15.667	By MS/MS	By MS/MS	By MS/MS	13.2	13.2	13.2	111170000	61097000	23797000	26278000	61668000	51681000	67499000	2	2	1	5				27	1421;2244	True;True
sp|P00441|SODC_HUMAN	sp|P00441|SODC_HUMAN	2	2	2		1	2	2	2	1	1	0	1	1	0	1	1	0	15.6	15.6	15.6	15.936	154	154	0	19.361	By MS/MS	By MS/MS		9.1	6.5	0	2501300	0	2501300	0	0	5537100	0	1	1	0	2				28	597;1072	True;True
sp|P00488|F13A_HUMAN	sp|P00488|F13A_HUMAN	5	5	5		1	5	5	5	5	5	5	5	5	5	5	5	5	11.1	11.1	11.1	83.266	732	732	0	48.959	By MS/MS	By MS/MS	By MS/MS	11.1	11.1	11.1	136980000	68896000	36343000	31745000	67901000	84996000	77477000	6	10	8	24				29	356;741;1077;1455;1807	True;True;True;True;True
sp|P00558-2|PGK1_HUMAN;sp|P00558|PGK1_HUMAN;sp|P07205|PGK2_HUMAN	sp|P00558-2|PGK1_HUMAN;sp|P00558|PGK1_HUMAN	7;7;2	7;7;2	7;7;2	;	3	7	7	7	6	5	6	6	5	6	6	5	6	25.7	25.7	25.7	41.428	389	389;417;417	0	51.067	By MS/MS	By MS/MS	By MS/MS	22.4	19	23.7	235130000	92583000	74788000	67760000	138890000	155180000	137020000	7	3	6	16				30	78;104;117;982;1134;2134;2198	True;True;True;True;True;True;True
sp|P00738|HPT_HUMAN;sp|P00738-2|HPT_HUMAN;sp|P00739|HPTR_HUMAN;sp|P00739-2|HPTR_HUMAN	sp|P00738|HPT_HUMAN;sp|P00738-2|HPT_HUMAN;sp|P00739|HPTR_HUMAN;sp|P00739-2|HPTR_HUMAN	6;5;3;3	6;5;3;3	6;5;3;3	;;;	4	6	6	6	5	5	6	5	5	6	5	5	6	16	16	16	45.205	406	406;347;348;385	0	46.974	By MS/MS	By MS/MS	By MS/MS	13.1	12.6	16	345040000	211120000	58323000	75596000	177240000	187650000	168300000	6	3	7	16				31	239;709;1855;2087;2217;2343	True;True;True;True;True;True
sp|P00746|CFAD_HUMAN	sp|P00746|CFAD_HUMAN	3	3	3		1	3	3	3	1	2	2	1	2	2	1	2	2	20.6	20.6	20.6	27.033	253	253	0	18.99	By MS/MS	By MS/MS	By MS/MS	5.9	11.1	14.6	42221000	24184000	10684000	7352800	0	23651000	0	1	2	2	5				32	192;1644;2001	True;True;True
sp|P00915|CAH1_HUMAN	sp|P00915|CAH1_HUMAN	4	4	4		1	4	4	4	4	4	4	4	4	4	4	4	4	16.9	16.9	16.9	28.87	261	261	0	45.208	By MS/MS	By MS/MS	By MS/MS	16.9	16.9	16.9	260320000	139860000	50521000	69935000	142640000	123800000	153260000	4	2	4	10				33	32;761;1947;2113	True;True;True;True
sp|P00918|CAH2_HUMAN	sp|P00918|CAH2_HUMAN	2	2	2		1	2	2	2	2	2	1	2	2	1	2	2	1	9.6	9.6	9.6	29.246	260	260	0	11.894	By MS/MS	By MS/MS	By matching	9.6	9.6	6.2	23004000	13924000	7473900	1606300	0	16545000	0	0	1	0	1				34	193;2229	True;True
sp|P01008|ANT3_HUMAN	sp|P01008|ANT3_HUMAN	3	3	3		1	3	3	3	1	3	3	1	3	3	1	3	3	10.1	10.1	10.1	52.602	464	464	0	26.999	By MS/MS	By MS/MS	By MS/MS	2.6	10.1	10.1	30854000	14222000	9826700	6804900	0	22764000	16359000	2	4	1	7				35	143;480;976	True;True;True
sp|P01009|A1AT_HUMAN;sp|P01009-2|A1AT_HUMAN;sp|P01009-3|A1AT_HUMAN	sp|P01009|A1AT_HUMAN;sp|P01009-2|A1AT_HUMAN;sp|P01009-3|A1AT_HUMAN	13;11;9	13;11;9	13;11;9	;;	3	13	13	13	12	12	12	12	12	12	12	12	12	37.8	37.8	37.8	46.736	418	418;359;306	0	196.04	By MS/MS	By MS/MS	By MS/MS	37.8	37.6	37.6	2347200000	1249400000	552160000	545580000	1274400000	1100400000	1402900000	25	15	23	63				36	306;412;548;656;717;983;1034;1294;1321;1328;1380;1381;1811	True;True;True;True;True;True;True;True;True;True;True;True;True
sp|P01011|AACT_HUMAN	sp|P01011|AACT_HUMAN	2	2	2		1	2	2	2	0	2	2	0	2	2	0	2	2	4.7	4.7	4.7	47.65	423	423	0	13.007		By MS/MS	By MS/MS	0	4.7	4.7	15403000	0	7615900	7787600	0	0	19878000	0	0	1	1				37	399;981	True;True
sp|P01023|A2MG_HUMAN;sp|P20742-2|PZP_HUMAN;sp|P20742|PZP_HUMAN	sp|P01023|A2MG_HUMAN	9;1;1	9;1;1	9;1;1		3	9	9	9	8	7	8	8	7	8	8	7	8	9.3	9.3	9.3	163.29	1474	1474;1268;1482	0	75.428	By MS/MS	By MS/MS	By MS/MS	8.1	7.2	8.4	167710000	97019000	35306000	35381000	106400000	76187000	82897000	5	2	7	14				38	54;279;817;1217;1224;1354;1572;2069;2250	True;True;True;True;True;True;True;True;True
sp|P01024|CO3_HUMAN	sp|P01024|CO3_HUMAN	7	7	7		1	7	7	7	5	6	5	5	6	5	5	6	5	7.3	7.3	7.3	187.15	1663	1663	0	72.228	By MS/MS	By MS/MS	By MS/MS	5.3	6.4	4.9	107350000	62347000	27989000	17016000	66999000	47910000	47433000	7	5	6	18				39	443;911;1592;1593;1599;1823;2349	True;True;True;True;True;True;True
sp|P01619|KV320_HUMAN;sp|A0A0C4DH25|KVD20_HUMAN	sp|P01619|KV320_HUMAN;sp|A0A0C4DH25|KVD20_HUMAN	2;1	2;1	2;1	;	2	2	2	2	1	2	2	1	2	2	1	2	2	21.6	21.6	21.6	12.557	116	116;116	0	18.515	By matching	By MS/MS	By MS/MS	13.8	21.6	21.6	74018000	26245000	24670000	23102000	0	52807000	60774000	0	2	2	4				40	565;1218	True;True
sp|P01834|IGKC_HUMAN;sp|P0DOX7|IGK_HUMAN	sp|P01834|IGKC_HUMAN;sp|P0DOX7|IGK_HUMAN	9;6	9;6	9;6	;	2	9	9	9	9	8	8	9	8	8	9	8	8	82.2	82.2	82.2	11.765	107	107;214	0	196.08	By MS/MS	By MS/MS	By MS/MS	82.2	82.2	82.2	2789600000	1531200000	804150000	454230000	1205800000	1343000000	1663700000	31	28	30	89				41	304;773;1655;1709;1960;1961;2023;2024;2259	True;True;True;True;True;True;True;True;True
sp|P01857|IGHG1_HUMAN;sp|P0DOX5|IGG1_HUMAN	sp|P01857|IGHG1_HUMAN;sp|P0DOX5|IGG1_HUMAN	10;10	5;5	5;5	;	2	10	5	5	9	9	10	5	5	5	5	5	5	44.2	26.7	26.7	36.105	330	330;449	0	65.952	By MS/MS	By MS/MS	By MS/MS	42.1	42.1	44.2	1465400000	724250000	361400000	379750000	747230000	829970000	857690000	15	12	12	39				42	311;446;550;698;1523;1805;1879;1929;1958;2251	False;False;True;True;False;False;True;True;True;False
sp|P01859|IGHG2_HUMAN	sp|P01859|IGHG2_HUMAN	7	2	1		1	7	2	1	6	6	6	2	2	2	1	1	1	23.3	9.5	5.2	35.9	326	326	0	19.101	By MS/MS	By MS/MS	By MS/MS	21.2	21.2	21.8	222970000	115200000	61319000	46450000	115480000	134550000	119480000	3	3	2	8				43	311;446;447;697;1523;1804;1957	False;False;False;False;False;True;True
sp|P01860|IGHG3_HUMAN	sp|P01860|IGHG3_HUMAN	12	12	5		1	12	12	5	11	11	11	11	11	11	5	5	5	38.2	38.2	20.2	41.287	377	377	0	120.16	By MS/MS	By MS/MS	By MS/MS	38.2	38.2	36.9	2734800000	1416300000	674410000	644130000	1360300000	1435500000	1682900000	20	13	16	49				44	311;312;446;447;697;1523;1805;1930;1935;2251;2281;2287	True;True;True;True;True;True;True;True;True;True;True;True
sp|P01861|IGHG4_HUMAN	sp|P01861|IGHG4_HUMAN	6	1	1		1	6	1	1	5	5	6	1	1	1	1	1	1	26.3	8.3	8.3	35.94	327	327	0.006135	6.137	By MS/MS	By matching	By MS/MS	24.2	24.2	26.3	17734000	9203800	4627800	3902100	0	0	9960000	1	0	1	2				45	311;697;1523;1804;2251;2310	False;False;False;False;False;True
sp|P01871|IGHM_HUMAN;sp|P01871-2|IGHM_HUMAN;sp|P0DOX6|IGM_HUMAN;sp|P04220|MUCB_HUMAN	sp|P01871|IGHM_HUMAN;sp|P01871-2|IGHM_HUMAN;sp|P0DOX6|IGM_HUMAN;sp|P04220|MUCB_HUMAN	4;4;4;3	4;4;4;3	4;4;4;3	;;;	4	4	4	4	4	3	3	4	3	3	4	3	3	15.5	15.5	15.5	49.439	453	453;474;576;391	0	32.623	By MS/MS	By MS/MS	By MS/MS	15.5	11.9	10.2	89143000	56336000	11184000	21623000	59638000	38560000	38088000	3	1	1	5				46	460;1613;2046;2346	True;True;True;True
sp|P01876|IGHA1_HUMAN;sp|P01877|IGHA2_HUMAN;sp|P0DOX2|IGA2_HUMAN	sp|P01876|IGHA1_HUMAN;sp|P01877|IGHA2_HUMAN;sp|P0DOX2|IGA2_HUMAN	4;2;2	4;2;2	4;2;2	;;	3	4	4	4	3	4	3	3	4	3	3	4	3	21	21	21	37.654	353	353;340;455	0	25.151	By MS/MS	By MS/MS	By MS/MS	16.7	21	16.7	152740000	78220000	42750000	31768000	81825000	76639000	95476000	1	2	3	6				47	212;1564;1705;2278	True;True;True;True
sp|P02042|HBD_HUMAN;CON__Q3SX09;CON__P02070;sp|P69892|HBG2_HUMAN;sp|P69891|HBG1_HUMAN;sp|P02100|HBE_HUMAN	sp|P02042|HBD_HUMAN	10;2;1;1;1;1	4;0;0;0;0;0	4;0;0;0;0;0		6	10	4	4	10	10	10	4	4	4	4	4	4	72.1	38.1	38.1	16.055	147	147;201;145;147;147;147	0	108.33	By MS/MS	By MS/MS	By MS/MS	72.1	72.1	72.1	665880000	369260000	149330000	147290000	383640000	325980000	366160000	5	6	5	16				48	381;508;1059;1166;1213;1248;2125;2161;2221;2222	True;True;False;False;True;False;False;True;False;False
sp|P02452|CO1A1_HUMAN	sp|P02452|CO1A1_HUMAN	5	5	5		1	5	5	5	4	5	5	4	5	5	4	5	5	5.6	5.6	5.6	138.94	1464	1464	0	40.948	By MS/MS	By MS/MS	By MS/MS	4.8	5.6	5.6	1169100000	419510000	361300000	388260000	596920000	722770000	728160000	4	5	7	16				49	231;694;703;742;1800	True;True;True;True;True
sp|P02462-2|CO4A1_HUMAN;sp|P02462|CO4A1_HUMAN	sp|P02462-2|CO4A1_HUMAN;sp|P02462|CO4A1_HUMAN	5;5	5;5	5;5	;	2	5	5	5	5	5	5	5	5	5	5	5	5	6.6	6.6	6.6	127.98	1318	1318;1669	0	96.015	By MS/MS	By MS/MS	By MS/MS	6.6	6.6	6.6	1084600000	652520000	263850000	168260000	619130000	353540000	506410000	19	16	11	46				50	571;715;915;1017;1469	True;True;True;True;True
sp|P02511|CRYAB_HUMAN	sp|P02511|CRYAB_HUMAN	2	2	2		1	2	2	2	2	2	2	2	2	2	2	2	2	25.7	25.7	25.7	20.159	175	175	0	14.033	By MS/MS	By MS/MS	By MS/MS	25.7	25.7	25.7	91849000	46662000	21041000	24146000	39197000	55580000	60096000	1	2	4	7				51	1119;1647	True;True
sp|P02545-2|LMNA_HUMAN;sp|P02545-6|LMNA_HUMAN;sp|P02545|LMNA_HUMAN;sp|P02545-3|LMNA_HUMAN;sp|P02545-5|LMNA_HUMAN;sp|P02545-4|LMNA_HUMAN	sp|P02545-2|LMNA_HUMAN;sp|P02545-6|LMNA_HUMAN;sp|P02545|LMNA_HUMAN;sp|P02545-3|LMNA_HUMAN;sp|P02545-5|LMNA_HUMAN;sp|P02545-4|LMNA_HUMAN	19;19;19;18;16;16	19;19;19;18;16;16	19;19;19;18;16;16	;;;;;	6	19	19	19	17	18	19	17	18	19	17	18	19	37.6	37.6	37.6	65.134	572	572;614;664;634;565;574	0	207.98	By MS/MS	By MS/MS	By MS/MS	34.8	35.3	37.6	1758700000	818850000	512150000	427660000	942950000	1003400000	1029700000	17	19	18	54				52	28;71;341;342;831;950;1073;1089;1187;1290;1298;1302;1432;1490;1526;1772;1836;1901;2002	True;True;True;True;True;True;True;True;True;True;True;True;True;True;True;True;True;True;True
sp|P02647|APOA1_HUMAN;CON__P15497	sp|P02647|APOA1_HUMAN	19;1	19;1	19;1		2	19	19	19	19	19	19	19	19	19	19	19	19	52.1	52.1	52.1	30.777	267	267;265	0	243.22	By MS/MS	By MS/MS	By MS/MS	52.1	52.1	52.1	6108800000	3084600000	1601900000	1422300000	3201300000	3299000000	3355700000	32	37	34	103				53	254;296;340;457;1062;1204;1303;1327;1573;1574;1877;2037;2106;2107;2185;2186;2193;2194;2280	True;True;True;True;True;True;True;True;True;True;True;True;True;True;True;True;True;True;True
sp|P02649|APOE_HUMAN;CON__Q03247	sp|P02649|APOE_HUMAN	16;2	16;2	16;2		2	16	16	16	16	16	16	16	16	16	16	16	16	49.8	49.8	49.8	36.154	317	317;316	0	323.31	By MS/MS	By MS/MS	By MS/MS	49.8	49.8	49.8	9691000000	5121800000	2511400000	2057800000	4449900000	5515900000	5293800000	45	36	33	114				54	23;116;200;292;620;1093;1127;1128;1129;1196;1620;1687;1817;2181;2270;2285	True;True;True;True;True;True;True;True;True;True;True;True;True;True;True;True
sp|P02652|APOA2_HUMAN	sp|P02652|APOA2_HUMAN	4	4	4		1	4	4	4	3	3	3	3	3	3	3	3	3	48	48	48	11.175	100	100	0	62.945	By MS/MS	By MS/MS	By MS/MS	43	47	47	32240000	20551000	6384100	5304700	22065000	12969000	12611000	7	7	6	20				55	72;440;441;1007	True;True;True;True
sp|P02671-2|FIBA_HUMAN;sp|P02671|FIBA_HUMAN	sp|P02671-2|FIBA_HUMAN;sp|P02671|FIBA_HUMAN	6;6	6;6	6;6	;	2	6	6	6	5	6	4	5	6	4	5	6	4	12.6	12.6	12.6	69.756	644	644;866	0	58.927	By MS/MS	By MS/MS	By MS/MS	10.7	12.6	8.5	256280000	117600000	91321000	47355000	154560000	141010000	145060000	6	3	4	13				56	123;297;475;675;1396;1864	True;True;True;True;True;True
sp|P02675|FIBB_HUMAN;CON__P02676	sp|P02675|FIBB_HUMAN	8;1	8;1	8;1		2	8	8	8	7	8	6	7	8	6	7	8	6	18.3	18.3	18.3	55.928	491	491;495	0	66.619	By MS/MS	By MS/MS	By MS/MS	18.3	18.3	16.7	242520000	128550000	64695000	49275000	123490000	133830000	140210000	6	5	4	15				57	79;630;792;1018;1404;1405;1722;2352	True;True;True;True;True;True;True;True
sp|P02679-2|FIBG_HUMAN;sp|P02679|FIBG_HUMAN	sp|P02679-2|FIBG_HUMAN;sp|P02679|FIBG_HUMAN	2;2	2;2	2;2	;	2	2	2	2	2	2	2	2	2	2	2	2	2	9.8	9.8	9.8	49.496	437	437;453	0	15.373	By MS/MS	By MS/MS	By MS/MS	9.8	9.8	9.8	98404000	56987000	33416000	7999900	58986000	71974000	0	1	2	2	5				58	88;383	True;True
sp|P02730-2|B3AT_HUMAN;sp|P02730|B3AT_HUMAN	sp|P02730-2|B3AT_HUMAN;sp|P02730|B3AT_HUMAN	2;2	2;2	2;2	;	2	2	2	2	2	2	2	2	2	2	2	2	2	4.7	4.7	4.7	94.194	846	846;911	0	12.696	By MS/MS	By MS/MS	By MS/MS	4.7	4.7	4.7	43601000	20717000	14237000	8647200	0	0	22072000	2	1	2	5				59	535;795	True;True
sp|P02743|SAMP_HUMAN	sp|P02743|SAMP_HUMAN	7	7	7		1	7	7	7	7	7	7	7	7	7	7	7	7	30	30	30	25.387	223	223	0	99.059	By MS/MS	By MS/MS	By MS/MS	30	30	30	2480400000	1327800000	623630000	528960000	1482400000	1247900000	1328200000	12	7	9	28				60	202;280;758;996;997;1576;2068	True;True;True;True;True;True;True
sp|P02747|C1QC_HUMAN	sp|P02747|C1QC_HUMAN	2	2	2		1	2	2	2	2	1	0	2	1	0	2	1	0	9	9	9	25.773	245	245	0	13.649	By MS/MS	By MS/MS		9	5.3	0	65365000	50298000	15067000	0	50298000	0	0	1	1	0	2				61	560;1607	True;True
sp|P02751-10|FINC_HUMAN;sp|P02751-5|FINC_HUMAN;sp|P02751-9|FINC_HUMAN;sp|P02751-14|FINC_HUMAN;sp|P02751-13|FINC_HUMAN;sp|P02751-8|FINC_HUMAN;sp|P02751-17|FINC_HUMAN;sp|P02751-3|FINC_HUMAN;sp|P02751-11|FINC_HUMAN;sp|P02751|FINC_HUMAN;sp|P02751-7|FINC_HUMAN;sp|P02751-15|FINC_HUMAN;sp|P02751-12|FINC_HUMAN;sp|P02751-4|FINC_HUMAN;sp|P02751-6|FINC_HUMAN	sp|P02751-10|FINC_HUMAN;sp|P02751-5|FINC_HUMAN;sp|P02751-9|FINC_HUMAN;sp|P02751-14|FINC_HUMAN;sp|P02751-13|FINC_HUMAN;sp|P02751-8|FINC_HUMAN;sp|P02751-17|FINC_HUMAN;sp|P02751-3|FINC_HUMAN;sp|P02751-11|FINC_HUMAN;sp|P02751|FINC_HUMAN;sp|P02751-7|FINC_HUMAN;sp|P02751-15|FINC_HUMAN;sp|P02751-12|FINC_HUMAN;sp|P02751-4|FINC_HUMAN;sp|P02751-6|FINC_HUMAN	4;4;4;4;4;4;4;4;4;4;4;4;3;3;3	4;4;4;4;4;4;4;4;4;4;4;4;3;3;3	4;4;4;4;4;4;4;4;4;4;4;4;3;3;3	;;;;;;;;;;;;;;	15	4	4	4	4	3	4	4	3	4	4	3	4	3.8	3.8	3.8	239.62	2176	2176;2211;2240;2265;2267;2296;2330;2355;2386;2386;2446;2477;2008;2031;2184	0	23.177	By MS/MS	By MS/MS	By MS/MS	3.8	2.5	3.8	99548000	58154000	21254000	20139000	58296000	0	51264000	1	0	3	4				62	260;2029;2171;2252	True;True;True;True
sp|P02760|AMBP_HUMAN	sp|P02760|AMBP_HUMAN	4	4	4		1	4	4	4	3	4	3	3	4	3	3	4	3	19	19	19	38.999	352	352	0	31.44	By MS/MS	By MS/MS	By MS/MS	12.5	19	13.6	144750000	81481000	45793000	17471000	92831000	80978000	53638000	4	4	2	10				63	465;606;1443;2223	True;True;True;True
sp|P02763|A1AG1_HUMAN	sp|P02763|A1AG1_HUMAN	9	9	7		1	9	9	7	9	8	8	9	8	8	7	6	6	41.3	41.3	32.8	23.511	201	201	0	101.2	By MS/MS	By MS/MS	By MS/MS	41.3	41.3	41.3	1197200000	731660000	316100000	149480000	626840000	611650000	574460000	7	8	9	24				64	456;1542;1678;1679;1853;1977;1978;2271;2342	True;True;True;True;True;True;True;True;True
sp|P02765|FETUA_HUMAN	sp|P02765|FETUA_HUMAN	2	2	2		1	2	2	2	2	2	1	2	2	1	2	2	1	14.2	14.2	14.2	39.324	367	367	0	15.283	By MS/MS	By MS/MS	By matching	14.2	14.2	5.4	65884000	34257000	19436000	12191000	42592000	34689000	0	2	3	0	5				65	801;2257	True;True
sp|P02766|TTHY_HUMAN	sp|P02766|TTHY_HUMAN	4	4	4		1	4	4	4	4	4	4	4	4	4	4	4	4	43.5	43.5	43.5	15.887	147	147	0	52.794	By MS/MS	By MS/MS	By MS/MS	43.5	43.5	43.5	194640000	103460000	47336000	43844000	91421000	119130000	109600000	4	5	6	15				66	711;1659;1945;1946	True;True;True;True
sp|P02774-2|VTDB_HUMAN;sp|P02774|VTDB_HUMAN;sp|P02774-3|VTDB_HUMAN	sp|P02774-2|VTDB_HUMAN;sp|P02774|VTDB_HUMAN;sp|P02774-3|VTDB_HUMAN	2;2;2	2;2;2	2;2;2	;;	3	2	2	2	2	2	1	2	2	1	2	2	1	9.4	9.4	9.4	39.542	352	352;474;493	0	21.385	By MS/MS	By MS/MS	By MS/MS	9.4	9.4	6.2	40736000	28814000	9020300	2901900	17927000	15042000	23220000	7	4	3	14				67	1653;2179	True;True
sp|P02787|TRFE_HUMAN	sp|P02787|TRFE_HUMAN	13	13	13		1	13	13	13	13	13	13	13	13	13	13	13	13	26.5	26.5	26.5	77.063	698	698	0	135.68	By MS/MS	By MS/MS	By MS/MS	26.5	26.5	26.5	787760000	471070000	168840000	147850000	440440000	370160000	411610000	19	20	22	61				68	80;267;364;365;391;393;800;1044;1454;1665;1768;1769;1835	True;True;True;True;True;True;True;True;True;True;True;True;True
sp|P02790|HEMO_HUMAN	sp|P02790|HEMO_HUMAN	12	12	12		1	12	12	12	11	11	9	11	11	9	11	11	9	32.3	32.3	32.3	51.676	462	462	0	102.6	By MS/MS	By MS/MS	By MS/MS	29.9	29.9	24	733460000	421230000	180830000	131400000	406090000	349080000	401750000	12	12	11	35				69	337;477;483;501;639;1228;1229;1378;1480;1639;1700;2348	True;True;True;True;True;True;True;True;True;True;True;True
sp|P02792|FRIL_HUMAN	sp|P02792|FRIL_HUMAN	6	6	6		1	6	6	6	6	5	5	6	5	5	6	5	5	41.1	41.1	41.1	20.019	175	175	0	48.103	By MS/MS	By MS/MS	By MS/MS	41.1	30.3	41.1	330300000	220510000	61461000	48332000	182150000	168940000	128840000	8	5	10	23				70	105;1033;1040;1140;1261;1850	True;True;True;True;True;True
sp|P02794|FRIH_HUMAN	sp|P02794|FRIH_HUMAN	3	3	3		1	3	3	3	3	3	3	3	3	3	3	3	3	18	18	18	21.225	183	183	0	17.422	By MS/MS	By MS/MS	By MS/MS	18	18	18	152100000	81061000	33957000	37084000	73920000	74993000	101980000	1	2	2	5				71	854;1401;1537	True;True;True
sp|P04004|VTNC_HUMAN;CON__Q3ZBS7	sp|P04004|VTNC_HUMAN	8;1	8;1	8;1		2	8	8	8	8	8	8	8	8	8	8	8	8	22.8	22.8	22.8	54.305	478	478;484	0	97.002	By MS/MS	By MS/MS	By MS/MS	22.8	22.8	22.8	1370900000	704230000	369300000	297320000	662580000	767130000	826370000	18	13	11	42				72	333;334;505;708;1005;1395;1718;2025	True;True;True;True;True;True;True;True
sp|P04040|CATA_HUMAN	sp|P04040|CATA_HUMAN	10	10	10		1	10	10	10	9	10	10	9	10	10	9	10	10	32.8	32.8	32.8	59.755	527	527	0	88.528	By MS/MS	By MS/MS	By MS/MS	29.4	32.8	32.8	573080000	234250000	185800000	153030000	262950000	401910000	363920000	10	12	12	34				73	38;58;287;549;573;691;1152;1457;1519;2256	True;True;True;True;True;True;True;True;True;True
sp|P04075|ALDOA_HUMAN;sp|P04075-2|ALDOA_HUMAN	sp|P04075|ALDOA_HUMAN;sp|P04075-2|ALDOA_HUMAN	3;3	3;3	3;3	;	2	3	3	3	2	3	3	2	3	3	2	3	3	11.3	11.3	11.3	39.42	364	364;418	0	23.918	By MS/MS	By MS/MS	By MS/MS	8.8	11.3	11.3	162310000	75902000	44129000	42281000	98349000	83751000	99409000	2	2	3	7				74	648;1587;2156	True;True;True
sp|P04080|CYTB_HUMAN	sp|P04080|CYTB_HUMAN	2	2	2		1	2	2	2	2	2	2	2	2	2	2	2	2	24.5	24.5	24.5	11.139	98	98	0	12.986	By MS/MS	By MS/MS	By MS/MS	24.5	24.5	24.5	83896000	34210000	28986000	20699000	41881000	51460000	57869000	2	1	2	5				75	1790;2093	True;True
sp|P04083|ANXA1_HUMAN	sp|P04083|ANXA1_HUMAN	14	14	14		1	14	14	14	14	12	13	14	12	13	14	12	13	48.3	48.3	48.3	38.714	346	346	0	179.27	By MS/MS	By MS/MS	By MS/MS	48.3	47.7	48	1256100000	696250000	264550000	295280000	617900000	622130000	789510000	14	16	11	41				76	29;124;249;635;671;716;731;732;1021;1453;1633;1680;1927;2115	True;True;True;True;True;True;True;True;True;True;True;True;True;True
sp|P04179-4|SODM_HUMAN;sp|P04179|SODM_HUMAN;sp|P04179-2|SODM_HUMAN;sp|P04179-3|SODM_HUMAN	sp|P04179-4|SODM_HUMAN;sp|P04179|SODM_HUMAN;sp|P04179-2|SODM_HUMAN	7;7;6;3	7;7;6;3	7;7;6;3	;;	4	7	7	7	7	6	6	7	6	6	7	6	6	67.6	67.6	67.6	19.73	176	176;222;183;162	0	98.39	By MS/MS	By MS/MS	By MS/MS	67.6	59.1	59.1	518720000	292480000	141400000	84847000	266190000	326660000	229200000	8	10	9	27				77	91;220;603;614;640;769;1332	True;True;True;True;True;True;True
sp|P04196|HRG_HUMAN	sp|P04196|HRG_HUMAN	2	2	2		1	2	2	2	1	2	2	1	2	2	1	2	2	4.4	4.4	4.4	59.578	525	525	0	12.566	By matching	By MS/MS	By MS/MS	2.7	4.4	4.4	13162000	7100300	2122700	3938900	0	0	10054000	0	0	0	0				78	238;302	True;True
sp|P04271|S100B_HUMAN	sp|P04271|S100B_HUMAN	2	2	2		1	2	2	2	2	2	1	2	2	1	2	2	1	40.2	40.2	40.2	10.713	92	92	0	31.295	By MS/MS	By MS/MS	By MS/MS	40.2	40.2	16.3	236960000	137860000	65316000	33780000	165380000	125200000	78087000	5	2	3	10				79	138;418	True;True
sp|P04275|VWF_HUMAN	sp|P04275|VWF_HUMAN	2	2	2		1	2	2	2	2	1	1	2	1	1	2	1	1	1.1	1.1	1.1	309.26	2813	2813	0	21.096	By MS/MS	By MS/MS	By MS/MS	1.1	0.6	0.6	13469000	7462000	2498200	3509000	0	0	8956700	1	2	1	4				80	873;1203	True;True
sp|P04406|G3P_HUMAN;sp|P04406-2|G3P_HUMAN	sp|P04406|G3P_HUMAN;sp|P04406-2|G3P_HUMAN	8;7	8;7	8;7	;	2	8	8	8	8	7	8	8	7	8	8	7	8	44.2	44.2	44.2	36.053	335	335;293	0	80.033	By MS/MS	By MS/MS	By MS/MS	44.2	35.8	44.2	517500000	289990000	115180000	112330000	276900000	271190000	264950000	7	11	9	27				81	590;1183;2021;2097;2098;2180;2228;2272	True;True;True;True;True;True;True;True
sp|P04632|CPNS1_HUMAN	sp|P04632|CPNS1_HUMAN	2	2	2		1	2	2	2	1	2	2	1	2	2	1	2	2	14.6	14.6	14.6	28.315	268	268	0	19.758	By matching	By MS/MS	By MS/MS	5.6	14.6	14.6	38414000	14142000	12949000	11323000	0	28388000	29177000	0	3	3	6				82	903;1880	True;True
sp|P04792|HSPB1_HUMAN	sp|P04792|HSPB1_HUMAN	8	8	8		1	8	8	8	7	8	8	7	8	8	7	8	8	65.9	65.9	65.9	22.782	205	205	0	87.118	By MS/MS	By MS/MS	By MS/MS	65.9	65.9	65.9	602530000	343230000	125760000	133550000	363290000	257150000	342060000	8	8	7	23				83	699;700;1066;1087;1118;1269;1658;2199	True;True;True;True;True;True;True;True
sp|P04899|GNAI2_HUMAN;sp|P04899-6|GNAI2_HUMAN;sp|P04899-3|GNAI2_HUMAN;sp|P04899-5|GNAI2_HUMAN;sp|P04899-2|GNAI2_HUMAN;sp|P04899-4|GNAI2_HUMAN;sp|P08754|GNAI3_HUMAN;sp|P11488|GNAT1_HUMAN;sp|P19087|GNAT2_HUMAN;sp|P09471-2|GNAO_HUMAN;sp|P09471|GNAO_HUMAN;sp|A8MTJ3|GNAT3_HUMAN;sp|P38405|GNAL_HUMAN;sp|P38405-2|GNAL_HUMAN	sp|P04899|GNAI2_HUMAN;sp|P04899-6|GNAI2_HUMAN;sp|P04899-3|GNAI2_HUMAN;sp|P04899-5|GNAI2_HUMAN;sp|P04899-2|GNAI2_HUMAN;sp|P04899-4|GNAI2_HUMAN	5;4;4;4;4;4;2;1;1;1;1;1;1;1	5;4;4;4;4;4;2;1;1;1;1;1;1;1	3;3;3;3;3;3;0;0;0;0;0;0;0;0	;;;;;	14	5	5	3	2	3	5	2	3	5	0	2	3	18.6	18.6	11.3	40.45	355	355;303;318;339;339;366;354;350;354;354;354;354;381;458	0	34.844	By MS/MS	By MS/MS	By MS/MS	7.3	12.4	18.6	87352000	41240000	14954000	31158000	0	50506000	62128000	1	2	2	5				84	136;816;1221;1539;2296	True;True;True;True;True
sp|Q93077|H2A1C_HUMAN;sp|Q7L7L0|H2A3_HUMAN;sp|P04908|H2A1B_HUMAN	sp|Q93077|H2A1C_HUMAN;sp|Q7L7L0|H2A3_HUMAN;sp|P04908|H2A1B_HUMAN	5;5;5	1;1;1	1;1;1	;;	3	5	1	1	5	5	5	1	1	1	1	1	1	37.7	8.5	8.5	14.105	130	130;130;130	0.0061728	6.8911	By MS/MS	By MS/MS	By MS/MS	37.7	37.7	37.7	65921000	31409000	20220000	14292000	0	0	36479000	1	1	1	3				85	68;778;1467;1795;2210	False;False;True;False;False
sp|P05091|ALDH2_HUMAN;sp|P05091-2|ALDH2_HUMAN;sp|P00352|AL1A1_HUMAN	sp|P05091|ALDH2_HUMAN;sp|P05091-2|ALDH2_HUMAN	19;16;1	19;16;1	19;16;1	;	3	19	19	19	17	17	18	17	17	18	17	17	18	49.3	49.3	49.3	56.381	517	517;470;501	0	224.68	By MS/MS	By MS/MS	By MS/MS	44.3	44.7	47.2	1072400000	547300000	282040000	243080000	630040000	585160000	552560000	18	22	17	57				86	3;347;370;416;753;754;762;905;1074;1146;1200;1857;1858;1865;1869;1888;1982;1984;2235	True;True;True;True;True;True;True;True;True;True;True;True;True;True;True;True;True;True;True
sp|P05556|ITB1_HUMAN;sp|P05556-2|ITB1_HUMAN;sp|P05556-5|ITB1_HUMAN;sp|P05556-4|ITB1_HUMAN;sp|P05556-3|ITB1_HUMAN	sp|P05556|ITB1_HUMAN;sp|P05556-2|ITB1_HUMAN;sp|P05556-5|ITB1_HUMAN;sp|P05556-4|ITB1_HUMAN;sp|P05556-3|ITB1_HUMAN	4;3;3;3;3	4;3;3;3;3	4;3;3;3;3	;;;;	5	4	4	4	4	2	3	4	2	3	4	2	3	8.8	8.8	8.8	88.414	798	798;789;801;819;825	0	39.036	By MS/MS	By MS/MS	By MS/MS	8.8	4	7.5	75768000	43120000	18040000	14608000	49951000	35797000	34594000	5	3	1	9				87	955;1313;1748;2269	True;True;True;True
sp|P06396-2|GELS_HUMAN;sp|P06396-4|GELS_HUMAN;sp|P06396-3|GELS_HUMAN;sp|P06396|GELS_HUMAN;CON__Q3SX14	sp|P06396-2|GELS_HUMAN;sp|P06396-4|GELS_HUMAN;sp|P06396-3|GELS_HUMAN;sp|P06396|GELS_HUMAN;CON__Q3SX14	6;6;6;6;3	6;6;6;6;3	6;6;6;6;3	;;;;	5	6	6	6	6	6	3	6	6	3	6	6	3	15.2	15.2	15.2	80.64	731	731;739;742;782;781	0	60.329	By MS/MS	By MS/MS	By MS/MS	15.2	15.2	5.6	201900000	130820000	47405000	23676000	105260000	76800000	114130000	5	6	2	13			+	88	60;65;500;1608;1938;2169	True;True;True;True;True;True
sp|P06576|ATPB_HUMAN	sp|P06576|ATPB_HUMAN	19	19	19		1	19	19	19	19	18	18	19	18	18	19	18	18	60.7	60.7	60.7	56.559	529	529	0	251.11	By MS/MS	By MS/MS	By MS/MS	60.7	53.7	53.7	1648600000	924890000	381430000	342310000	896460000	762340000	961240000	31	26	26	83				89	81;291;539;577;627;869;919;923;937;1020;1357;1567;1568;1759;1881;1966;1990;1991;2118	True;True;True;True;True;True;True;True;True;True;True;True;True;True;True;True;True;True;True
sp|P06727|APOA4_HUMAN;CON__Q32PJ2	sp|P06727|APOA4_HUMAN	32;2	32;2	32;2		2	32	32	32	32	30	30	32	30	30	32	30	30	65.4	65.4	65.4	45.398	396	396;380	0	323.31	By MS/MS	By MS/MS	By MS/MS	65.4	63.4	62.6	37540000000	19575000000	9789800000	8175700000	19787000000	20675000000	19852000000	63	59	54	176				90	130;252;354;436;826;827;828;829;1037;1081;1082;1110;1137;1138;1149;1150;1190;1257;1341;1361;1688;1689;1733;1734;1736;1737;1912;2038;2039;2109;2139;2159	True;True;True;True;True;True;True;True;True;True;True;True;True;True;True;True;True;True;True;True;True;True;True;True;True;True;True;True;True;True;True;True
sp|P06733|ENOA_HUMAN;sp|P06733-2|ENOA_HUMAN;sp|P13929-3|ENOB_HUMAN;sp|P09104-2|ENOG_HUMAN;sp|P13929-2|ENOB_HUMAN;sp|P13929|ENOB_HUMAN;sp|P09104|ENOG_HUMAN	sp|P06733|ENOA_HUMAN;sp|P06733-2|ENOA_HUMAN	8;6;2;2;2;2;2	8;6;2;2;2;2;2	8;6;2;2;2;2;2	;	7	8	8	8	7	7	7	7	7	7	7	7	7	31.1	31.1	31.1	47.168	434	434;341;391;391;406;434;434	0	111.92	By MS/MS	By MS/MS	By MS/MS	25.3	28.8	28.8	316130000	162890000	79569000	73665000	170050000	177850000	177270000	10	10	12	32				91	26;75;860;1079;1254;1695;1702;2314	True;True;True;True;True;True;True;True
sp|P06737-2|PYGL_HUMAN;sp|P06737|PYGL_HUMAN	sp|P06737-2|PYGL_HUMAN;sp|P06737|PYGL_HUMAN	2;2	2;2	2;2	;	2	2	2	2	1	2	0	1	2	0	1	2	0	5.5	5.5	5.5	93.133	813	813;847	0	17.635	By MS/MS	By MS/MS		1.7	5.5	0	9698200	4981200	4717000	0	0	10442000	0	2	2	0	4				92	225;589	True;True
sp|P06744|G6PI_HUMAN;sp|P06744-2|G6PI_HUMAN;CON__Q3ZBD7	sp|P06744|G6PI_HUMAN;sp|P06744-2|G6PI_HUMAN	5;4;1	5;4;1	5;4;1	;	3	5	5	5	5	5	4	5	5	4	5	5	4	15.8	15.8	15.8	63.146	558	558;569;557	0	65.962	By MS/MS	By MS/MS	By MS/MS	15.8	15.8	13.3	153320000	84570000	40979000	27774000	76067000	87673000	82437000	6	5	3	14				93	909;1504;1890;1899;2258	True;True;True;True;True
sp|P06858|LIPL_HUMAN	sp|P06858|LIPL_HUMAN	3	3	3		1	3	3	3	2	3	3	2	3	3	2	3	3	10.1	10.1	10.1	53.162	475	475	0	19.822	By MS/MS	By MS/MS	By MS/MS	6.5	10.1	10.1	100990000	33022000	41974000	25995000	41323000	96912000	54054000	1	2	1	4				94	442;1326;1721	True;True;True
sp|Q16778|H2B2E_HUMAN;sp|P33778|H2B1B_HUMAN;sp|P23527|H2B1O_HUMAN;sp|P06899|H2B1J_HUMAN;sp|Q8N257|H2B3B_HUMAN;sp|Q6DRA6|H2B2D_HUMAN;sp|Q6DN03|H2B2C_HUMAN	sp|Q16778|H2B2E_HUMAN;sp|P33778|H2B1B_HUMAN;sp|P23527|H2B1O_HUMAN;sp|P06899|H2B1J_HUMAN;sp|Q8N257|H2B3B_HUMAN	4;4;4;4;3;1;1	1;1;1;1;1;1;1	1;1;1;1;1;1;1	;;;;	7	4	1	1	4	4	4	1	1	1	1	1	1	37.3	7.9	7.9	13.92	126	126;126;126;126;126;164;193	0.0062112	7.426	By MS/MS	By MS/MS	By MS/MS	37.3	37.3	37.3	164220000	88969000	45267000	29982000	97175000	90013000	78516000	2	1	1	4				95	135;1013;1222;1802	False;True;False;False
sp|P07099|HYEP_HUMAN	sp|P07099|HYEP_HUMAN	2	2	2		1	2	2	2	1	2	2	1	2	2	1	2	2	8.4	8.4	8.4	52.948	455	455	0	14.321	By MS/MS	By MS/MS	By MS/MS	4.4	8.4	8.4	49375000	15621000	15816000	17938000	0	34423000	46376000	3	5	3	11				96	631;2266	True;True
sp|P07108|ACBP_HUMAN;sp|P07108-3|ACBP_HUMAN;sp|P07108-2|ACBP_HUMAN;sp|P07108-4|ACBP_HUMAN;sp|P07108-5|ACBP_HUMAN;sp|P07108-6|ACBP_HUMAN	sp|P07108|ACBP_HUMAN;sp|P07108-3|ACBP_HUMAN;sp|P07108-2|ACBP_HUMAN;sp|P07108-4|ACBP_HUMAN;sp|P07108-5|ACBP_HUMAN	4;4;4;4;4;1	4;4;4;4;4;1	4;4;4;4;4;1	;;;;	6	4	4	4	4	3	3	4	3	3	4	3	3	62.1	62.1	62.1	10.044	87	87;88;104;129;148;123	0	23.633	By MS/MS	By MS/MS	By MS/MS	62.1	50.6	52.9	276220000	140180000	74889000	61157000	134510000	171780000	155760000	3	3	1	7				97	199;1554;1894;2267	True;True;True;True
sp|P07195|LDHB_HUMAN;sp|Q6ZMR3|LDH6A_HUMAN;sp|P07864|LDHC_HUMAN	sp|P07195|LDHB_HUMAN	9;1;1	9;1;1	8;0;0		3	9	9	8	9	9	9	9	9	9	8	8	8	33.2	33.2	29.6	36.638	334	334;332;332	0	100.52	By MS/MS	By MS/MS	By MS/MS	33.2	33.2	33.2	287670000	148550000	74096000	65021000	155990000	170110000	152440000	7	5	8	20				98	522;615;986;1171;1192;1450;1662;1731;2096	True;True;True;True;True;True;True;True;True
sp|P07237|PDIA1_HUMAN	sp|P07237|PDIA1_HUMAN	6	6	6		1	6	6	6	5	6	5	5	6	5	5	6	5	15.7	15.7	15.7	57.116	508	508	0	72.68	By MS/MS	By MS/MS	By MS/MS	14.2	15.7	14.2	106440000	61103000	23397000	21937000	55290000	48963000	64637000	5	6	5	16				99	437;900;1185;1872;1873;2010	True;True;True;True;True;True
sp|P07339|CATD_HUMAN	sp|P07339|CATD_HUMAN	2	2	2		1	2	2	2	2	2	2	2	2	2	2	2	2	7.3	7.3	7.3	44.552	412	412	0	45.699	By MS/MS	By MS/MS	By MS/MS	7.3	7.3	7.3	59162000	32008000	13070000	14084000	39923000	24093000	32875000	3	4	3	10				100	971;1351	True;True
sp|P07355|ANXA2_HUMAN;sp|P07355-2|ANXA2_HUMAN;sp|A6NMY6|AXA2L_HUMAN	sp|P07355|ANXA2_HUMAN;sp|P07355-2|ANXA2_HUMAN;sp|A6NMY6|AXA2L_HUMAN	22;22;15	22;22;15	22;22;15	;;	3	22	22	22	22	22	22	22	22	22	22	22	22	59	59	59	38.604	339	339;357;339	0	323.31	By MS/MS	By MS/MS	By MS/MS	59	59	59	5280300000	2932900000	1172000000	1175400000	2869800000	2553600000	3035800000	52	48	47	147				101	41;211;243;244;479;598;668;669;733;1322;1556;1621;1668;1669;1766;1821;1822;1847;1848;1893;1928;2275	True;True;True;True;True;True;True;True;True;True;True;True;True;True;True;True;True;True;True;True;True;True
sp|P07437|TBB5_HUMAN;sp|A6NNZ2|TBB8L_HUMAN;sp|Q9H4B7|TBB1_HUMAN;CON__ENSEMBL:ENSBTAP00000025008	sp|P07437|TBB5_HUMAN	16;4;3;3	16;4;3;3	3;0;0;0		4	16	16	3	15	14	16	15	14	16	2	2	3	45	45	10.1	49.67	444	444;444;451;536	0	184.12	By MS/MS	By MS/MS	By MS/MS	41	40.8	45	1363100000	763210000	326050000	273880000	750470000	703950000	704750000	27	16	21	64				102	85;128;551;642;643;922;973;1027;1088;1159;1344;1345;1391;1527;1706;2319	True;True;True;True;True;True;True;True;True;True;True;True;True;True;True;True
sp|P07585|PGS2_HUMAN;sp|P07585-4|PGS2_HUMAN;sp|P07585-3|PGS2_HUMAN;sp|P07585-2|PGS2_HUMAN	sp|P07585|PGS2_HUMAN;sp|P07585-4|PGS2_HUMAN	8;5;2;2	8;5;2;2	8;5;2;2	;	4	8	8	8	7	7	7	7	7	7	7	7	7	26.7	26.7	26.7	39.746	359	359;172;212;250	0	75.797	By MS/MS	By MS/MS	By MS/MS	21.2	21.2	26.5	592550000	315380000	146120000	131060000	313930000	307260000	352160000	10	7	6	23				103	168;271;1009;1498;2201;2208;2248;2249	True;True;True;True;True;True;True;True
sp|P07737|PROF1_HUMAN;CON__P02584	sp|P07737|PROF1_HUMAN	5;2	5;2	5;2		2	5	5	5	4	4	5	4	4	5	4	4	5	45.7	45.7	45.7	15.054	140	140;140	0	45.217	By MS/MS	By MS/MS	By MS/MS	37.1	37.1	45.7	228500000	98339000	62346000	67816000	112100000	146190000	151170000	5	4	4	13				104	299;301;1799;1868;1915	True;True;True;True;True
sp|P07942|LAMB1_HUMAN	sp|P07942|LAMB1_HUMAN	8	8	8		1	8	8	8	7	7	8	7	7	8	7	7	8	6.9	6.9	6.9	198.04	1786	1786	0	143.39	By MS/MS	By MS/MS	By MS/MS	6.4	5.9	6.9	345100000	176880000	77239000	90972000	179590000	188860000	190620000	12	10	12	34				105	133;407;413;1202;1479;1485;2043;2333	True;True;True;True;True;True;True;True
sp|P08123|CO1A2_HUMAN	sp|P08123|CO1A2_HUMAN	3	3	3		1	3	3	3	3	3	1	3	3	1	3	3	1	2.7	2.7	2.7	129.31	1366	1366	0	37.899	By MS/MS	By MS/MS	By MS/MS	2.7	2.7	1.1	1207600000	935210000	217930000	54489000	1094000000	276780000	0	6	7	2	15				106	619;738;768	True;True;True
sp|P08133|ANXA6_HUMAN;sp|P08133-2|ANXA6_HUMAN	sp|P08133|ANXA6_HUMAN;sp|P08133-2|ANXA6_HUMAN	28;27	28;27	28;27	;	2	28	28	28	24	27	26	24	27	26	24	27	26	58.1	58.1	58.1	75.872	673	673;641	0	323.31	By MS/MS	By MS/MS	By MS/MS	53.9	55.7	53.9	2182500000	1033000000	623140000	526370000	1130400000	1336600000	1263300000	37	35	29	101				107	112;206;209;256;263;268;269;349;359;360;369;544;624;670;710;726;906;1316;1353;1417;1441;1685;1686;1742;1749;1765;1924;2273	True;True;True;True;True;True;True;True;True;True;True;True;True;True;True;True;True;True;True;True;True;True;True;True;True;True;True;True
sp|P08238|HS90B_HUMAN;sp|P07900|HS90A_HUMAN;sp|P07900-2|HS90A_HUMAN;sp|Q14568|HS902_HUMAN;sp|Q58FF8|H90B2_HUMAN	sp|P08238|HS90B_HUMAN;sp|P07900|HS90A_HUMAN;sp|P07900-2|HS90A_HUMAN	3;2;2;1;1	3;2;2;1;1	3;2;2;1;1	;;	5	3	3	3	3	3	1	3	3	1	3	3	1	5.4	5.4	5.4	83.263	724	724;732;854;343;381	0	31.008	By MS/MS	By MS/MS	By matching	5.4	5.4	1.9	92246000	43504000	32360000	16382000	45896000	69242000	0	2	4	0	6				108	35;749;1914	True;True;True
sp|P08294|SODE_HUMAN	sp|P08294|SODE_HUMAN	4	4	4		1	4	4	4	4	4	4	4	4	4	4	4	4	20	20	20	25.851	240	240	0	51.645	By MS/MS	By MS/MS	By MS/MS	20	20	20	214080000	105760000	58052000	50272000	108580000	113250000	140760000	4	3	3	10				109	66;196;2207;2209	True;True;True;True
sp|P08311|CATG_HUMAN	sp|P08311|CATG_HUMAN	2	2	2		1	2	2	2	2	2	1	2	2	1	2	2	1	8.6	8.6	8.6	28.837	255	255	0	13.413	By MS/MS	By MS/MS	By MS/MS	8.6	8.6	3.5	55919000	32392000	13962000	9564300	0	30908000	0	1	1	1	3				110	1889;2202	True;True
sp|P08572|CO4A2_HUMAN	sp|P08572|CO4A2_HUMAN	12	12	12		1	12	12	12	11	11	12	11	11	12	11	11	12	11.4	11.4	11.4	167.55	1712	1712	0	180.96	By MS/MS	By MS/MS	By MS/MS	9.5	9.5	11.4	3289300000	1542200000	898040000	849100000	1556400000	1735500000	1838700000	17	18	17	52				111	77;572;617;618;661;677;799;821;1376;1762;1812;1824	True;True;True;True;True;True;True;True;True;True;True;True
sp|P08670|VIME_HUMAN;sp|P41219|PERI_HUMAN;sp|P17661|DESM_HUMAN;sp|P41219-2|PERI_HUMAN;sp|Q16352|AINX_HUMAN;sp|P07197-2|NFM_HUMAN;sp|P07196|NFL_HUMAN;sp|P07197|NFM_HUMAN;sp|P12036-2|NFH_HUMAN;sp|P12036|NFH_HUMAN	sp|P08670|VIME_HUMAN	42;3;3;3;1;1;1;1;1;1	42;3;3;3;1;1;1;1;1;1	42;3;3;3;1;1;1;1;1;1		10	42	42	42	41	39	41	41	39	41	41	39	41	75.1	75.1	75.1	53.651	466	466;470;470;471;499;540;543;916;963;1026	0	323.31	By MS/MS	By MS/MS	By MS/MS	73	68.2	75.1	27971000000	14394000000	7207400000	6368900000	14002000000	16560000000	14714000000	100	105	90	295				112	236;282;367;368;405;406;434;466;467;484;486;487;492;533;907;908;958;1030;1056;1057;1132;1158;1230;1231;1285;1286;1288;1289;1387;1388;1501;1616;1617;1763;1791;1923;1962;1979;2036;2041;2042;2045	True;True;True;True;True;True;True;True;True;True;True;True;True;True;True;True;True;True;True;True;True;True;True;True;True;True;True;True;True;True;True;True;True;True;True;True;True;True;True;True;True;True
sp|P08758|ANXA5_HUMAN	sp|P08758|ANXA5_HUMAN	18	18	18		1	18	18	18	18	17	16	18	17	16	18	17	16	58.4	58.4	58.4	35.936	320	320	0	277.75	By MS/MS	By MS/MS	By MS/MS	58.4	56.2	56.2	1917900000	1133700000	430020000	354120000	1017000000	1018300000	951630000	22	27	22	71				113	115;265;266;285;469;524;672;727;1379;1415;1416;1474;1683;1684;1724;2142;2274;2322	True;True;True;True;True;True;True;True;True;True;True;True;True;True;True;True;True;True
sp|P09211|GSTP1_HUMAN	sp|P09211|GSTP1_HUMAN	2	2	2		1	2	2	2	2	2	2	2	2	2	2	2	2	14.8	14.8	14.8	23.356	210	210	0	14.714	By MS/MS	By MS/MS	By MS/MS	14.8	14.8	14.8	141440000	68522000	36361000	36560000	69679000	81523000	91129000	2	3	2	7				114	122;1545	True;True
sp|P09382|LEG1_HUMAN	sp|P09382|LEG1_HUMAN	7	7	7		1	7	7	7	7	6	6	7	6	6	7	6	6	63	63	63	14.716	135	135	0	79.965	By MS/MS	By MS/MS	By MS/MS	63	63	63	1613500000	854580000	430450000	328460000	832670000	846480000	710580000	14	14	17	45				115	300;355;545;1258;1266;1698;1699	True;True;True;True;True;True;True
sp|P09429|HMGB1_HUMAN;sp|B2RPK0|HGB1A_HUMAN	sp|P09429|HMGB1_HUMAN;sp|B2RPK0|HGB1A_HUMAN	3;2	3;2	3;2	;	2	3	3	3	3	2	2	3	2	2	3	2	2	13.5	13.5	13.5	24.893	215	215;211	0	19.121	By MS/MS	By MS/MS	By MS/MS	13.5	7	7	141800000	72746000	36106000	32952000	75343000	74808000	86632000	3	2	2	7				116	612;894;1023	True;True;True
sp|P09493-2|TPM1_HUMAN;sp|P09493-9|TPM1_HUMAN;sp|P09493-8|TPM1_HUMAN;sp|P09493-7|TPM1_HUMAN;sp|P09493-3|TPM1_HUMAN	sp|P09493-2|TPM1_HUMAN;sp|P09493-9|TPM1_HUMAN;sp|P09493-8|TPM1_HUMAN;sp|P09493-7|TPM1_HUMAN;sp|P09493-3|TPM1_HUMAN	3;3;3;3;3	1;1;1;1;1	1;1;1;1;1	;;;;	5	3	1	1	3	1	2	1	0	0	1	0	0	13.6	8.8	8.8	26.68	228	228;284;284;284;284	0.0031646	11.112	By MS/MS	By matching	By matching	13.6	4.4	4.8	5817600	5817600	0	0	5817600	0	0	1	0	0	1				117	372;942;1631	True;False;False
sp|P09622-2|DLDH_HUMAN;sp|P09622-3|DLDH_HUMAN;sp|P09622|DLDH_HUMAN	sp|P09622-2|DLDH_HUMAN;sp|P09622-3|DLDH_HUMAN;sp|P09622|DLDH_HUMAN	4;4;4	4;4;4	4;4;4	;;	3	4	4	4	3	4	1	3	4	1	3	4	1	18.3	18.3	18.3	43.587	410	410;461;509	0	38.384	By MS/MS	By MS/MS	By MS/MS	15.9	18.3	4.6	83490000	46161000	29142000	8186300	54110000	56562000	0	5	4	0	9				118	351;936;1682;2127	True;True;True;True
sp|P0C0L5|CO4B_HUMAN;sp|P0C0L4-2|CO4A_HUMAN;sp|P0C0L4|CO4A_HUMAN	sp|P0C0L5|CO4B_HUMAN;sp|P0C0L4-2|CO4A_HUMAN;sp|P0C0L4|CO4A_HUMAN	8;7;7	8;7;7	8;7;7	;;	3	8	8	8	6	6	7	6	6	7	6	6	7	12	12	12	192.75	1744	1744;1698;1744	0	82.975	By MS/MS	By MS/MS	By MS/MS	9.5	9	11.2	193720000	105790000	41311000	46617000	97471000	98642000	118560000	10	14	9	33				119	160;780;1161;1293;1518;1771;1803;2206	True;True;True;True;True;True;True;True
sp|Q71UI9|H2AV_HUMAN;sp|P0C0S5|H2AZ_HUMAN;sp|Q71UI9-4|H2AV_HUMAN;sp|Q71UI9-2|H2AV_HUMAN;sp|Q71UI9-5|H2AV_HUMAN;sp|Q71UI9-3|H2AV_HUMAN	sp|Q71UI9|H2AV_HUMAN;sp|P0C0S5|H2AZ_HUMAN;sp|Q71UI9-4|H2AV_HUMAN;sp|Q71UI9-2|H2AV_HUMAN	3;3;2;2;1;1	2;2;2;1;0;1	2;2;2;1;0;1	;;;	6	3	2	2	3	3	3	2	2	2	2	2	2	40.6	33.6	33.6	13.509	128	128;128;102;114;66;90	0	18.009	By MS/MS	By MS/MS	By MS/MS	40.6	40.6	40.6	68010000	39829000	27521000	660210	32042000	68612000	0	2	4	6	12				120	68;175;2066	False;True;True
sp|P62987|RL40_HUMAN;sp|P62979|RS27A_HUMAN;sp|P0CG47|UBB_HUMAN;sp|P0CG48|UBC_HUMAN	sp|P62987|RL40_HUMAN;sp|P62979|RS27A_HUMAN;sp|P0CG47|UBB_HUMAN;sp|P0CG48|UBC_HUMAN	3;3;3;3	3;3;3;3	3;3;3;3	;;;	4	3	3	3	3	3	3	3	3	3	3	3	3	28.1	28.1	28.1	14.728	128	128;156;229;685	0	46.611	By MS/MS	By MS/MS	By MS/MS	28.1	28.1	28.1	453040000	211180000	145950000	95912000	166580000	369640000	242850000	3	4	3	10				121	1430;1891;1911	True;True;True
sp|P0DMV9|HS71B_HUMAN;sp|P0DMV8|HS71A_HUMAN;sp|P0DMV8-2|HS71A_HUMAN;sp|P34931|HS71L_HUMAN;sp|P17066|HSP76_HUMAN;sp|P48741|HSP77_HUMAN	sp|P0DMV9|HS71B_HUMAN;sp|P0DMV8|HS71A_HUMAN;sp|P0DMV8-2|HS71A_HUMAN;sp|P34931|HS71L_HUMAN	8;8;7;5;3;2	8;8;7;5;3;2	7;7;6;4;2;1	;;;	6	8	8	7	7	8	6	7	8	6	6	7	5	21.7	21.7	19.7	70.051	641	641;641;586;641;643;367	0	74.255	By MS/MS	By MS/MS	By MS/MS	18.1	21.7	17.5	282990000	159000000	77093000	46897000	154120000	137290000	157780000	14	5	9	28				122	57;169;886;1458;1521;1690;1723;1959	True;True;True;True;True;True;True;True
sp|P0DOY2|IGLC2_HUMAN;sp|P0CF74|IGLC6_HUMAN;sp|P0DOY3|IGLC3_HUMAN;sp|A0M8Q6|IGLC7_HUMAN	sp|P0DOY2|IGLC2_HUMAN;sp|P0CF74|IGLC6_HUMAN;sp|P0DOY3|IGLC3_HUMAN	8;6;5;3	2;1;2;1	2;1;2;1	;;	4	8	2	2	6	8	8	1	2	2	1	2	2	67.9	36.8	36.8	11.293	106	106;106;106;106	0	14.914	By MS/MS	By MS/MS	By MS/MS	67.9	67.9	67.9	58957000	30120000	15750000	13087000	0	36390000	31881000	2	3	1	6				123	17;18;176;1715;1820;2288;2289;2290	True;True;False;False;False;False;False;False
sp|P0DP25|CALM3_HUMAN;sp|P0DP24|CALM2_HUMAN;sp|P0DP23|CALM1_HUMAN;sp|P27482|CALL3_HUMAN	sp|P0DP25|CALM3_HUMAN;sp|P0DP24|CALM2_HUMAN;sp|P0DP23|CALM1_HUMAN;sp|P27482|CALL3_HUMAN	2;2;2;1	2;2;2;1	2;2;2;1	;;;	4	2	2	2	2	2	2	2	2	2	2	2	2	11.4	11.4	11.4	16.837	149	149;149;149;149	0.0032051	11.796	By MS/MS	By MS/MS	By matching	11.4	11.4	11.4	183780000	99869000	49620000	34292000	103440000	0	83962000	2	0	0	2				124	345;346	True;True
sp|P10809|CH60_HUMAN;sp|P10809-2|CH60_HUMAN	sp|P10809|CH60_HUMAN	8;2	8;2	8;2		2	8	8	8	8	7	7	8	7	7	8	7	7	21.3	21.3	21.3	61.054	573	573;158	0	126.91	By MS/MS	By MS/MS	By MS/MS	21.3	19.2	19.2	201210000	109110000	49151000	42949000	97108000	128200000	102240000	12	8	12	32				125	118;740;968;1837;1838;1909;1964;2067	True;True;True;True;True;True;True;True
sp|P10909-4|CLUS_HUMAN;sp|P10909|CLUS_HUMAN;sp|P10909-5|CLUS_HUMAN;sp|P10909-2|CLUS_HUMAN;sp|P10909-3|CLUS_HUMAN	sp|P10909-4|CLUS_HUMAN;sp|P10909|CLUS_HUMAN;sp|P10909-5|CLUS_HUMAN;sp|P10909-2|CLUS_HUMAN;sp|P10909-3|CLUS_HUMAN	10;10;10;10;5	10;10;10;10;5	10;10;10;10;5	;;;;	5	10	10	10	10	9	9	10	9	9	10	9	9	27.6	27.6	27.6	48.803	416	416;449;460;501;274	0	118.91	By MS/MS	By MS/MS	By MS/MS	27.6	27.6	27.6	1429200000	745570000	386310000	297340000	835590000	762930000	753100000	16	9	11	36				126	166;411;445;830;1049;1050;1120;1601;1906;2218	True;True;True;True;True;True;True;True;True;True
sp|P11021|GRP78_HUMAN	sp|P11021|GRP78_HUMAN	4	4	4		1	4	4	4	4	4	4	4	4	4	4	4	4	8.4	8.4	8.4	72.332	654	654	0	28.362	By MS/MS	By MS/MS	By MS/MS	8.4	8.4	8.4	149680000	80323000	38148000	31208000	77102000	88352000	78976000	1	4	3	8				127	208;885;984;1974	True;True;True;True
sp|P11047|LAMC1_HUMAN	sp|P11047|LAMC1_HUMAN	15	15	15		1	15	15	15	13	13	15	13	13	15	13	13	15	14.4	14.4	14.4	177.6	1609	1609	0	310.85	By MS/MS	By MS/MS	By MS/MS	12.7	12.7	14.4	1123100000	559120000	271350000	292670000	626970000	631800000	624980000	13	17	24	54				128	49;184;313;352;655;1157;1262;1292;1307;1531;1557;1666;1825;1861;2110	True;True;True;True;True;True;True;True;True;True;True;True;True;True;True
sp|P11142-2|HSP7C_HUMAN;sp|P11142|HSP7C_HUMAN;sp|P54652|HSP72_HUMAN	sp|P11142-2|HSP7C_HUMAN;sp|P11142|HSP7C_HUMAN;sp|P54652|HSP72_HUMAN	6;6;3	5;5;2	5;5;2	;;	3	6	5	5	4	6	6	3	5	5	3	5	5	16.8	14.2	14.2	53.517	493	493;646;639	0	37.83	By MS/MS	By MS/MS	By MS/MS	11.6	16.8	16.8	129290000	50954000	43620000	34717000	71895000	84766000	79468000	2	3	2	7				129	207;884;1449;1522;1797;1959	True;True;True;True;True;False
sp|P11498|PYC_HUMAN;sp|P11498-2|PYC_HUMAN	sp|P11498|PYC_HUMAN	4;1	4;1	4;1		2	4	4	4	3	3	4	3	3	4	3	3	4	7.4	7.4	7.4	129.63	1178	1178;529	0	31.839	By MS/MS	By MS/MS	By MS/MS	4.2	6.2	7.4	92711000	48164000	19820000	24727000	61617000	42764000	50773000	3	3	1	7				130	39;82;419;1814	True;True;True;True
sp|P11586|C1TC_HUMAN	sp|P11586|C1TC_HUMAN	4	4	4		1	4	4	4	3	2	4	3	2	4	3	2	4	6.5	6.5	6.5	101.56	935	935	0	28.054	By MS/MS	By MS/MS	By MS/MS	5.2	4.1	6.5	25606000	15173000	3025100	7408600	18315000	11460000	11005000	2	0	0	2				131	743;1397;1806;1851	True;True;True;True
sp|P12109|CO6A1_HUMAN	sp|P12109|CO6A1_HUMAN	23	23	23		1	23	23	23	23	23	23	23	23	23	23	23	23	32.9	32.9	32.9	108.53	1028	1028	0	323.31	By MS/MS	By MS/MS	By MS/MS	32.9	32.9	32.9	7179100000	4107700000	1699700000	1371800000	3926700000	3743800000	3463900000	64	60	58	182				132	64;180;181;203;315;323;439;506;663;664;813;1019;1220;1318;1319;1506;1761;1829;2007;2060;2178;2317;2318	True;True;True;True;True;True;True;True;True;True;True;True;True;True;True;True;True;True;True;True;True;True;True
sp|P12110|CO6A2_HUMAN;sp|P12110-3|CO6A2_HUMAN;sp|P12110-2|CO6A2_HUMAN	sp|P12110|CO6A2_HUMAN;sp|P12110-3|CO6A2_HUMAN;sp|P12110-2|CO6A2_HUMAN	19;15;15	19;15;15	19;15;15	;;	3	19	19	19	17	18	18	17	18	18	17	18	18	25.5	25.5	25.5	108.58	1019	1019;828;918	0	276.08	By MS/MS	By MS/MS	By MS/MS	25	25.5	25	2930000000	1467200000	764900000	697970000	1646300000	1670600000	1426600000	54	46	43	143				133	97;162;328;335;336;763;832;1046;1116;1468;1481;1497;1502;1570;1597;1844;2082;2083;2307	True;True;True;True;True;True;True;True;True;True;True;True;True;True;True;True;True;True;True
sp|P12111-4|CO6A3_HUMAN;sp|P12111-2|CO6A3_HUMAN;sp|P12111|CO6A3_HUMAN;sp|P12111-3|CO6A3_HUMAN;sp|P12111-5|CO6A3_HUMAN	sp|P12111-4|CO6A3_HUMAN;sp|P12111-2|CO6A3_HUMAN;sp|P12111|CO6A3_HUMAN;sp|P12111-3|CO6A3_HUMAN;sp|P12111-5|CO6A3_HUMAN	77;77;77;41;41	77;77;77;41;41	77;77;77;41;41	;;;;	5	77	77	77	76	75	76	76	75	76	76	75	76	40	40	40	278.2	2570	2570;2971;3177;1036;1237	0	323.31	By MS/MS	By MS/MS	By MS/MS	39.2	39.2	40	19975000000	10621000000	5109600000	4244800000	10894000000	10766000000	10327000000	168	182	159	509				134	16;30;33;99;109;113;120;246;294;329;330;332;497;585;593;601;625;628;819;820;836;837;838;840;841;861;881;959;977;978;1000;1006;1026;1054;1243;1244;1253;1259;1295;1308;1352;1411;1433;1456;1482;1510;1569;1578;1585;1590;1591;1600;1603;1623;1627;1673;1738;1739;1782;1783;1785;1792;1793;1808;1856;1944;2003;2004;2005;2008;2075;2081;2174;2203;2232;2240;2326	True;True;True;True;True;True;True;True;True;True;True;True;True;True;True;True;True;True;True;True;True;True;True;True;True;True;True;True;True;True;True;True;True;True;True;True;True;True;True;True;True;True;True;True;True;True;True;True;True;True;True;True;True;True;True;True;True;True;True;True;True;True;True;True;True;True;True;True;True;True;True;True;True;True;True;True;True
sp|P12236|ADT3_HUMAN;sp|P12235|ADT1_HUMAN;sp|P05141|ADT2_HUMAN;sp|Q9H0C2|ADT4_HUMAN	sp|P12236|ADT3_HUMAN;sp|P12235|ADT1_HUMAN;sp|P05141|ADT2_HUMAN	4;2;2;1	4;2;2;1	4;2;2;1	;;	4	4	4	4	2	4	4	2	4	4	2	4	4	20.5	20.5	20.5	32.866	298	298;298;298;315	0	26.568	By MS/MS	By MS/MS	By MS/MS	7	20.5	20.5	82440000	39604000	20408000	22428000	49640000	41883000	50505000	2	2	2	6				135	221;452;2303;2305	True;True;True;True
sp|P12277|KCRB_HUMAN	sp|P12277|KCRB_HUMAN	2	2	2		1	2	2	2	2	2	2	2	2	2	2	2	2	7.3	7.3	7.3	42.644	381	381	0	19.076	By MS/MS	By MS/MS	By MS/MS	7.3	7.3	7.3	39005000	18626000	10881000	9497300	18594000	24119000	0	2	1	1	4				136	1139;2144	True;True
sp|P13073|COX41_HUMAN	sp|P13073|COX41_HUMAN	2	2	2		1	2	2	2	2	2	2	2	2	2	2	2	2	13	13	13	19.576	169	169	0	12.851	By matching	By MS/MS	By MS/MS	13	13	13	67978000	38438000	16574000	12965000	0	0	33094000	0	1	1	2				137	1681;2157	True;True
sp|P13639|EF2_HUMAN	sp|P13639|EF2_HUMAN	2	2	2		1	2	2	2	1	2	2	1	2	2	1	2	2	5.8	5.8	5.8	95.337	858	858	0	21.729	By MS/MS	By MS/MS	By MS/MS	2.8	5.8	5.8	10666000	5337900	3389300	1938700	0	7496800	4954500	1	1	3	5				138	1252;2277	True;True
sp|P13796-2|PLSL_HUMAN;sp|P13796|PLSL_HUMAN	sp|P13796-2|PLSL_HUMAN;sp|P13796|PLSL_HUMAN	2;2	2;2	2;2	;	2	2	2	2	1	2	1	1	2	1	1	2	1	20.4	20.4	20.4	21.792	196	196;627	0	18.654	By MS/MS	By MS/MS	By matching	12.8	20.4	12.8	7081200	3810500	1697300	1573400	0	0	4016100	2	2	0	4				139	970;2153	True;True
sp|P13804-2|ETFA_HUMAN;sp|P13804|ETFA_HUMAN	sp|P13804-2|ETFA_HUMAN;sp|P13804|ETFA_HUMAN	5;5	5;5	5;5	;	2	5	5	5	5	5	5	5	5	5	5	5	5	28.2	28.2	28.2	30.025	284	284;333	0	40.777	By MS/MS	By MS/MS	By MS/MS	28.2	28.2	28.2	138100000	77723000	31056000	29324000	74733000	72791000	73796000	7	8	5	20				140	286;991;1112;1250;1892	True;True;True;True;True
sp|P14314-2|GLU2B_HUMAN;sp|P14314|GLU2B_HUMAN	sp|P14314-2|GLU2B_HUMAN;sp|P14314|GLU2B_HUMAN	2;2	2;2	2;2	;	2	2	2	2	2	1	2	2	1	2	2	1	2	3.8	3.8	3.8	59.177	525	525;528	0	13.121	By MS/MS	By matching	By MS/MS	3.8	1.9	3.8	52556000	31786000	9591400	11178000	28827000	0	31492000	1	0	1	2				141	1375;1744	True;True
sp|P14384|CBPM_HUMAN	sp|P14384|CBPM_HUMAN	3	3	3		1	3	3	3	0	2	2	0	2	2	0	2	2	11.7	11.7	11.7	50.513	443	443	0	19.416		By MS/MS	By MS/MS	0	8.1	9.7	7889700	0	5076700	2813000	0	11238000	0	0	2	3	5				142	247;877;1507	True;True;True
sp|P14543-2|NID1_HUMAN;sp|P14543|NID1_HUMAN	sp|P14543-2|NID1_HUMAN;sp|P14543|NID1_HUMAN	17;17	17;17	16;16	;	2	17	17	16	14	15	16	14	15	16	13	14	15	23.3	23.3	22.4	122.02	1114	1114;1247	0	130.52	By MS/MS	By MS/MS	By MS/MS	16.2	18.7	22.1	1171100000	537240000	321960000	311930000	591250000	697260000	754130000	19	15	12	46				143	100;165;485;564;688;858;1273;1451;1483;1484;1553;1558;1561;1657;2121;2175;2292	True;True;True;True;True;True;True;True;True;True;True;True;True;True;True;True;True
sp|P14618-3|KPYM_HUMAN;sp|P14618-2|KPYM_HUMAN;sp|P14618|KPYM_HUMAN	sp|P14618-3|KPYM_HUMAN;sp|P14618-2|KPYM_HUMAN;sp|P14618|KPYM_HUMAN	2;2;2	2;2;2	2;2;2	;;	3	2	2	2	2	2	2	2	2	2	2	2	2	7.6	7.6	7.6	56.272	516	516;531;531	0	16.839	By MS/MS	By MS/MS	By MS/MS	7.6	7.6	7.6	53507000	29308000	14329000	9869700	33625000	30232000	22363000	3	2	1	6				144	520;1842	True;True
sp|P14625|ENPL_HUMAN	sp|P14625|ENPL_HUMAN	4	4	4		1	4	4	4	3	3	4	3	3	4	3	3	4	7.2	7.2	7.2	92.468	803	803	0	27.267	By MS/MS	By MS/MS	By MS/MS	6	6	7.2	62608000	32167000	14139000	16302000	38053000	33390000	33634000	1	5	3	9				145	374;748;893;1325	True;True;True;True
sp|P15088|CBPA3_HUMAN	sp|P15088|CBPA3_HUMAN	4	4	4		1	4	4	4	4	4	3	4	4	3	4	4	3	14.6	14.6	14.6	48.669	417	417	0	26.776	By MS/MS	By MS/MS	By MS/MS	14.6	14.6	12	115330000	72644000	26332000	16349000	63292000	63031000	46343000	3	2	3	8				146	515;871;1420;2315	True;True;True;True
sp|P15090|FABP4_HUMAN;sp|P02689|MYP2_HUMAN	sp|P15090|FABP4_HUMAN	13;1	13;1	13;1		2	13	13	13	12	13	11	12	13	11	12	13	11	79.5	79.5	79.5	14.719	132	132;132	0	259.15	By MS/MS	By MS/MS	By MS/MS	78	79.5	70.5	9318000000	4786500000	2382600000	2148900000	4806000000	5040900000	4965900000	68	55	46	169				147	361;362;478;1369;1370;1372;1528;1529;1624;1692;1801;1986;2111	True;True;True;True;True;True;True;True;True;True;True;True;True
sp|Q96QV6|H2A1A_HUMAN;sp|P16104|H2AX_HUMAN;sp|Q8IUE6|H2A2B_HUMAN	sp|Q96QV6|H2A1A_HUMAN;sp|P16104|H2AX_HUMAN;sp|Q8IUE6|H2A2B_HUMAN	4;4;3	1;1;1	1;1;1	;;	3	4	1	1	4	4	3	1	1	0	1	1	0	37.4	17.6	17.6	14.233	131	131;143;130	0	59.734	By MS/MS	By MS/MS	By matching	37.4	37.4	19.8	0	0	0	0	0	0	0	1	1	0	2				148	68;778;1210;1795	False;False;True;False
sp|P16219|ACADS_HUMAN	sp|P16219|ACADS_HUMAN	3	3	3		1	3	3	3	3	3	3	3	3	3	3	3	3	18	18	18	44.297	412	412	0	39.513	By MS/MS	By MS/MS	By MS/MS	18	18	18	72522000	39892000	18152000	14478000	38967000	37022000	41040000	4	6	3	13				149	652;868;1071	True;True;True
sp|P16403|H12_HUMAN;sp|P10412|H14_HUMAN;sp|P16402|H13_HUMAN;sp|P22492|H1T_HUMAN;sp|Q02539|H11_HUMAN	sp|P16403|H12_HUMAN;sp|P10412|H14_HUMAN;sp|P16402|H13_HUMAN	5;4;4;1;1	5;4;4;1;1	5;4;4;1;1	;;	5	5	5	5	4	5	4	4	5	4	4	5	4	23	23	23	21.364	213	213;219;221;207;215	0	37.1	By MS/MS	By MS/MS	By MS/MS	15.5	23	22.5	801350000	435660000	232350000	133340000	380610000	450860000	458870000	6	5	4	15				150	93;163;1008;1693;1711	True;True;True;True;True
sp|P16671|CD36_HUMAN;sp|P16671-4|CD36_HUMAN;sp|P16671-3|CD36_HUMAN;sp|P16671-2|CD36_HUMAN	sp|P16671|CD36_HUMAN;sp|P16671-4|CD36_HUMAN;sp|P16671-3|CD36_HUMAN	11;9;9;5	11;9;9;5	11;9;9;5	;;	4	11	11	11	10	9	9	10	9	9	10	9	9	25.6	25.6	25.6	53.053	472	472;412;433;288	0	166.93	By MS/MS	By MS/MS	By MS/MS	19.1	23.9	24.2	1119200000	618010000	240080000	261140000	601380000	503510000	711130000	13	9	11	33				151	425;1300;1549;1619;1638;1727;1788;1789;1794;1976;1989	True;True;True;True;True;True;True;True;True;True;True
sp|P16930|FAAA_HUMAN;sp|P16930-2|FAAA_HUMAN	sp|P16930|FAAA_HUMAN;sp|P16930-2|FAAA_HUMAN	5;3	5;3	5;3	;	2	5	5	5	4	3	4	4	3	4	4	3	4	18.1	18.1	18.1	46.374	419	419;349	0	50.355	By MS/MS	By MS/MS	By MS/MS	15.3	12.9	15.8	71920000	43806000	15246000	12868000	45108000	35905000	29389000	4	2	5	11				152	167;775;872;1694;2055	True;True;True;True;True
sp|P17931|LEG3_HUMAN	sp|P17931|LEG3_HUMAN	4	4	4		1	4	4	4	4	4	4	4	4	4	4	4	4	17.6	17.6	17.6	26.152	250	250	0	24.137	By MS/MS	By MS/MS	By MS/MS	17.6	17.6	17.6	198790000	96122000	51865000	50806000	94285000	117390000	128940000	2	4	3	9				153	687;811;946;1413	True;True;True;True
sp|P18124|RL7_HUMAN	sp|P18124|RL7_HUMAN	2	2	2		1	2	2	2	2	2	1	2	2	1	2	2	1	12.1	12.1	12.1	29.225	248	248	0	12.328	By MS/MS	By matching	By matching	12.1	12.1	7.7	46527000	29422000	10124000	6980500	0	22411000	0	1	0	0	1				154	812;1956	True;True
sp|P18206-2|VINC_HUMAN;sp|P18206|VINC_HUMAN;sp|P18206-3|VINC_HUMAN	sp|P18206-2|VINC_HUMAN;sp|P18206|VINC_HUMAN	20;20;3	20;20;3	20;20;3	;	3	20	20	20	20	20	18	20	20	18	20	20	18	28.9	28.9	28.9	116.72	1066	1066;1134;222	0	220.66	By MS/MS	By MS/MS	By MS/MS	28.9	28.9	25	954220000	499350000	249810000	205070000	546540000	554790000	474430000	27	20	21	68				155	61;87;96;158;288;422;430;651;1199;1389;1412;1434;1439;1515;1610;1747;1753;1883;1925;1992	True;True;True;True;True;True;True;True;True;True;True;True;True;True;True;True;True;True;True;True
sp|P18669|PGAM1_HUMAN;sp|Q8N0Y7|PGAM4_HUMAN;sp|P15259|PGAM2_HUMAN	sp|P18669|PGAM1_HUMAN;sp|Q8N0Y7|PGAM4_HUMAN	3;2;1	3;2;1	3;2;1	;	3	3	3	3	3	3	2	3	3	2	3	3	2	23.2	23.2	23.2	28.804	254	254;254;253	0	32.014	By MS/MS	By MS/MS	By MS/MS	23.2	23.2	12.6	52066000	29213000	15085000	7767900	25483000	28017000	28935000	5	3	3	11				156	121;774;1916	True;True;True
sp|P19652|A1AG2_HUMAN	sp|P19652|A1AG2_HUMAN	6	4	4		1	6	4	4	6	5	4	4	3	2	4	3	2	39.8	31.3	31.3	23.602	201	201	0	39.803	By MS/MS	By matching	By matching	39.8	26.4	21.9	130010000	87875000	24835000	17295000	84470000	57185000	45343000	6	0	0	6				157	397;455;1677;1853;1907;2271	True;True;True;False;True;False
sp|P19827|ITIH1_HUMAN;sp|P19827-2|ITIH1_HUMAN;sp|P19827-3|ITIH1_HUMAN;CON__Q0VCM5	sp|P19827|ITIH1_HUMAN;sp|P19827-2|ITIH1_HUMAN;sp|P19827-3|ITIH1_HUMAN;CON__Q0VCM5	4;3;2;2	4;3;2;2	4;3;2;2	;;;	4	4	4	4	3	3	2	3	3	2	3	3	2	5.9	5.9	5.9	101.39	911	911;769;623;906	0	37.116	By MS/MS	By MS/MS	By MS/MS	4.6	3.8	3.5	62306000	33009000	26333000	2963200	24833000	0	15739000	2	1	1	4			+	158	7;902;1092;1374	True;True;True;True
sp|Q15661-2|TRYB1_HUMAN;sp|Q15661|TRYB1_HUMAN;sp|P20231|TRYB2_HUMAN;sp|Q9BZJ3-2|TRYD_HUMAN;sp|Q9BZJ3|TRYD_HUMAN	sp|Q15661-2|TRYB1_HUMAN;sp|Q15661|TRYB1_HUMAN;sp|P20231|TRYB2_HUMAN	6;6;6;2;2	6;6;6;2;2	6;6;6;2;2	;;	5	6	6	6	6	6	5	6	6	5	6	6	5	26.7	26.7	26.7	29.533	266	266;275;275;233;242	0	42.623	By MS/MS	By MS/MS	By MS/MS	26.7	26.7	21.1	397780000	228690000	112410000	56685000	201220000	237060000	183930000	7	4	6	17				159	453;1277;1729;2172;2220;2312	True;True;True;True;True;True
sp|P20774|MIME_HUMAN	sp|P20774|MIME_HUMAN	3	3	3		1	3	3	3	2	3	3	2	3	3	2	3	3	15.1	15.1	15.1	33.922	298	298	0	88.724	By MS/MS	By MS/MS	By MS/MS	11.7	15.1	15.1	33356000	12190000	10144000	11022000	22314000	19791000	20673000	2	2	3	7				160	1108;1323;1634	True;True;True
sp|P21333-2|FLNA_HUMAN;sp|P21333|FLNA_HUMAN;sp|Q14315-2|FLNC_HUMAN;sp|Q14315|FLNC_HUMAN	sp|P21333-2|FLNA_HUMAN;sp|P21333|FLNA_HUMAN	11;11;1;1	11;11;1;1	10;10;0;0	;	4	11	11	10	7	9	8	7	9	8	6	8	7	6.9	6.9	6.5	280.01	2639	2639;2647;2692;2725	0	81.073	By MS/MS	By MS/MS	By MS/MS	4.1	5.8	4.8	220700000	106370000	47672000	66654000	114800000	109850000	157380000	6	9	6	21				161	40;140;588;1169;1661;1776;1994;2077;2294;2306;2323	True;True;True;True;True;True;True;True;True;True;True
sp|P21397|AOFA_HUMAN;sp|P21397-2|AOFA_HUMAN	sp|P21397|AOFA_HUMAN;sp|P21397-2|AOFA_HUMAN	8;5	8;5	8;5	;	2	8	8	8	7	7	6	7	7	6	7	7	6	22.2	22.2	22.2	59.681	527	527;394	0	66.039	By MS/MS	By MS/MS	By MS/MS	20.3	19.4	17.3	489170000	246510000	154350000	88313000	251950000	273370000	288270000	11	10	7	28				162	326;587;851;876;917;1242;1471;2128	True;True;True;True;True;True;True;True
sp|P21399|ACOC_HUMAN	sp|P21399|ACOC_HUMAN	3	3	3		1	3	3	3	2	3	3	2	3	3	2	3	3	7	7	7	98.398	889	889	0	39.265	By MS/MS	By MS/MS	By MS/MS	3.7	7	7	60684000	29114000	16425000	15145000	43524000	32071000	28536000	3	8	4	15				163	1774;2100;2332	True;True;True
sp|P21695-2|GPDA_HUMAN;sp|P21695|GPDA_HUMAN	sp|P21695-2|GPDA_HUMAN;sp|P21695|GPDA_HUMAN	14;14	14;14	14;14	;	2	14	14	14	13	14	12	13	14	12	13	14	12	48.5	48.5	48.5	35.139	326	326;349	0	187.02	By MS/MS	By MS/MS	By MS/MS	44.2	48.5	43.6	1993700000	1067900000	488730000	437100000	1137900000	984940000	1142600000	15	17	18	50				164	139;426;432;681;987;994;1035;1055;1142;1145;1181;1334;2212;2213	True;True;True;True;True;True;True;True;True;True;True;True;True;True
sp|P22105|TENX_HUMAN;sp|P22105-3|TENX_HUMAN;sp|P22105-4|TENX_HUMAN	sp|P22105|TENX_HUMAN;sp|P22105-3|TENX_HUMAN;sp|P22105-4|TENX_HUMAN	9;9;9	9;9;9	9;9;9	;;	3	9	9	9	7	8	8	7	8	8	7	8	8	4.7	4.7	4.7	458.22	4242	4242;4244;4245	0	72.5	By MS/MS	By MS/MS	By MS/MS	4.1	3.1	3.1	239710000	108230000	63959000	67521000	113850000	148570000	159740000	9	10	7	26				165	580;658;1115;1422;1860;1900;2188;2189;2224	True;True;True;True;True;True;True;True;True
sp|P22626-2|ROA2_HUMAN;sp|P22626|ROA2_HUMAN	sp|P22626-2|ROA2_HUMAN;sp|P22626|ROA2_HUMAN	2;2	2;2	2;2	;	2	2	2	2	1	2	0	1	2	0	1	2	0	10.9	10.9	10.9	36.006	341	341;353	0	15.262	By MS/MS	By MS/MS		7.9	10.9	0	33458000	18377000	15081000	0	0	33384000	0	1	3	0	4				166	623;833	True;True
sp|P23141-3|EST1_HUMAN;sp|P23141|EST1_HUMAN;sp|P23141-2|EST1_HUMAN;sp|Q9UKY3-2|CES1P_HUMAN;sp|Q9UKY3|CES1P_HUMAN	sp|P23141-3|EST1_HUMAN;sp|P23141|EST1_HUMAN;sp|P23141-2|EST1_HUMAN;sp|Q9UKY3-2|CES1P_HUMAN;sp|Q9UKY3|CES1P_HUMAN	2;2;2;1;1	2;2;2;1;1	2;2;2;1;1	;;;;	5	2	2	2	1	2	1	1	2	1	1	2	1	5.7	5.7	5.7	62.392	566	566;567;568;151;287	0	40.598	By MS/MS	By MS/MS	By MS/MS	3	5.7	3	9225600	4509700	3993400	722470	0	8840100	0	2	1	1	4				167	89;463	True;True
sp|P23284|PPIB_HUMAN	sp|P23284|PPIB_HUMAN	4	4	4		1	4	4	4	3	3	3	3	3	3	3	3	3	14.4	14.4	14.4	23.742	216	216	0	25.806	By MS/MS	By MS/MS	By MS/MS	10.6	14.4	14.4	103790000	42781000	39149000	21856000	47758000	87752000	49722000	4	2	2	8				168	222;2094;2099;2119	True;True;True;True
sp|P23528|COF1_HUMAN;sp|Q9Y281-3|COF2_HUMAN;sp|Q9Y281|COF2_HUMAN	sp|P23528|COF1_HUMAN;sp|Q9Y281-3|COF2_HUMAN;sp|Q9Y281|COF2_HUMAN	4;2;2	4;2;2	4;2;2	;;	3	4	4	4	4	3	2	4	3	2	4	3	2	42.2	42.2	42.2	18.502	166	166;149;166	0	39.614	By MS/MS	By MS/MS	By MS/MS	42.2	31.9	25.3	207210000	123900000	49852000	33456000	106310000	107810000	105540000	6	2	2	10				169	1011;1141;1486;2293	True;True;True;True
sp|P23946-2|CMA1_HUMAN;sp|P23946|CMA1_HUMAN	sp|P23946-2|CMA1_HUMAN;sp|P23946|CMA1_HUMAN	2;2	2;2	2;2	;	2	2	2	2	1	2	1	1	2	1	1	2	1	22.1	22.1	22.1	14.893	136	136;247	0	12.697	By MS/MS	By MS/MS	By MS/MS	11	22.1	11	89212000	22444000	47226000	19542000	0	104540000	0	1	3	1	5				170	957;1875	True;True
sp|P24752|THIL_HUMAN;sp|P24752-2|THIL_HUMAN	sp|P24752|THIL_HUMAN;sp|P24752-2|THIL_HUMAN	4;2	4;2	4;2	;	2	4	4	4	4	4	3	4	4	3	4	4	3	17.6	17.6	17.6	45.199	427	427;162	0	67.332	By MS/MS	By MS/MS	By MS/MS	17.6	17.6	13.3	171000000	102810000	43012000	25181000	107560000	83425000	71311000	6	4	6	16				171	357;519;990;1934	True;True;True;True
sp|P25705|ATPA_HUMAN;sp|P25705-2|ATPA_HUMAN;sp|P25705-3|ATPA_HUMAN	sp|P25705|ATPA_HUMAN;sp|P25705-2|ATPA_HUMAN;sp|P25705-3|ATPA_HUMAN	17;16;14	17;16;14	17;16;14	;;	3	17	17	17	16	16	16	16	16	16	16	16	16	40.1	40.1	40.1	59.75	553	553;503;531	0	258.35	By MS/MS	By MS/MS	By MS/MS	38	37.8	37.8	975450000	514130000	238560000	222750000	526800000	512800000	541160000	21	10	15	46				172	183;358;403;473;685;759;901;972;1191;1538;1575;1870;1874;1951;2141;2225;2226	True;True;True;True;True;True;True;True;True;True;True;True;True;True;True;True;True
sp|P26022|PTX3_HUMAN	sp|P26022|PTX3_HUMAN	2	2	2		1	2	2	2	2	2	2	2	2	2	2	2	2	7.9	7.9	7.9	41.975	381	381	0	43.037	By MS/MS	By MS/MS	By matching	7.9	7.9	7.9	34087000	19687000	6789600	7610200	21255000	15045000	17842000	2	1	0	3				173	1336;1342	True;True
sp|P26038|MOES_HUMAN;sp|P35241|RADI_HUMAN;sp|P15311|EZRI_HUMAN;sp|P35241-5|RADI_HUMAN;sp|P35241-4|RADI_HUMAN;sp|P35241-3|RADI_HUMAN	sp|P26038|MOES_HUMAN	8;3;3;3;2;1	8;3;3;3;2;1	8;3;3;3;2;1		6	8	8	8	6	7	7	6	7	7	6	7	7	18.4	18.4	18.4	67.819	577	577;583;586;604;447;200	0	58.374	By MS/MS	By MS/MS	By MS/MS	10.9	16.8	15.4	191870000	109940000	39852000	42073000	109950000	102460000	93146000	5	7	1	13				174	126;145;386;583;864;1124;1840;1941	True;True;True;True;True;True;True;True
sp|P27338|AOFB_HUMAN;sp|P27338-2|AOFB_HUMAN	sp|P27338|AOFB_HUMAN;sp|P27338-2|AOFB_HUMAN	7;4	7;4	7;4	;	2	7	7	7	5	7	6	5	7	6	5	7	6	23.5	23.5	23.5	58.762	520	520;411	0	45.883	By MS/MS	By MS/MS	By MS/MS	17.5	23.5	20.6	141030000	74776000	40308000	25947000	87073000	75654000	67507000	5	6	5	16				175	438;874;918;931;1004;1176;2340	True;True;True;True;True;True;True
sp|P27348|1433T_HUMAN	sp|P27348|1433T_HUMAN	3	1	1		1	3	1	1	2	3	2	0	1	0	0	1	0	15.1	11.8	11.8	27.764	245	245	0.0031847	11.633	By matching	By MS/MS	By matching	7.3	15.1	7.3	213230	0	213230	0	0	472020	0	0	1	0	1				176	303;1499;1831	False;False;True
sp|P27797|CALR_HUMAN	sp|P27797|CALR_HUMAN	3	3	3		1	3	3	3	3	2	3	3	2	3	3	2	3	13.4	13.4	13.4	48.141	417	417	0	23.572	By MS/MS	By MS/MS	By MS/MS	13.4	6.5	13.4	137700000	86760000	26152000	24790000	75396000	66107000	66427000	1	1	3	5				177	451;892;1710	True;True;True
sp|P27824|CALX_HUMAN;sp|P27824-2|CALX_HUMAN;sp|P27824-3|CALX_HUMAN	sp|P27824|CALX_HUMAN;sp|P27824-2|CALX_HUMAN;sp|P27824-3|CALX_HUMAN	4;4;2	4;4;2	4;4;2	;;	3	4	4	4	3	3	4	3	3	4	3	3	4	10.1	10.1	10.1	67.567	592	592;627;484	0	29.173	By MS/MS	By MS/MS	By MS/MS	8.4	6.9	10.1	91073000	41678000	17367000	32027000	47149000	0	76279000	2	1	2	5				178	149;723;930;1024	True;True;True;True
sp|P29401|TKT_HUMAN;sp|P29401-2|TKT_HUMAN	sp|P29401|TKT_HUMAN;sp|P29401-2|TKT_HUMAN	5;5	5;5	5;5	;	2	5	5	5	3	5	5	3	5	5	3	5	5	14.8	14.8	14.8	67.877	623	623;631	0	84.029	By MS/MS	By MS/MS	By MS/MS	7.7	14.8	14.8	172420000	68024000	56149000	48251000	133510000	83537000	98430000	5	5	5	15				179	896;914;1427;1508;2117	True;True;True;True;True
sp|P30041|PRDX6_HUMAN	sp|P30041|PRDX6_HUMAN	10	10	10		1	10	10	10	10	9	9	10	9	9	10	9	9	54.9	54.9	54.9	25.035	224	224	0	112.45	By MS/MS	By MS/MS	By MS/MS	54.9	45.5	45.5	536280000	287730000	139380000	109170000	281020000	306860000	283400000	12	10	9	31				180	230;409;410;521;1170;1271;1320;1475;1544;2242	True;True;True;True;True;True;True;True;True;True
sp|P30046|DOPD_HUMAN;sp|P30046-2|DOPD_HUMAN;sp|A6NHG4|DDTL_HUMAN	sp|P30046|DOPD_HUMAN;sp|P30046-2|DOPD_HUMAN;sp|A6NHG4|DDTL_HUMAN	2;1;1	2;1;1	2;1;1	;;	3	2	2	2	2	1	1	2	1	1	2	1	1	19.5	19.5	19.5	12.712	118	118;107;134	0	14.403	By MS/MS	By matching	By matching	19.5	9.3	9.3	38881000	30351000	4906200	3624600	30351000	0	0	3	0	0	3				181	511;1716	True;True
sp|P30084|ECHM_HUMAN	sp|P30084|ECHM_HUMAN	4	4	4		1	4	4	4	4	4	4	4	4	4	4	4	4	23.4	23.4	23.4	31.387	290	290	0	69.562	By MS/MS	By MS/MS	By MS/MS	23.4	23.4	23.4	142140000	84035000	29871000	28233000	81557000	67598000	73068000	6	4	6	16				182	119;154;822;1735	True;True;True;True
sp|P30086|PEBP1_HUMAN	sp|P30086|PEBP1_HUMAN	2	2	2		1	2	2	2	2	2	2	2	2	2	2	2	2	24.6	24.6	24.6	21.057	187	187	0	20.861	By MS/MS	By MS/MS	By MS/MS	24.6	24.6	24.6	133170000	69399000	32142000	31626000	70413000	73925000	76937000	1	3	4	8				183	1384;2283	True;True
sp|P30101|PDIA3_HUMAN	sp|P30101|PDIA3_HUMAN	3	3	3		1	3	3	3	2	2	3	2	2	3	2	2	3	9.1	9.1	9.1	56.782	505	505	0	29.346	By MS/MS	By MS/MS	By MS/MS	4.4	4.4	9.1	62802000	27808000	14638000	20357000	33794000	36695000	41683000	1	1	2	4				184	429;1080;1867	True;True;True
sp|P31323|KAP3_HUMAN	sp|P31323|KAP3_HUMAN	3	3	3		1	3	3	3	3	2	3	3	2	3	3	2	3	11	11	11	46.302	418	418	0	33.344	By MS/MS	By MS/MS	By MS/MS	11	7.2	11	41800000	33047000	2922900	5831000	28211000	13457000	12733000	5	1	4	10				185	793;1452;1495	True;True;True
sp|P31930|QCR1_HUMAN	sp|P31930|QCR1_HUMAN	3	3	3		1	3	3	3	2	2	2	2	2	2	2	2	2	9.6	9.6	9.6	52.645	480	480	0	20.618	By MS/MS	By MS/MS	By MS/MS	7.5	3.5	3.5	51126000	30877000	12074000	8173700	30877000	0	0	4	0	0	4				186	331;808;1703	True;True;True
sp|P31946-2|1433B_HUMAN;sp|P31946|1433B_HUMAN	sp|P31946-2|1433B_HUMAN;sp|P31946|1433B_HUMAN	4;4	2;2	2;2	;	2	4	2	2	3	3	3	1	1	1	1	1	1	22.5	19.3	19.3	27.85	244	244;246	0	31.763	By MS/MS	By MS/MS	By MS/MS	14.8	15.2	15.2	1512900	0	385410	1127500	0	0	2877900	1	1	1	3				187	303;835;1499;1832	False;True;False;True
sp|P31949|S10AB_HUMAN	sp|P31949|S10AB_HUMAN	2	2	2		1	2	2	2	2	2	2	2	2	2	2	2	2	34.3	34.3	34.3	11.74	105	105	0	65.935	By MS/MS	By MS/MS	By MS/MS	34.3	34.3	34.3	51344000	32151000	9319500	9873900	32660000	19669000	25655000	2	5	3	10				188	969;1854	True;True
sp|P32119|PRDX2_HUMAN	sp|P32119|PRDX2_HUMAN	5	5	4		1	5	5	4	5	5	4	5	5	4	4	4	4	23.2	23.2	17.7	21.892	198	198	0	42.475	By MS/MS	By MS/MS	By MS/MS	23.2	23.2	17.7	341310000	215080000	86090000	40143000	158920000	153710000	195490000	5	4	7	16				189	384;667;1012;1312;1579	True;True;True;True;True
sp|P33121|ACSL1_HUMAN;sp|P33121-2|ACSL1_HUMAN;sp|P33121-3|ACSL1_HUMAN;sp|Q9UKU0-7|ACSL6_HUMAN;sp|Q9UKU0-2|ACSL6_HUMAN;sp|Q9UKU0-5|ACSL6_HUMAN;sp|Q9UKU0-3|ACSL6_HUMAN;sp|Q9UKU0|ACSL6_HUMAN;sp|Q9UKU0-9|ACSL6_HUMAN;sp|Q9UKU0-6|ACSL6_HUMAN;sp|Q9UKU0-8|ACSL6_HUMAN;sp|Q9UKU0-1|ACSL6_HUMAN	sp|P33121|ACSL1_HUMAN;sp|P33121-2|ACSL1_HUMAN;sp|P33121-3|ACSL1_HUMAN	20;19;19;1;1;1;1;1;1;1;1;1	20;19;19;1;1;1;1;1;1;1;1;1	20;19;19;1;1;1;1;1;1;1;1;1	;;	12	20	20	20	17	18	17	17	18	17	17	18	17	37	37	37	77.942	698	698;688;698;622;667;690;697;697;708;712;722;722	0	157.21	By MS/MS	By MS/MS	By MS/MS	30.1	34.2	31.5	906380000	480260000	233740000	192380000	486930000	523780000	468100000	23	16	19	58				190	84;173;295;653;693;843;852;863;1041;1219;1256;1425;1489;1609;1651;1667;1786;1828;2138;2276	True;True;True;True;True;True;True;True;True;True;True;True;True;True;True;True;True;True;True;True
sp|P35232|PHB_HUMAN;sp|P35232-2|PHB_HUMAN	sp|P35232|PHB_HUMAN	3;1	3;1	3;1		2	3	3	3	2	2	3	2	2	3	2	2	3	15.4	15.4	15.4	29.804	272	272;155	0	17.595	By MS/MS	By MS/MS	By MS/MS	11.8	11	15.4	38923000	29992000	0	8931500	29992000	0	0	1	2	2	5				191	22;494;856	True;True;True
sp|P35270|SPRE_HUMAN	sp|P35270|SPRE_HUMAN	2	2	2		1	2	2	2	1	1	1	1	1	1	1	1	1	15.3	15.3	15.3	28.048	261	261	0	18.994	By MS/MS	By matching	By MS/MS	8	7.3	7.3	2253600	0	1384900	868680	0	0	2217300	1	0	1	2				192	1898;2165	True;True
sp|P35555|FBN1_HUMAN	sp|P35555|FBN1_HUMAN	11	11	11		1	11	11	11	11	9	9	11	9	9	11	9	9	5.7	5.7	5.7	312.24	2871	2871	0	86.795	By MS/MS	By MS/MS	By MS/MS	5.7	4.5	4.5	402930000	221060000	96491000	85379000	210090000	223730000	218770000	9	8	10	27				193	611;626;750;870;897;1111;1533;1704;1843;2299;2327	True;True;True;True;True;True;True;True;True;True;True
sp|P35579|MYH9_HUMAN;sp|P35579-2|MYH9_HUMAN;sp|P35749-4|MYH11_HUMAN;sp|P35749-3|MYH11_HUMAN;sp|P35749|MYH11_HUMAN;sp|P35749-2|MYH11_HUMAN;sp|Q7Z406|MYH14_HUMAN;sp|Q7Z406-6|MYH14_HUMAN;sp|Q7Z406-2|MYH14_HUMAN;sp|Q7Z406-5|MYH14_HUMAN;sp|Q7Z406-4|MYH14_HUMAN	sp|P35579|MYH9_HUMAN;sp|P35579-2|MYH9_HUMAN	32;21;4;4;4;4;3;3;3;1;1	32;21;4;4;4;4;3;3;3;1;1	27;16;1;1;1;1;1;1;1;1;1	;	11	32	32	27	29	26	23	29	26	23	25	23	21	22	22	20.4	226.53	1960	1960;1382;1938;1945;1972;1979;1995;2003;2036;1478;1779	0	323.31	By MS/MS	By MS/MS	By MS/MS	19.7	19.6	16.9	1202000000	663730000	304170000	234100000	601900000	667680000	662500000	23	26	24	73				194	74;102;103;227;261;278;433;454;502;797;807;814;883;920;949;1015;1038;1045;1098;1114;1296;1299;1335;1478;1492;1589;1767;1942;2102;2103;2197;2234	True;True;True;True;True;True;True;True;True;True;True;True;True;True;True;True;True;True;True;True;True;True;True;True;True;True;True;True;True;True;True;True
sp|P35580|MYH10_HUMAN;sp|P35580-5|MYH10_HUMAN;sp|P35580-2|MYH10_HUMAN;sp|P35580-3|MYH10_HUMAN;sp|P35580-4|MYH10_HUMAN	sp|P35580|MYH10_HUMAN;sp|P35580-5|MYH10_HUMAN;sp|P35580-2|MYH10_HUMAN;sp|P35580-3|MYH10_HUMAN;sp|P35580-4|MYH10_HUMAN	6;6;6;6;6	1;1;1;1;1	1;1;1;1;1	;;;;	5	6	1	1	5	3	2	1	0	0	1	0	0	3.4	0.9	0.9	229	1976	1976;1985;1992;1997;2007	0	35.038	By MS/MS	By matching	By matching	2.8	2	1.1	6735200	6735200	0	0	6735200	0	0	1	0	0	1				195	74;502;1015;1098;1741;1942	False;False;False;False;True;False
sp|P36871|PGM1_HUMAN;sp|P36871-2|PGM1_HUMAN;sp|P36871-3|PGM1_HUMAN	sp|P36871|PGM1_HUMAN;sp|P36871-2|PGM1_HUMAN;sp|P36871-3|PGM1_HUMAN	5;4;3	5;4;3	5;4;3	;;	3	5	5	5	3	4	4	3	4	4	3	4	4	18.1	18.1	18.1	61.448	562	562;580;365	0	35.795	By MS/MS	By MS/MS	By MS/MS	13.3	16.5	12.8	13702000	7054300	3935600	2711800	7530600	6940900	8216700	4	3	3	10				196	257;530;767;927;2059	True;True;True;True;True
sp|P36955|PEDF_HUMAN;CON__Q95121	sp|P36955|PEDF_HUMAN	11;2	11;2	11;2		2	11	11	11	9	10	11	9	10	11	9	10	11	47.1	47.1	47.1	46.312	418	418;416	0	115.36	By MS/MS	By MS/MS	By MS/MS	33.5	43.1	47.1	358590000	185610000	79984000	92996000	223600000	172130000	203640000	7	12	9	28				197	63;131;401;420;815;1068;1097;1297;1796;1952;1970	True;True;True;True;True;True;True;True;True;True;True
sp|P36957|ODO2_HUMAN;sp|P36957-2|ODO2_HUMAN	sp|P36957|ODO2_HUMAN;sp|P36957-2|ODO2_HUMAN	2;1	2;1	2;1	;	2	2	2	2	2	2	2	2	2	2	2	2	2	5.5	5.5	5.5	48.755	453	453;367	0	24.234	By MS/MS	By MS/MS	By MS/MS	5.5	5.5	5.5	98874000	57987000	23744000	17143000	58477000	52618000	43210000	3	2	2	7				198	1926;2034	True;True
sp|P37802|TAGL2_HUMAN;sp|P37802-2|TAGL2_HUMAN	sp|P37802|TAGL2_HUMAN;sp|P37802-2|TAGL2_HUMAN	2;2	2;2	2;2	;	2	2	2	2	2	2	1	2	2	1	2	2	1	15.1	15.1	15.1	22.391	199	199;220	0	105.35	By MS/MS	By MS/MS	By MS/MS	15.1	15.1	6	59529000	33413000	15821000	10295000	36512000	31923000	0	2	3	1	6				199	1908;2308	True;True
sp|P38117|ETFB_HUMAN;sp|P38117-2|ETFB_HUMAN	sp|P38117|ETFB_HUMAN;sp|P38117-2|ETFB_HUMAN	3;3	3;3	3;3	;	2	3	3	3	3	3	3	3	3	3	3	3	3	12.5	12.5	12.5	27.843	255	255;346	0	17.957	By MS/MS	By MS/MS	By matching	12.5	12.5	12.5	85554000	47414000	18293000	19847000	0	0	50659000	0	1	0	1				200	1151;1194;1331	True;True;True
sp|P38646|GRP75_HUMAN	sp|P38646|GRP75_HUMAN	3	3	3		1	3	3	3	2	2	3	2	2	3	2	2	3	5.9	5.9	5.9	73.68	679	679	0	20.549	By MS/MS	By MS/MS	By MS/MS	3.4	4.3	5.9	64445000	29882000	16472000	18091000	37832000	41345000	33345000	1	1	4	6				201	155;2031;2187	True;True;True
sp|P39059|COFA1_HUMAN	sp|P39059|COFA1_HUMAN	7	7	7		1	7	7	7	7	5	4	7	5	4	7	5	4	6.8	6.8	6.8	141.72	1388	1388	0	64.127	By MS/MS	By MS/MS	By MS/MS	6.8	5.1	4	295650000	175310000	59838000	60509000	168250000	156090000	137880000	7	5	1	13				202	5;52;576;638;1350;1503;1827	True;True;True;True;True;True;True
sp|P39060-2|COIA1_HUMAN;sp|P39060-1|COIA1_HUMAN;sp|P39060|COIA1_HUMAN	sp|P39060-2|COIA1_HUMAN;sp|P39060-1|COIA1_HUMAN;sp|P39060|COIA1_HUMAN	8;8;8	8;8;8	8;8;8	;;	3	8	8	8	7	8	7	7	8	7	7	8	7	10.9	10.9	10.9	135.76	1339	1339;1519;1754	0	77.24	By MS/MS	By MS/MS	By MS/MS	10.1	10.9	8.4	322330000	166570000	90483000	65286000	177960000	180520000	175020000	10	12	6	28				203	25;226;423;584;662;855;1287;1852	True;True;True;True;True;True;True;True
sp|P40926|MDHM_HUMAN;sp|P40926-2|MDHM_HUMAN	sp|P40926|MDHM_HUMAN;sp|P40926-2|MDHM_HUMAN	5;4	5;4	5;4	;	2	5	5	5	4	4	5	4	4	5	4	4	5	21.9	21.9	21.9	35.503	338	338;296	0	79.475	By MS/MS	By MS/MS	By MS/MS	18.3	18.3	21.9	189870000	98092000	47988000	43792000	109870000	105610000	100610000	4	5	7	16				204	853;1340;1409;2006;2164	True;True;True;True;True
sp|P40939|ECHA_HUMAN;sp|P40939-2|ECHA_HUMAN	sp|P40939|ECHA_HUMAN	13;5	13;5	13;5		2	13	13	13	13	12	11	13	12	11	13	12	11	28.3	28.3	28.3	82.999	763	763;260	0	169.88	By MS/MS	By MS/MS	By MS/MS	28.3	26	23.2	505470000	299940000	114560000	90972000	268770000	262650000	254320000	19	15	13	47				205	37;270;298;417;516;1028;1333;1402;1431;1447;1884;1965;2095	True;True;True;True;True;True;True;True;True;True;True;True;True
sp|P42765|THIM_HUMAN	sp|P42765|THIM_HUMAN	7	7	7		1	7	7	7	4	7	5	4	7	5	4	7	5	33.8	33.8	33.8	41.924	397	397	0	91.578	By MS/MS	By MS/MS	By MS/MS	21.7	33.8	25.9	149250000	72071000	42504000	34679000	106460000	76689000	69532000	5	10	5	20				206	229;277;468;995;1103;1931;2200	True;True;True;True;True;True;True
sp|P43121|MUC18_HUMAN;sp|P43121-2|MUC18_HUMAN	sp|P43121|MUC18_HUMAN;sp|P43121-2|MUC18_HUMAN	6;4	6;4	6;4	;	2	6	6	6	6	4	6	6	4	6	6	4	6	13.8	13.8	13.8	71.607	646	646;527	0	84.261	By MS/MS	By MS/MS	By MS/MS	13.8	10.2	13.8	350980000	194110000	58483000	98390000	187460000	188980000	198270000	7	5	8	20				207	482;594;702;1943;2089;2255	True;True;True;True;True;True
sp|P45880-2|VDAC2_HUMAN;sp|P45880|VDAC2_HUMAN;sp|P45880-1|VDAC2_HUMAN	sp|P45880-2|VDAC2_HUMAN;sp|P45880|VDAC2_HUMAN;sp|P45880-1|VDAC2_HUMAN	2;2;2	2;2;2	2;2;2	;;	3	2	2	2	0	2	2	0	2	2	0	2	2	7.8	7.8	7.8	30.412	283	283;294;309	0	13.412		By MS/MS	By MS/MS	0	7.8	7.8	27273000	0	15347000	11927000	0	33864000	23646000	0	2	1	3				208	1339;2331	True;True
sp|P46940|IQGA1_HUMAN	sp|P46940|IQGA1_HUMAN	2	2	2		1	2	2	2	2	2	2	2	2	2	2	2	2	3.2	3.2	3.2	189.25	1657	1657	0	27.116	By MS/MS	By MS/MS	By MS/MS	3.2	3.2	3.2	10048000	5844800	1748200	2455200	4769600	5730700	5481200	4	2	3	9				209	866;2160	True;True
sp|P48047|ATPO_HUMAN	sp|P48047|ATPO_HUMAN	2	2	2		1	2	2	2	2	2	2	2	2	2	2	2	2	11.7	11.7	11.7	23.277	213	213	0	12.803	By matching	By MS/MS	By MS/MS	11.7	11.7	11.7	85824000	47954000	16696000	21173000	0	0	54043000	0	1	1	2				210	1365;2295	True;True
sp|P49189-2|AL9A1_HUMAN;sp|P49189|AL9A1_HUMAN	sp|P49189-2|AL9A1_HUMAN;sp|P49189|AL9A1_HUMAN	4;4	4;4	4;4	;	2	4	4	4	2	2	3	2	2	3	2	2	3	11.8	11.8	11.8	46.454	424	424;494	0	24.669	By matching	By MS/MS	By MS/MS	5.2	5.2	9	87179000	46189000	20289000	20701000	0	44913000	0	0	2	2	4				211	862;1403;1778;2195	True;True;True;True
sp|P49327|FAS_HUMAN	sp|P49327|FAS_HUMAN	29	29	29		1	29	29	29	21	26	24	21	26	24	21	26	24	20.2	20.2	20.2	273.42	2511	2511	0	301.29	By MS/MS	By MS/MS	By MS/MS	14.7	18.9	17.4	767440000	309340000	257510000	200590000	411370000	504910000	475100000	28	25	23	76				212	11;14;15;275;283;319;496;649;674;724;798;934;1117;1162;1267;1268;1270;1301;1757;1764;1819;1905;1980;2122;2132;2136;2233;2253;2279	True;True;True;True;True;True;True;True;True;True;True;True;True;True;True;True;True;True;True;True;True;True;True;True;True;True;True;True;True
sp|P49411|EFTU_HUMAN	sp|P49411|EFTU_HUMAN	3	3	3		1	3	3	3	3	3	3	3	3	3	3	3	3	11.3	11.3	11.3	49.541	452	452	0	44.895	By MS/MS	By MS/MS	By MS/MS	11.3	11.3	11.3	94230000	51547000	25630000	17054000	49920000	58964000	42927000	1	3	3	7				213	259;1201;1886	True;True;True
sp|P49748-2|ACADV_HUMAN;sp|P49748|ACADV_HUMAN;sp|P49748-3|ACADV_HUMAN	sp|P49748-2|ACADV_HUMAN;sp|P49748|ACADV_HUMAN;sp|P49748-3|ACADV_HUMAN	2;2;2	2;2;2	2;2;2	;;	3	2	2	2	1	2	1	1	2	1	1	2	1	3.6	3.6	3.6	68.058	633	633;655;678	0	15.672	By MS/MS	By MS/MS	By MS/MS	2.4	3.6	2.4	32100000	12080000	12609000	7411200	0	27913000	0	1	1	0	2				214	974;1513	True;True
sp|Q86TX2|ACOT1_HUMAN;sp|P49753|ACOT2_HUMAN;sp|P49753-2|ACOT2_HUMAN	sp|Q86TX2|ACOT1_HUMAN;sp|P49753|ACOT2_HUMAN	3;3;1	3;3;1	3;3;1	;	3	3	3	3	3	3	3	3	3	3	3	3	3	17.8	17.8	17.8	46.277	421	421;483;301	0	36.985	By MS/MS	By MS/MS	By MS/MS	17.8	17.8	17.8	115170000	67883000	23230000	24059000	63067000	41522000	76125000	3	4	4	11				215	144;164;722	True;True;True
sp|P50395-2|GDIB_HUMAN;sp|P50395|GDIB_HUMAN;sp|P31150|GDIA_HUMAN	sp|P50395-2|GDIB_HUMAN;sp|P50395|GDIB_HUMAN;sp|P31150|GDIA_HUMAN	3;3;2	3;3;2	3;3;2	;;	3	3	3	3	3	3	3	3	3	3	3	3	3	12.2	12.2	12.2	45.619	400	400;445;447	0	41.402	By MS/MS	By MS/MS	By MS/MS	12.2	12.2	12.2	50186000	29606000	9748100	10832000	31897000	18255000	28682000	4	3	2	9				216	499;579;1781	True;True;True
sp|P50454|SERPH_HUMAN	sp|P50454|SERPH_HUMAN	3	3	3		1	3	3	3	3	1	1	3	1	1	3	1	1	12.7	12.7	12.7	46.44	418	418	0	30.952	By MS/MS	By MS/MS	By MS/MS	12.7	6.2	6.2	39351000	35346000	2152800	1851500	35346000	0	0	5	2	1	8				217	289;1125;1664	True;True;True
sp|P51884|LUM_HUMAN;CON__Q05443	sp|P51884|LUM_HUMAN	9;2	9;2	9;2		2	9	9	9	9	9	9	9	9	9	9	9	9	32	32	32	38.429	338	338;342	0	147.43	By MS/MS	By MS/MS	By MS/MS	32	32	32	543250000	282270000	132380000	128600000	263930000	315200000	324430000	18	13	11	42				218	546;904;951;1189;1279;1488;1626;1743;1746	True;True;True;True;True;True;True;True;True
sp|P51888|PRELP_HUMAN	sp|P51888|PRELP_HUMAN	4	4	4		1	4	4	4	4	4	4	4	4	4	4	4	4	12.8	12.8	12.8	43.809	382	382	0	30.422	By MS/MS	By MS/MS	By MS/MS	12.8	12.8	12.8	134960000	77678000	30394000	26892000	66945000	70390000	76267000	4	3	3	10				219	1109;1272;1500;1520	True;True;True;True
sp|P52209-2|6PGD_HUMAN;sp|P52209|6PGD_HUMAN	sp|P52209-2|6PGD_HUMAN;sp|P52209|6PGD_HUMAN	3;3	3;3	3;3	;	2	3	3	3	2	2	3	2	2	3	2	2	3	11.5	11.5	11.5	51.872	470	470;483	0	40.508	By MS/MS	By MS/MS	By MS/MS	7.9	8.5	11.5	24631000	10199000	6660200	7771900	17461000	13228000	14090000	3	3	2	8				220	650;1512;2284	True;True;True
sp|P53007|TXTP_HUMAN	sp|P53007|TXTP_HUMAN	3	3	3		1	3	3	3	3	3	3	3	3	3	3	3	3	19	19	19	34.012	311	311	0	27.566	By MS/MS	By MS/MS	By MS/MS	19	19	19	48200000	24715000	12099000	11385000	28348000	26808000	25403000	4	2	2	8				221	518;599;679	True;True;True
sp|P53675-2|CLH2_HUMAN	sp|P53675-2|CLH2_HUMAN	2	1	1		1	2	1	1	1	2	1	0	1	0	0	1	0	3.5	2.5	2.5	180.29	1583	1583	0.0060976	5.2834	By matching	By MS/MS	By matching	1.1	3.5	1.1	97914000	0	97914000	0	0	216750000	0	0	1	0	1				222	53;1550	False;True
sp|P54819-6|KAD2_HUMAN;sp|P54819-5|KAD2_HUMAN;sp|P54819-2|KAD2_HUMAN;sp|P54819|KAD2_HUMAN;sp|P54819-4|KAD2_HUMAN;sp|P54819-3|KAD2_HUMAN	sp|P54819-6|KAD2_HUMAN;sp|P54819-5|KAD2_HUMAN;sp|P54819-2|KAD2_HUMAN;sp|P54819|KAD2_HUMAN;sp|P54819-4|KAD2_HUMAN;sp|P54819-3|KAD2_HUMAN	2;2;2;2;1;1	2;2;2;2;1;1	2;2;2;2;1;1	;;;;;	6	2	2	2	1	2	2	1	2	2	1	2	2	19.9	19.9	19.9	21.636	191	191;224;232;239;130;202	0	22.81	By MS/MS	By MS/MS	By MS/MS	13.1	19.9	19.9	17639000	5966200	5904600	5767800	0	13883000	13910000	1	2	2	5				223	646;1366	True;True
sp|P55072|TERA_HUMAN	sp|P55072|TERA_HUMAN	5	5	5		1	5	5	5	3	3	4	3	3	4	3	3	4	10.3	10.3	10.3	89.321	806	806	0	44.338	By MS/MS	By MS/MS	By MS/MS	6.9	6.5	8.2	68859000	25801000	24233000	18824000	39791000	45986000	41718000	6	4	3	13				224	471;1100;1133;1460;1551	True;True;True;True;True
sp|P55083|MFAP4_HUMAN;sp|P55083-2|MFAP4_HUMAN	sp|P55083|MFAP4_HUMAN;sp|P55083-2|MFAP4_HUMAN	2;2	2;2	2;2	;	2	2	2	2	2	1	1	2	1	1	2	1	1	14.9	14.9	14.9	28.648	255	255;279	0	26.952	By MS/MS	By matching	By MS/MS	14.9	7.1	7.1	33377000	19028000	6172500	8176800	19028000	0	0	1	0	0	1				225	31;290	True;True
sp|P55084-2|ECHB_HUMAN;sp|P55084|ECHB_HUMAN	sp|P55084-2|ECHB_HUMAN;sp|P55084|ECHB_HUMAN	6;6	6;6	6;6	;	2	6	6	6	6	5	5	6	5	5	6	5	5	20.1	20.1	20.1	48.879	452	452;474	0	41.857	By MS/MS	By MS/MS	By MS/MS	20.1	17.9	14.4	205020000	123000000	43251000	38774000	114150000	101700000	101860000	4	4	3	11				226	13;70;223;547;1067;1932	True;True;True;True;True;True
sp|P55268|LAMB2_HUMAN;sp|A4D0S4-2|LAMB4_HUMAN;sp|A4D0S4-3|LAMB4_HUMAN;sp|A4D0S4|LAMB4_HUMAN	sp|P55268|LAMB2_HUMAN	24;1;1;1	24;1;1;1	24;1;1;1		4	24	24	24	20	21	21	20	21	21	20	21	21	19.3	19.3	19.3	195.98	1798	1798;772;1723;1761	0	319.07	By MS/MS	By MS/MS	By MS/MS	16.9	17.5	17.5	1138300000	600060000	313380000	224910000	582350000	604780000	647780000	23	24	25	72				227	48;94;134;152;153;307;690;706;707;943;1143;1283;1291;1371;1581;1582;1622;1732;1866;1871;2116;2120;2147;2334	True;True;True;True;True;True;True;True;True;True;True;True;True;True;True;True;True;True;True;True;True;True;True;True
sp|P56134-4|ATPK_HUMAN;sp|P56134-3|ATPK_HUMAN;sp|P56134-2|ATPK_HUMAN;sp|P56134|ATPK_HUMAN	sp|P56134-4|ATPK_HUMAN;sp|P56134-3|ATPK_HUMAN;sp|P56134-2|ATPK_HUMAN;sp|P56134|ATPK_HUMAN	2;2;2;2	2;2;2;2	2;2;2;2	;;;	4	2	2	2	2	2	2	2	2	2	2	2	2	49	49	49	5.7407	49	49;55;88;94	0	13.79	By MS/MS	By MS/MS	By MS/MS	49	49	49	62024000	31942000	16980000	13103000	0	0	25349000	2	2	1	5				228	228;1135	True;True
sp|P60174-1|TPIS_HUMAN;sp|P60174|TPIS_HUMAN;sp|P60174-4|TPIS_HUMAN	sp|P60174-1|TPIS_HUMAN;sp|P60174|TPIS_HUMAN;sp|P60174-4|TPIS_HUMAN	6;6;4	6;6;4	6;6;4	;;	3	6	6	6	5	4	6	5	4	6	5	4	6	37.3	37.3	37.3	26.669	249	249;286;167	0	71.115	By MS/MS	By MS/MS	By MS/MS	32.1	24.9	37.3	211340000	107350000	50362000	53620000	125790000	128440000	101470000	5	3	5	13				229	803;889;1604;1988;2166;2243	True;True;True;True;True;True
sp|P60660-2|MYL6_HUMAN;sp|P60660|MYL6_HUMAN;sp|P14649|MYL6B_HUMAN	sp|P60660-2|MYL6_HUMAN;sp|P60660|MYL6_HUMAN	5;5;2	5;5;2	5;5;2	;	3	5	5	5	5	5	5	5	5	5	5	5	5	41.7	41.7	41.7	16.961	151	151;151;208	0	49.31	By MS/MS	By MS/MS	By MS/MS	41.7	41.7	41.7	362280000	195200000	81828000	85254000	200670000	188290000	204990000	7	6	5	18				230	108;344;916;1491;2114	True;True;True;True;True
sp|P63261|ACTG_HUMAN;sp|P60709|ACTB_HUMAN;sp|Q6S8J3|POTEE_HUMAN;sp|A5A3E0|POTEF_HUMAN;sp|P0CG38|POTEI_HUMAN;sp|Q9BYX7|ACTBM_HUMAN;sp|P0CG39|POTEJ_HUMAN	sp|P63261|ACTG_HUMAN;sp|P60709|ACTB_HUMAN	22;22;8;5;4;3;2	22;22;8;5;4;3;2	12;12;4;1;1;1;1	;	7	22	22	12	20	20	19	20	20	19	11	12	10	72.8	72.8	54.1	41.792	375	375;375;1075;1075;1075;375;1038	0	321.26	By MS/MS	By MS/MS	By MS/MS	63.2	72.8	65.1	8972500000	3752000000	2798300000	2422200000	5552900000	4658500000	4862900000	46	41	35	122				231	186;187;245;273;274;276;402;404;561;755;879;1002;1010;1065;1091;1442;1566;1818;1955;1997;2336;2337	True;True;True;True;True;True;True;True;True;True;True;True;True;True;True;True;True;True;True;True;True;True
sp|P60903|S10AA_HUMAN	sp|P60903|S10AA_HUMAN	2	2	2		1	2	2	2	2	2	2	2	2	2	2	2	2	35.1	35.1	35.1	11.203	97	97	0	33.22	By MS/MS	By MS/MS	By MS/MS	35.1	35.1	35.1	649770000	301740000	207260000	140780000	268770000	436830000	336460000	9	4	6	19				232	378;1547	True;True
sp|P60953|CDC42_HUMAN;sp|P60953-1|CDC42_HUMAN	sp|P60953|CDC42_HUMAN;sp|P60953-1|CDC42_HUMAN	3;2	3;2	3;2	;	2	3	3	3	2	3	3	2	3	3	2	3	3	30.4	30.4	30.4	21.258	191	191;191	0	36.564	By MS/MS	By MS/MS	By MS/MS	15.7	30.4	30.4	55371000	30131000	13099000	12141000	28511000	24497000	37109000	4	4	2	10				233	1305;1535;1933	True;True;True
sp|P61224|RAP1B_HUMAN;sp|P61224-2|RAP1B_HUMAN;sp|P61224-4|RAP1B_HUMAN;sp|P61224-3|RAP1B_HUMAN;sp|P62834|RAP1A_HUMAN;sp|A6NIZ1|RP1BL_HUMAN	sp|P61224|RAP1B_HUMAN;sp|P61224-2|RAP1B_HUMAN;sp|P61224-4|RAP1B_HUMAN;sp|P61224-3|RAP1B_HUMAN;sp|P62834|RAP1A_HUMAN;sp|A6NIZ1|RP1BL_HUMAN	2;1;1;1;1;1	2;1;1;1;1;1	2;1;1;1;1;1	;;;;;	6	2	2	2	2	2	2	2	2	2	2	2	2	20.7	20.7	20.7	20.825	184	184;137;142;165;184;184	0	34.149	By MS/MS	By MS/MS	By MS/MS	20.7	20.7	20.7	64845000	42106000	13415000	9322800	38823000	31002000	25775000	2	2	3	7				234	928;1612	True;True
sp|P61978-3|HNRPK_HUMAN;sp|P61978|HNRPK_HUMAN;sp|P61978-2|HNRPK_HUMAN	sp|P61978-3|HNRPK_HUMAN;sp|P61978|HNRPK_HUMAN;sp|P61978-2|HNRPK_HUMAN	4;4;4	4;4;4	4;4;4	;;	3	4	4	4	4	4	4	4	4	4	4	4	4	11.1	11.1	11.1	48.562	440	440;463;464	0	39.623	By MS/MS	By MS/MS	By MS/MS	11.1	11.1	11.1	76705000	39434000	14578000	22692000	44477000	38311000	46838000	5	4	2	11				235	912;913;1642;2230	True;True;True;True
sp|P61981|1433G_HUMAN	sp|P61981|1433G_HUMAN	5	3	3		1	5	3	3	5	5	5	3	3	3	3	3	3	28.3	25.1	25.1	28.302	247	247	0	51.988	By MS/MS	By MS/MS	By MS/MS	28.3	28.3	28.3	48603000	21011000	13654000	13938000	23712000	34037000	28320000	2	5	3	10				236	303;414;1499;1541;1830	False;True;False;True;True
sp|P62258-2|1433E_HUMAN;sp|P62258|1433E_HUMAN	sp|P62258-2|1433E_HUMAN;sp|P62258|1433E_HUMAN	5;5	3;3	3;3	;	2	5	3	3	5	5	4	3	3	2	3	3	2	21	17.6	17.6	26.504	233	233;255	0	61.229	By MS/MS	By MS/MS	By MS/MS	21	21	21	23156000	17029000	4350900	1776400	14042000	7008300	8896100	4	1	2	7				237	1;2;303;1172;1499	True;True;False;True;False
sp|P62328|TYB4_HUMAN	sp|P62328|TYB4_HUMAN	2	2	2		1	2	2	2	2	2	2	2	2	2	2	2	2	43.2	43.2	43.2	5.0526	44	44	0	18.336	By MS/MS	By MS/MS	By MS/MS	43.2	43.2	43.2	299370000	126600000	98882000	73888000	139130000	220190000	174770000	6	6	5	17				238	1516;1859	True;True
sp|P63267|ACTH_HUMAN;sp|P62736|ACTA_HUMAN	sp|P63267|ACTH_HUMAN;sp|P62736|ACTA_HUMAN	13;13	4;4	1;1	;	2	13	4	1	12	10	10	4	3	2	1	0	0	36.4	14.6	2.9	41.876	376	376;377	0	42.734	By MS/MS	By MS/MS	By MS/MS	34.6	33.5	30.9	1830800000	981020000	455100000	394710000	928490000	937530000	891490000	12	8	9	29				239	186;187;273;274;402;756;879;1001;1065;1818;1996;2325;2336	False;False;False;False;False;True;False;True;False;False;True;True;False
sp|P62805|H4_HUMAN	sp|P62805|H4_HUMAN	11	11	11		1	11	11	11	11	9	8	11	9	8	11	9	8	64.1	64.1	64.1	11.367	103	103	0	139.68	By MS/MS	By MS/MS	By MS/MS	64.1	53.4	49.5	6070300000	3206400000	1455300000	1408700000	2897100000	3330700000	3375800000	14	11	11	36				240	281;953;954;1051;1052;1632;1917;1971;1972;2053;2054	True;True;True;True;True;True;True;True;True;True;True
sp|P62820-2|RAB1A_HUMAN;sp|P62820|RAB1A_HUMAN;sp|P62820-3|RAB1A_HUMAN	sp|P62820-2|RAB1A_HUMAN;sp|P62820|RAB1A_HUMAN;sp|P62820-3|RAB1A_HUMAN	2;2;1	1;1;1	1;1;1	;;	3	2	1	1	2	1	2	1	0	1	1	0	1	23.4	12.1	12.1	15.33	141	141;205;129	0.0062305	10.225	By MS/MS	By matching	By matching	23.4	11.3	23.4	14671000	11420000	0	3250800	0	0	8297700	1	0	0	1				241	373;1462	False;True
sp|P62937|PPIA_HUMAN;sp|P62937-2|PPIA_HUMAN;sp|Q9Y536|PAL4A_HUMAN;sp|P0DN26|PAL4F_HUMAN;sp|F5H284|PAL4D_HUMAN;sp|A0A0B4J2A2|PAL4C_HUMAN;sp|A0A075B759|PAL4E_HUMAN	sp|P62937|PPIA_HUMAN;sp|P62937-2|PPIA_HUMAN	8;4;1;1;1;1;1	8;4;1;1;1;1;1	8;4;1;1;1;1;1	;	7	8	8	8	7	8	7	7	8	7	7	8	7	43.6	43.6	43.6	18.012	165	165;105;164;164;164;164;164	0	100	By MS/MS	By MS/MS	By MS/MS	40	43.6	40	822810000	490920000	179090000	152800000	410340000	387350000	359950000	14	13	15	42				242	388;504;887;1728;2108;2158;2191;2192	True;True;True;True;True;True;True;True
sp|P63092-3|GNAS2_HUMAN;sp|P63092-2|GNAS2_HUMAN;sp|P63092|GNAS2_HUMAN;sp|P63092-4|GNAS2_HUMAN;sp|Q5JWF2-2|GNAS1_HUMAN;sp|Q5JWF2|GNAS1_HUMAN	sp|P63092-3|GNAS2_HUMAN;sp|P63092-2|GNAS2_HUMAN;sp|P63092|GNAS2_HUMAN;sp|P63092-4|GNAS2_HUMAN;sp|Q5JWF2-2|GNAS1_HUMAN;sp|Q5JWF2|GNAS1_HUMAN	4;4;4;4;4;4	3;3;3;3;3;3	3;3;3;3;3;3	;;;;;	6	4	3	3	2	2	3	1	2	2	1	2	2	19	16.1	16.1	44.179	379	379;380;394;395;1023;1037	0	20.308	By MS/MS	By MS/MS	By MS/MS	8.4	13.7	10.8	8503500	2713700	1281300	4508400	0	0	11508000	2	1	2	5				243	1221;1511;1773;2304	False;True;True;True
sp|P63096|GNAI1_HUMAN;sp|P63096-2|GNAI1_HUMAN	sp|P63096|GNAI1_HUMAN;sp|P63096-2|GNAI1_HUMAN	4;3	2;2	2;2	;	2	4	2	2	4	3	3	2	2	1	2	2	1	18.4	11	11	40.361	354	354;302	0	35.003	By MS/MS	By MS/MS	By MS/MS	18.4	15.3	13.8	18076000	10839000	4201700	3035000	10032000	8578000	9277500	5	1	1	7				244	197;1221;1539;1584	True;False;False;True
sp|P63104|1433Z_HUMAN;sp|P63104-2|1433Z_HUMAN;sp|P31947-2|1433S_HUMAN;sp|Q04917|1433F_HUMAN;sp|P31947|1433S_HUMAN	sp|P63104|1433Z_HUMAN;sp|P63104-2|1433Z_HUMAN	8;4;2;2;2	8;4;2;2;2	6;3;0;0;0	;	5	8	8	6	7	7	8	7	7	8	5	5	6	33.1	33.1	29.8	27.745	245	245;170;216;246;248	0	126.02	By MS/MS	By MS/MS	By MS/MS	28.2	28.2	33.1	407210000	216860000	93066000	97288000	209940000	236020000	224630000	9	11	9	29				245	240;303;537;850;1499;1813;1833;1834	True;True;True;True;True;True;True;True
sp|P67936|TPM4_HUMAN;sp|P07951-3|TPM2_HUMAN;sp|P67936-2|TPM4_HUMAN;sp|P07951-2|TPM2_HUMAN;sp|P07951|TPM2_HUMAN;CON__Q3SX28;sp|P09493-5|TPM1_HUMAN;sp|P06753-4|TPM3_HUMAN;sp|P06753-3|TPM3_HUMAN;sp|P06753-6|TPM3_HUMAN;sp|P06753-5|TPM3_HUMAN;sp|P06753-2|TPM3_HUMAN;sp|P09493-6|TPM1_HUMAN;sp|P09493-4|TPM1_HUMAN;sp|P09493-10|TPM1_HUMAN;sp|P09493|TPM1_HUMAN;sp|P06753|TPM3_HUMAN	sp|P67936|TPM4_HUMAN;sp|P07951-3|TPM2_HUMAN;sp|P67936-2|TPM4_HUMAN;sp|P07951-2|TPM2_HUMAN;sp|P07951|TPM2_HUMAN;CON__Q3SX28	5;3;3;3;3;3;2;2;2;2;2;2;2;2;2;2;2	5;3;3;3;3;3;2;2;2;2;2;2;2;2;2;2;2	3;1;1;1;1;1;0;0;0;0;0;0;0;0;0;0;0	;;;;;	17	5	5	3	5	3	4	5	3	4	3	2	2	14.5	14.5	10.1	28.521	248	248;248;284;284;284;284;245;247;247;248;248;248;284;284;284;284;285	0	45.002	By MS/MS	By MS/MS	By MS/MS	14.5	14.1	14.5	240180000	134850000	53122000	52209000	143540000	0	124570000	4	1	1	6			+	246	939;942;1025;1355;1631	True;True;True;True;True
sp|Q5VTE0|EF1A3_HUMAN;sp|P68104|EF1A1_HUMAN;sp|P68104-2|EF1A1_HUMAN;sp|Q05639|EF1A2_HUMAN	sp|Q5VTE0|EF1A3_HUMAN;sp|P68104|EF1A1_HUMAN;sp|P68104-2|EF1A1_HUMAN;sp|Q05639|EF1A2_HUMAN	8;8;7;5	8;8;7;5	8;8;7;5	;;;	4	8	8	8	7	8	8	7	8	8	7	8	8	30.1	30.1	30.1	50.184	462	462;462;441;463	0	76.035	By MS/MS	By MS/MS	By MS/MS	27.5	30.1	30.1	881300000	467130000	201910000	212270000	446960000	455730000	553200000	9	7	9	25				247	235;394;865;1274;1509;1876;2044;2351	True;True;True;True;True;True;True;True
sp|P68363|TBA1B_HUMAN;sp|P68363-2|TBA1B_HUMAN;sp|Q9BQE3|TBA1C_HUMAN;sp|P68366-2|TBA4A_HUMAN;sp|P68366|TBA4A_HUMAN;sp|Q9NY65-2|TBA8_HUMAN;sp|Q9NY65|TBA8_HUMAN;sp|Q9H853|TBA4B_HUMAN;sp|A6NHL2-2|TBAL3_HUMAN;sp|A6NHL2|TBAL3_HUMAN	sp|P68363|TBA1B_HUMAN;sp|P68363-2|TBA1B_HUMAN;sp|Q9BQE3|TBA1C_HUMAN;sp|P68366-2|TBA4A_HUMAN;sp|P68366|TBA4A_HUMAN;sp|Q9NY65-2|TBA8_HUMAN;sp|Q9NY65|TBA8_HUMAN	16;13;13;11;11;8;8;1;1;1	16;13;13;11;11;8;8;1;1;1	2;2;1;2;2;1;1;1;0;0	;;;;;;	10	16	16	2	13	14	13	13	14	13	2	2	2	59	59	6	50.151	451	451;335;449;433;448;383;449;241;406;446	0	252.65	By MS/MS	By MS/MS	By MS/MS	46.8	54.5	44.1	1295800000	563330000	392240000	340270000	721420000	804380000	764500000	23	23	25	71				248	55;182;188;198;325;400;498;875;1075;1096;1182;1494;1583;1725;1885;2074	True;True;True;True;True;True;True;True;True;True;True;True;True;True;True;True
sp|P68871|HBB_HUMAN	sp|P68871|HBB_HUMAN	24	24	18		1	24	24	18	24	24	23	24	24	23	18	18	17	96.6	96.6	95.9	15.998	147	147	0	323.31	By MS/MS	By MS/MS	By MS/MS	96.6	96.6	96.6	51916000000	25622000000	14412000000	11882000000	26145000000	26751000000	25448000000	249	169	162	580				249	379;380;509;510;720;721;1059;1166;1167;1168;1211;1212;1248;1249;1671;1672;2090;2091;2125;2126;2162;2163;2221;2222	True;True;True;True;True;True;True;True;True;True;True;True;True;True;True;True;True;True;True;True;True;True;True;True
sp|P69905|HBA_HUMAN	sp|P69905|HBA_HUMAN	11	11	7		1	11	11	7	11	11	10	11	11	10	7	7	6	87.3	87.3	69.7	15.257	142	142	0	161.28	By MS/MS	By MS/MS	By MS/MS	87.3	87.3	87.3	42940000000	19271000000	13289000000	10380000000	20580000000	26949000000	25707000000	90	44	51	185				250	27;531;1053;1237;1306;1398;1399;1975;1981;2063;2064	True;True;True;True;True;True;True;True;True;True;True
sp|P78539-3|SRPX_HUMAN;sp|P78539-5|SRPX_HUMAN;sp|P78539-2|SRPX_HUMAN;sp|P78539|SRPX_HUMAN;sp|P78539-4|SRPX_HUMAN	sp|P78539-3|SRPX_HUMAN;sp|P78539-5|SRPX_HUMAN;sp|P78539-2|SRPX_HUMAN;sp|P78539|SRPX_HUMAN;sp|P78539-4|SRPX_HUMAN	11;11;11;11;6	11;11;11;11;6	11;11;11;11;6	;;;;	5	11	11	11	11	11	10	11	11	10	11	11	10	31.6	31.6	31.6	45.12	405	405;444;451;464;379	0	132.66	By MS/MS	By MS/MS	By MS/MS	31.6	31.6	28.1	713370000	423580000	151660000	138130000	347740000	293450000	373930000	21	12	12	45				251	305;678;772;924;935;948;1216;1826;2205;2344;2345	True;True;True;True;True;True;True;True;True;True;True
sp|P84243|H33_HUMAN;sp|Q16695|H31T_HUMAN;sp|P68431|H31_HUMAN;sp|Q6NXT2|H3C_HUMAN	sp|P84243|H33_HUMAN;sp|Q16695|H31T_HUMAN;sp|P68431|H31_HUMAN	6;3;3;2	6;3;3;2	3;0;0;0	;;	4	6	6	3	5	5	5	5	5	5	3	2	2	44.1	44.1	28.7	15.328	136	136;136;136;135	0	55.215	By MS/MS	By MS/MS	By MS/MS	41.9	44.1	44.1	557060000	260390000	184170000	112510000	330290000	286710000	319520000	7	7	5	19				252	398;556;557;558;1798;2329	True;True;True;True;True;True
sp|P98160|PGBM_HUMAN	sp|P98160|PGBM_HUMAN	79	79	79		1	79	79	79	71	74	73	71	74	73	71	74	73	32.7	32.7	32.7	468.83	4391	4391	0	323.31	By MS/MS	By MS/MS	By MS/MS	29.4	30	30.2	11821000000	6044400000	3215400000	2561500000	6356300000	6432700000	6467000000	138	149	137	424				253	6;45;46;69;132;151;157;170;174;353;385;395;396;461;462;470;481;495;503;536;540;541;554;686;705;776;784;791;810;844;845;847;848;849;933;947;1102;1105;1156;1160;1163;1164;1165;1234;1236;1240;1264;1265;1278;1304;1382;1383;1390;1472;1598;1615;1625;1637;1645;1652;1674;1707;1719;1720;1775;1779;1787;1846;1939;1954;2072;2104;2149;2167;2196;2236;2247;2301;2338	True;True;True;True;True;True;True;True;True;True;True;True;True;True;True;True;True;True;True;True;True;True;True;True;True;True;True;True;True;True;True;True;True;True;True;True;True;True;True;True;True;True;True;True;True;True;True;True;True;True;True;True;True;True;True;True;True;True;True;True;True;True;True;True;True;True;True;True;True;True;True;True;True;True;True;True;True;True;True
sp|Q00610-2|CLH1_HUMAN;sp|Q00610|CLH1_HUMAN;sp|P53675|CLH2_HUMAN	sp|Q00610-2|CLH1_HUMAN;sp|Q00610|CLH1_HUMAN	4;4;1	4;4;1	3;3;0	;	3	4	4	3	2	3	4	2	3	4	1	2	3	4.8	4.8	3.8	187.89	1639	1639;1675;1640	0	55.88	By MS/MS	By MS/MS	By MS/MS	1.6	3.2	4.8	49187000	19992000	14003000	15191000	40579000	26791000	22398000	2	2	5	9				254	53;1208;1223;1648	True;True;True;True
sp|Q01082|SPTB2_HUMAN;sp|Q01082-3|SPTB2_HUMAN;sp|Q01082-2|SPTB2_HUMAN	sp|Q01082|SPTB2_HUMAN;sp|Q01082-3|SPTB2_HUMAN;sp|Q01082-2|SPTB2_HUMAN	12;11;11	12;11;11	12;11;11	;;	3	12	12	12	11	10	11	11	10	11	11	10	11	6.8	6.8	6.8	274.61	2364	2364;2155;2168	0	82.235	By MS/MS	By MS/MS	By MS/MS	6	5.5	6	293530000	150750000	79023000	63758000	172000000	169040000	147390000	6	7	7	20				255	213;255;543;777;1076;1178;1284;1343;1368;1407;1414;1839	True;True;True;True;True;True;True;True;True;True;True;True
sp|Q01518|CAP1_HUMAN;sp|Q01518-2|CAP1_HUMAN	sp|Q01518|CAP1_HUMAN;sp|Q01518-2|CAP1_HUMAN	2;1	2;1	2;1	;	2	2	2	2	1	2	2	1	2	2	1	2	2	7.6	7.6	7.6	51.901	475	475;474	0	19.443	By MS/MS	By MS/MS	By MS/MS	4.8	7.6	7.6	20378000	4036300	10506000	5835500	0	23759000	14393000	2	3	2	7				256	59;1309	True;True
sp|Q01995|TAGL_HUMAN	sp|Q01995|TAGL_HUMAN	2	2	2		1	2	2	2	2	2	2	2	2	2	2	2	2	11.4	11.4	11.4	22.611	201	201	0	19.015	By MS/MS	By MS/MS	By MS/MS	11.4	11.4	11.4	64095000	42265000	10539000	11291000	44854000	23306000	26255000	2	2	2	6				257	1594;1849	True;True
sp|Q02218-2|ODO1_HUMAN;sp|Q02218|ODO1_HUMAN;sp|Q02218-3|ODO1_HUMAN	sp|Q02218-2|ODO1_HUMAN;sp|Q02218|ODO1_HUMAN	3;3;1	3;3;1	3;3;1	;	3	3	3	3	1	3	3	1	3	3	1	3	3	3.2	3.2	3.2	115.51	1019	1019;1023;427	0	29.591	By MS/MS	By MS/MS	By MS/MS	1.2	3.2	3.2	15532000	0	9023700	6508500	0	20798000	15790000	1	1	3	5				258	846;1205;1816	True;True;True
sp|Q02252-2|MMSA_HUMAN;sp|Q02252|MMSA_HUMAN	sp|Q02252-2|MMSA_HUMAN;sp|Q02252|MMSA_HUMAN	4;4	4;4	4;4	;	2	4	4	4	3	3	4	3	3	4	3	3	4	9.2	9.2	9.2	56.227	522	522;535	0	29.821	By MS/MS	By MS/MS	By MS/MS	9.2	9	9.2	108500000	68614000	19936000	19953000	73465000	51888000	38322000	2	3	4	9				259	62;1063;2170;2291	True;True;True;True
sp|Q02952-3|AKA12_HUMAN;sp|Q02952-2|AKA12_HUMAN;sp|Q02952|AKA12_HUMAN	sp|Q02952-3|AKA12_HUMAN;sp|Q02952-2|AKA12_HUMAN;sp|Q02952|AKA12_HUMAN	2;2;2	2;2;2	2;2;2	;;	3	2	2	2	2	1	1	2	1	1	2	1	1	1.2	1.2	1.2	180.99	1677	1677;1684;1782	0	11.917	By MS/MS	By MS/MS	By matching	1.2	0.6	0.6	15588000	12644000	1939000	1004600	12644000	0	0	1	1	0	2				260	363;1543	True;True
sp|Q03135|CAV1_HUMAN;sp|Q03135-2|CAV1_HUMAN	sp|Q03135|CAV1_HUMAN;sp|Q03135-2|CAV1_HUMAN	4;3	4;3	4;3	;	2	4	4	4	4	3	4	4	3	4	4	3	4	33.7	33.7	33.7	20.471	178	178;147	0	45.615	By MS/MS	By MS/MS	By MS/MS	33.7	30.3	33.7	1189200000	675390000	340540000	173230000	599390000	585490000	426560000	9	8	10	27				261	824;2264;2265;2341	True;True;True;True
sp|Q05469-2|LIPS_HUMAN;sp|Q05469|LIPS_HUMAN	sp|Q05469-2|LIPS_HUMAN;sp|Q05469|LIPS_HUMAN	18;18	18;18	18;18	;	2	18	18	18	18	17	17	18	17	17	18	17	17	36.9	36.9	36.9	84.127	775	775;1076	0	196.31	By MS/MS	By MS/MS	By MS/MS	36.9	33.9	34.5	714600000	386320000	179110000	149170000	393210000	395420000	371470000	24	17	21	62				262	56;107;450;490;1184;1238;1239;1247;1317;1435;1514;1745;1752;1758;1815;1920;1950;2231	True;True;True;True;True;True;True;True;True;True;True;True;True;True;True;True;True;True
sp|Q06830|PRDX1_HUMAN;sp|Q13162|PRDX4_HUMAN	sp|Q06830|PRDX1_HUMAN	5;1	4;1	4;1		2	5	4	4	4	4	4	3	3	4	3	3	4	30.7	25.1	25.1	22.11	199	199;271	0	27.471	By MS/MS	By MS/MS	By MS/MS	26.6	26.6	25.1	192630000	85299000	54614000	52722000	90957000	122070000	127740000	4	3	3	10				263	666;766;1362;1579;1882	True;True;True;False;True
sp|Q07954|LRP1_HUMAN;sp|Q07954-2|LRP1_HUMAN	sp|Q07954|LRP1_HUMAN	25;1	25;1	25;1		2	25	25	25	21	22	24	21	22	24	21	22	24	8.5	8.5	8.5	504.6	4544	4544;292	0	205.41	By MS/MS	By MS/MS	By MS/MS	7.3	7.3	8.3	1127100000	578280000	311100000	237730000	608210000	658760000	604980000	17	18	20	55				264	12;98;195;233;605;644;701;737;980;993;1042;1095;1330;1377;1385;1464;1473;1530;1536;1691;1708;1904;2035;2050;2168	True;True;True;True;True;True;True;True;True;True;True;True;True;True;True;True;True;True;True;True;True;True;True;True;True
sp|Q09666|AHNK_HUMAN;sp|Q09666-2|AHNK_HUMAN	sp|Q09666|AHNK_HUMAN	49;1	49;1	49;1		2	49	49	49	35	40	46	35	40	46	35	40	46	25	25	25	629.09	5890	5890;149	0	323.31	By MS/MS	By MS/MS	By MS/MS	20.4	22	24.2	2369700000	1091800000	649660000	628190000	1140200000	1508000000	1479900000	31	37	44	112				265	44;147;185;421;529;568;569;602;608;609;610;636;695;842;960;961;962;963;964;965;966;967;1106;1280;1281;1392;1393;1394;1426;1438;2011;2012;2013;2014;2015;2016;2017;2018;2019;2020;2026;2027;2028;2030;2033;2040;2073;2078;2183	True;True;True;True;True;True;True;True;True;True;True;True;True;True;True;True;True;True;True;True;True;True;True;True;True;True;True;True;True;True;True;True;True;True;True;True;True;True;True;True;True;True;True;True;True;True;True;True;True
sp|Q13011|ECH1_HUMAN	sp|Q13011|ECH1_HUMAN	5	5	5		1	5	5	5	4	4	3	4	4	3	4	4	3	24.4	24.4	24.4	35.816	328	328	0	64.12	By MS/MS	By MS/MS	By MS/MS	19.8	21.3	16.8	59497000	31801000	16457000	11238000	32261000	28242000	36415000	7	6	2	15				266	476;1400;1419;2057;2328	True;True;True;True;True
sp|Q13228-2|SBP1_HUMAN;sp|Q13228|SBP1_HUMAN;sp|Q13228-4|SBP1_HUMAN;sp|Q13228-3|SBP1_HUMAN	sp|Q13228-2|SBP1_HUMAN;sp|Q13228|SBP1_HUMAN;sp|Q13228-4|SBP1_HUMAN;sp|Q13228-3|SBP1_HUMAN	2;2;2;1	2;2;2;1	2;2;2;1	;;;	4	2	2	2	2	2	2	2	2	2	2	2	2	5.6	5.6	5.6	45.348	408	408;472;514;410	0	17.881	By MS/MS	By MS/MS	By MS/MS	5.6	5.6	5.6	70100000	32129000	22760000	15211000	32338000	50609000	31087000	1	2	1	4				267	1337;1358	True;True
sp|Q13418-3|ILK_HUMAN;sp|Q13418-2|ILK_HUMAN;sp|Q13418|ILK_HUMAN	sp|Q13418-3|ILK_HUMAN;sp|Q13418-2|ILK_HUMAN;sp|Q13418|ILK_HUMAN	2;2;2	2;2;2	2;2;2	;;	3	2	2	2	2	1	1	2	1	1	2	1	1	6.6	6.6	6.6	36.467	318	318;391;452	0	12.398	By MS/MS	By MS/MS	By MS/MS	6.6	4.4	4.4	25510000	10698000	8020200	6791800	0	0	17336000	1	1	1	3				268	491;684	True;True
sp|Q13642-1|FHL1_HUMAN;sp|Q13642-5|FHL1_HUMAN;sp|Q13642-4|FHL1_HUMAN;sp|Q13642-3|FHL1_HUMAN;sp|Q13642|FHL1_HUMAN	sp|Q13642-1|FHL1_HUMAN;sp|Q13642-5|FHL1_HUMAN;sp|Q13642-4|FHL1_HUMAN;sp|Q13642-3|FHL1_HUMAN;sp|Q13642|FHL1_HUMAN	3;3;3;2;2	3;3;3;2;2	3;3;3;2;2	;;;;	5	3	3	3	3	3	3	3	3	3	3	3	3	13.6	13.6	13.6	31.895	280	280;296;309;194;323	0	31.214	By MS/MS	By MS/MS	By MS/MS	13.6	13.6	13.6	296380000	141420000	70959000	84001000	141210000	155940000	215760000	4	3	3	10				269	90;578;1614	True;True;True
sp|Q13683-13|ITA7_HUMAN;sp|Q13683-9|ITA7_HUMAN;sp|Q13683-7|ITA7_HUMAN;sp|Q13683-3|ITA7_HUMAN;sp|Q13683-10|ITA7_HUMAN;sp|Q13683|ITA7_HUMAN	sp|Q13683-13|ITA7_HUMAN;sp|Q13683-9|ITA7_HUMAN;sp|Q13683-7|ITA7_HUMAN;sp|Q13683-3|ITA7_HUMAN;sp|Q13683-10|ITA7_HUMAN;sp|Q13683|ITA7_HUMAN	2;2;2;2;2;2	2;2;2;2;2;2	2;2;2;2;2;2	;;;;;	6	2	2	2	1	0	2	1	0	2	1	0	2	3.5	3.5	3.5	114.54	1044	1044;1106;1137;1141;1162;1181	0	20.25	By MS/MS		By MS/MS	2.4	0	3.5	1249500	737040	0	512500	0	0	1308100	1	0	2	3				270	42;2052	True;True
sp|Q13813-3|SPTN1_HUMAN;sp|Q13813|SPTN1_HUMAN;sp|Q13813-2|SPTN1_HUMAN	sp|Q13813-3|SPTN1_HUMAN;sp|Q13813|SPTN1_HUMAN;sp|Q13813-2|SPTN1_HUMAN	25;25;25	25;25;25	25;25;25	;;	3	25	25	25	20	17	17	20	17	17	20	17	17	16.5	16.5	16.5	282.28	2452	2452;2472;2477	0	261.03	By MS/MS	By MS/MS	By MS/MS	14	12.3	10.7	594450000	333640000	126880000	133930000	326350000	280160000	349860000	23	11	17	51				271	73;114;156;253;327;428;739;760;787;788;789;806;975;1069;1136;1179;1180;1429;1440;1534;1559;1565;1635;1760;1998	True;True;True;True;True;True;True;True;True;True;True;True;True;True;True;True;True;True;True;True;True;True;True;True;True
sp|Q14103-4|HNRPD_HUMAN;sp|Q14103-3|HNRPD_HUMAN;sp|Q14103-2|HNRPD_HUMAN;sp|Q14103|HNRPD_HUMAN;sp|O14979-3|HNRDL_HUMAN;sp|O14979-2|HNRDL_HUMAN;sp|O14979|HNRDL_HUMAN	sp|Q14103-4|HNRPD_HUMAN;sp|Q14103-3|HNRPD_HUMAN;sp|Q14103-2|HNRPD_HUMAN;sp|Q14103|HNRPD_HUMAN;sp|O14979-3|HNRDL_HUMAN;sp|O14979-2|HNRDL_HUMAN;sp|O14979|HNRDL_HUMAN	2;2;2;2;1;1;1	2;2;2;2;1;1;1	2;2;2;2;1;1;1	;;;;;;	7	2	2	2	1	0	2	1	0	2	1	0	2	7.7	7.7	7.7	30.672	287	287;306;336;355;244;301;420	0	19.709	By matching		By MS/MS	4.9	0	7.7	20429000	12224000	0	8205300	0	0	20944000	0	0	3	3				272	622;857	True;True
sp|Q14112-2|NID2_HUMAN;sp|Q14112|NID2_HUMAN	sp|Q14112-2|NID2_HUMAN;sp|Q14112|NID2_HUMAN	12;12	11;11	11;11	;	2	12	11	11	9	10	12	8	9	11	8	9	11	13.4	12.6	12.6	140.86	1274	1274;1375	0	119.63	By MS/MS	By MS/MS	By MS/MS	10.8	10.6	13.4	587560000	307850000	150150000	129560000	329200000	323170000	318550000	9	10	11	30				273	67;493;688;782;794;985;1058;1922;2047;2123;2282;2324	True;True;False;True;True;True;True;True;True;True;True;True
sp|Q14204|DYHC1_HUMAN	sp|Q14204|DYHC1_HUMAN	3	3	3		1	3	3	3	3	3	2	3	3	2	3	3	2	1.3	1.3	1.3	532.4	4646	4646	0	23.013	By matching	By MS/MS	By matching	1.3	1.3	1	42871000	28534000	11738000	2599200	21093000	20824000	19236000	0	3	0	3				274	645;898;2143	True;True;True
sp|Q14697|GANAB_HUMAN;sp|Q14697-2|GANAB_HUMAN	sp|Q14697|GANAB_HUMAN;sp|Q14697-2|GANAB_HUMAN	4;4	4;4	4;4	;	2	4	4	4	4	3	2	4	3	2	4	3	2	6.4	6.4	6.4	106.87	944	944;966	0	28.646	By MS/MS	By MS/MS	By MS/MS	6.4	4.7	3.4	83742000	49937000	19467000	14337000	46387000	43329000	39912000	6	2	1	9				275	1315;2241;2286;2335	True;True;True;True
sp|Q14974-2|IMB1_HUMAN;sp|Q14974|IMB1_HUMAN	sp|Q14974-2|IMB1_HUMAN;sp|Q14974|IMB1_HUMAN	2;2	2;2	2;2	;	2	2	2	2	1	2	2	1	2	2	1	2	2	4.8	4.8	4.8	81.178	731	731;876	0	17.856	By MS/MS	By MS/MS	By MS/MS	2.6	4.8	4.8	2492900	654650	790110	1048100	0	0	2675300	1	2	3	6				276	591;940	True;True
sp|Q15063-7|POSTN_HUMAN;sp|Q15063-6|POSTN_HUMAN;sp|Q15063-4|POSTN_HUMAN;sp|Q15063-2|POSTN_HUMAN;sp|Q15063-3|POSTN_HUMAN;sp|Q15063-5|POSTN_HUMAN;sp|Q15063|POSTN_HUMAN;CON__Q2KJC7	sp|Q15063-7|POSTN_HUMAN;sp|Q15063-6|POSTN_HUMAN;sp|Q15063-4|POSTN_HUMAN;sp|Q15063-2|POSTN_HUMAN;sp|Q15063-3|POSTN_HUMAN;sp|Q15063-5|POSTN_HUMAN;sp|Q15063|POSTN_HUMAN;CON__Q2KJC7	9;9;9;9;9;9;9;5	9;9;9;9;9;9;9;5	9;9;9;9;9;9;9;5	;;;;;;;	8	9	9	9	7	7	8	7	7	8	7	7	8	20	20	20	80.356	721	721;749;751;779;781;809;836;779	0	125.06	By MS/MS	By MS/MS	By MS/MS	18.4	15.7	17.2	339340000	166130000	103040000	70176000	203010000	186800000	179320000	8	10	9	27			+	277	0;232;250;570;596;621;1251;1459;2145	True;True;True;True;True;True;True;True;True
sp|Q15404-2|RSU1_HUMAN;sp|Q15404|RSU1_HUMAN	sp|Q15404-2|RSU1_HUMAN;sp|Q15404|RSU1_HUMAN	3;3	3;3	3;3	;	2	3	3	3	2	3	3	2	3	3	2	3	3	29.9	29.9	29.9	25.545	224	224;277	0	28.192	By MS/MS	By MS/MS	By MS/MS	22.3	29.9	29.9	24921000	8795300	8325800	7799600	17177000	13213000	16745000	3	2	2	7				278	47;1346;1496	True;True;True
sp|Q15582|BGH3_HUMAN	sp|Q15582|BGH3_HUMAN	7	7	7		1	7	7	7	7	7	7	7	7	7	7	7	7	18.4	18.4	18.4	74.68	683	683	0	99.356	By MS/MS	By MS/MS	By MS/MS	18.4	18.4	18.4	131900000	59933000	38165000	33804000	59393000	84765000	86543000	9	8	8	25				279	392;567;595;1338;1902;2105;2311	True;True;True;True;True;True;True
sp|Q15847|ADIRF_HUMAN	sp|Q15847|ADIRF_HUMAN	2	2	2		1	2	2	2	1	1	2	1	1	2	1	1	2	59.2	59.2	59.2	7.8547	76	76	0	23.974	By MS/MS	By MS/MS	By MS/MS	40.8	40.8	59.2	349370000	174790000	88232000	86340000	0	207510000	195850000	1	3	4	8				280	1602;1841	True;True
sp|Q15848|ADIPO_HUMAN	sp|Q15848|ADIPO_HUMAN	2	2	2		1	2	2	2	1	1	2	1	1	2	1	1	2	13.9	13.9	13.9	26.413	244	244	0	16.348	By MS/MS	By matching	By MS/MS	7.8	7.8	13.9	21074000	10476000	2308700	8288700	0	0	21157000	1	0	1	2				281	859;1663	True;True
sp|Q16181-2|SEPT7_HUMAN;sp|Q16181|SEPT7_HUMAN;sp|Q6ZU15|SEP14_HUMAN	sp|Q16181-2|SEPT7_HUMAN;sp|Q16181|SEPT7_HUMAN;sp|Q6ZU15|SEP14_HUMAN	2;2;1	2;2;1	2;2;1	;;	3	2	2	2	1	2	2	1	2	2	1	2	2	4.6	4.6	4.6	50.58	436	436;437;432	0.003125	10.746	By matching	By matching	By MS/MS	2.5	4.6	4.6	38592000	15758000	15091000	7743300	0	0	19765000	0	0	1	1				282	1777;2154	True;True
sp|Q16363-2|LAMA4_HUMAN;sp|Q16363|LAMA4_HUMAN	sp|Q16363-2|LAMA4_HUMAN;sp|Q16363|LAMA4_HUMAN	20;20	20;20	20;20	;	2	20	20	20	17	19	16	17	19	16	17	19	16	17	17	17	201.77	1816	1816;1823	0	283.65	By MS/MS	By MS/MS	By MS/MS	13.4	16.2	12.1	926590000	524100000	228780000	173710000	528440000	431190000	480500000	20	19	20	59				283	20;224;321;322;431;932;941;952;1003;1070;1282;1310;1410;1418;1646;1755;1756;1903;2056;2302	True;True;True;True;True;True;True;True;True;True;True;True;True;True;True;True;True;True;True;True
sp|Q16555-2|DPYL2_HUMAN;sp|Q16555|DPYL2_HUMAN;sp|Q14194|DPYL1_HUMAN;sp|Q14194-2|DPYL1_HUMAN	sp|Q16555-2|DPYL2_HUMAN;sp|Q16555|DPYL2_HUMAN	4;4;1;1	4;4;1;1	4;4;1;1	;	4	4	4	4	3	4	3	3	4	3	3	4	3	15.3	15.3	15.3	58.162	536	536;572;572;686	0	27.585	By MS/MS	By MS/MS	By MS/MS	10.3	15.3	9.7	113460000	36475000	34982000	42003000	59062000	58507000	103560000	2	3	3	8				284	8;899;1448;1577	True;True;True;True
sp|Q16698-2|DECR_HUMAN;sp|Q16698|DECR_HUMAN	sp|Q16698-2|DECR_HUMAN;sp|Q16698|DECR_HUMAN	4;4	4;4	4;4	;	2	4	4	4	4	4	4	4	4	4	4	4	4	16.3	16.3	16.3	34.994	326	326;335	0	39.662	By MS/MS	By MS/MS	By MS/MS	16.3	16.3	16.3	177260000	97385000	36713000	43164000	98119000	84469000	106240000	1	4	4	9				285	459;512;1983;1985	True;True;True;True
sp|Q16777|H2A2C_HUMAN;sp|Q6FI13|H2A2A_HUMAN;sp|Q99878|H2A1J_HUMAN;sp|Q96KK5|H2A1H_HUMAN;sp|Q9BTM1|H2AJ_HUMAN;sp|P20671|H2A1D_HUMAN;sp|P0C0S8|H2A1_HUMAN;sp|Q9BTM1-2|H2AJ_HUMAN	sp|Q16777|H2A2C_HUMAN;sp|Q6FI13|H2A2A_HUMAN;sp|Q99878|H2A1J_HUMAN;sp|Q96KK5|H2A1H_HUMAN;sp|Q9BTM1|H2AJ_HUMAN;sp|P20671|H2A1D_HUMAN;sp|P0C0S8|H2A1_HUMAN;sp|Q9BTM1-2|H2AJ_HUMAN	6;6;5;5;5;5;5;4	6;6;5;5;5;5;5;4	2;2;1;1;1;1;1;1	;;;;;;;	8	6	6	2	5	6	6	5	6	6	1	2	2	60.5	60.5	31	13.988	129	129;130;128;128;129;130;130;151	0	71.007	By MS/MS	By MS/MS	By MS/MS	38	60.5	60.5	4409700000	2129600000	1257300000	1022800000	2014100000	2847000000	2577200000	11	16	14	41				286	68;778;1466;1795;2062;2210	True;True;True;True;True;True
sp|Q16822|PCKGM_HUMAN;sp|Q16822-2|PCKGM_HUMAN	sp|Q16822|PCKGM_HUMAN	3;1	3;1	3;1		2	3	3	3	3	1	0	3	1	0	3	1	0	8.6	8.6	8.6	70.729	640	640;441	0	24.662	By MS/MS	By MS/MS		8.6	2.8	0	20299000	18050000	2248400	0	18050000	0	0	2	1	0	3				287	83;1555;1921	True;True;True
sp|Q16836|HCDH_HUMAN;sp|Q16836-3|HCDH_HUMAN;sp|Q16836-2|HCDH_HUMAN	sp|Q16836|HCDH_HUMAN;sp|Q16836-3|HCDH_HUMAN;sp|Q16836-2|HCDH_HUMAN	7;7;7	7;7;7	7;7;7	;;	3	7	7	7	6	7	7	6	7	7	6	7	7	47.1	47.1	47.1	34.293	314	314;331;390	0	83.931	By MS/MS	By MS/MS	By MS/MS	35.4	47.1	47.1	732290000	394240000	189390000	148650000	424580000	399420000	366310000	18	12	11	41				288	489;525;805;1130;1246;1862;1913	True;True;True;True;True;True;True
sp|Q16853|AOC3_HUMAN;sp|Q16853-2|AOC3_HUMAN;sp|O75106-2|AOC2_HUMAN;sp|O75106|AOC2_HUMAN	sp|Q16853|AOC3_HUMAN;sp|Q16853-2|AOC3_HUMAN	26;24;1;1	26;24;1;1	22;22;1;1	;	4	26	26	22	25	26	26	25	26	26	21	22	22	47.3	47.3	38.9	84.621	763	763;634;729;756	0	323.31	By MS/MS	By MS/MS	By MS/MS	46.7	47.3	47.3	12540000000	6581800000	3135000000	2822900000	6946300000	6275900000	7046700000	65	65	61	191				289	204;205;350;371;553;574;581;600;730;770;1031;1147;1148;1207;1373;1505;1546;1548;1650;1780;1999;2000;2022;2309;2330;2339	True;True;True;True;True;True;True;True;True;True;True;True;True;True;True;True;True;True;True;True;True;True;True;True;True;True
sp|Q16853-3|AOC3_HUMAN	sp|Q16853-3|AOC3_HUMAN	6	2	2		1	6	2	2	6	6	5	2	2	1	2	2	1	37.3	8.2	8.2	24.533	220	220	0.0031949	11.778	By MS/MS	By MS/MS	By MS/MS	37.3	37.3	37.3	159530000	65808000	62672000	31045000	62318000	142230000	0	2	4	1	7				290	600;1031;1207;1446;2061;2330	False;False;False;True;True;False
sp|Q562R1|ACTBL_HUMAN	sp|Q562R1|ACTBL_HUMAN	7	1	1		1	7	1	1	6	4	5	1	0	0	1	0	0	20.7	4.8	4.8	42.003	376	376	0.006192	6.9755	By MS/MS	By matching	By matching	18.9	16	16	1411300000	1411300000	0	0	1411300000	0	0	1	0	0	1				291	273;274;879;1065;1818;1995;2336	False;False;False;False;False;True;False
sp|Q5SSJ5-3|HP1B3_HUMAN;sp|Q5SSJ5-2|HP1B3_HUMAN;sp|Q5SSJ5|HP1B3_HUMAN	sp|Q5SSJ5-3|HP1B3_HUMAN;sp|Q5SSJ5-2|HP1B3_HUMAN;sp|Q5SSJ5|HP1B3_HUMAN	2;2;2	2;2;2	2;2;2	;;	3	2	2	2	2	2	1	2	2	1	2	2	1	9.5	9.5	9.5	44.434	401	401;515;553	0	12.999	By MS/MS	By MS/MS	By matching	9.5	9.5	6.7	18562000	11622000	6060500	879270	14626000	10412000	0	3	2	0	5				292	1104;1701	True;True
sp|Q6NZI2|PTRF_HUMAN;sp|Q6NZI2-2|PTRF_HUMAN;sp|Q6NZI2-3|PTRF_HUMAN	sp|Q6NZI2|PTRF_HUMAN;sp|Q6NZI2-2|PTRF_HUMAN	12;8;5	12;8;5	12;8;5	;	3	12	12	12	10	12	12	10	12	12	10	12	12	30.8	30.8	30.8	43.476	390	390;300;198	0	320.44	By MS/MS	By MS/MS	By MS/MS	24.6	30.8	30.8	2376100000	1282500000	571940000	521670000	1132800000	1255500000	1414200000	17	17	10	44				293	171;172;882;1029;1048;1113;1552;1676;1697;2150;2151;2173	True;True;True;True;True;True;True;True;True;True;True;True
sp|Q6VN20-3|RBP10_HUMAN;sp|Q6VN20|RBP10_HUMAN;sp|Q96S59|RANB9_HUMAN	sp|Q6VN20-3|RBP10_HUMAN;sp|Q6VN20|RBP10_HUMAN;sp|Q96S59|RANB9_HUMAN	2;2;1	2;2;1	2;2;1	;;	3	2	2	2	2	2	2	2	2	2	2	2	2	10.3	10.3	10.3	64.541	594	594;620;729	0.0031348	10.796	By MS/MS	By MS/MS	By MS/MS	10.3	10.3	10.3	143600000	68473000	51063000	24063000	65598000	120680000	56648000	1	1	3	5				294	999;1386	True;True
sp|Q71DI3|H32_HUMAN	sp|Q71DI3|H32_HUMAN	4	1	1		1	4	1	1	3	4	4	1	1	1	1	1	1	39	23.5	23.5	15.388	136	136	0	23.543	By MS/MS	By MS/MS	By MS/MS	36.8	39	39	8073500	2785800	2866400	2421300	0	6360500	6165100	1	2	3	6				295	398;559;1798;2329	False;True;False;False
sp|Q71U36-2|TBA1A_HUMAN;sp|Q71U36|TBA1A_HUMAN;sp|Q13748|TBA3C_HUMAN;sp|Q13748-2|TBA3C_HUMAN;sp|Q6PEY2|TBA3E_HUMAN	sp|Q71U36-2|TBA1A_HUMAN;sp|Q71U36|TBA1A_HUMAN;sp|Q13748|TBA3C_HUMAN;sp|Q13748-2|TBA3C_HUMAN;sp|Q6PEY2|TBA3E_HUMAN	15;15;12;10;10	1;1;1;1;1	1;1;1;1;1	;;;;	5	15	1	1	12	13	12	1	1	1	1	1	1	60.8	3.4	3.4	46.297	416	416;451;450;418;450	0	13.09	By MS/MS	By matching	By MS/MS	47.6	56	44.7	14423000	8334000	3426400	2662700	0	0	6796400	0	0	1	1				296	55;182;188;198;325;400;498;875;1075;1096;1177;1494;1583;1885;2074	False;False;False;False;False;False;False;False;False;False;True;False;False;False;False
sp|Q7Z4W1|DCXR_HUMAN	sp|Q7Z4W1|DCXR_HUMAN	2	2	2		1	2	2	2	2	2	1	2	2	1	2	2	1	18.9	18.9	18.9	25.913	244	244	0	20.022	By MS/MS	By MS/MS	By MS/MS	18.9	18.9	7.4	2290800	1133300	784600	372920	0	0	951860	5	2	1	8				297	110;488	True;True
sp|Q86UX2-2|ITIH5_HUMAN;sp|Q86UX2-3|ITIH5_HUMAN;sp|Q86UX2|ITIH5_HUMAN;sp|Q86UX2-4|ITIH5_HUMAN	sp|Q86UX2-2|ITIH5_HUMAN;sp|Q86UX2-3|ITIH5_HUMAN;sp|Q86UX2|ITIH5_HUMAN;sp|Q86UX2-4|ITIH5_HUMAN	2;2;2;1	2;2;2;1	2;2;2;1	;;;	4	2	2	2	2	2	1	2	2	1	2	2	1	3.3	3.3	3.3	77.4	694	694;728;942;244	0	13.064	By MS/MS	By matching	By MS/MS	3.3	3.3	2.2	39151000	25313000	10860000	2977900	25295000	24059000	0	2	0	2	4				298	210;1936	True;True
sp|Q86VP6-2|CAND1_HUMAN;sp|Q86VP6|CAND1_HUMAN	sp|Q86VP6-2|CAND1_HUMAN;sp|Q86VP6|CAND1_HUMAN	2;2	2;2	2;2	;	2	2	2	2	1	2	2	1	2	2	1	2	2	3.1	3.1	3.1	117.89	1062	1062;1230	0	22.95	By matching	By MS/MS	By matching	1.8	3.1	3.1	4541800	2146800	1338200	1056800	0	2910400	2749300	0	2	0	2				299	825;956	True;True
sp|Q8WTS1|ABHD5_HUMAN	sp|Q8WTS1|ABHD5_HUMAN	4	4	4		1	4	4	4	3	4	4	3	4	4	3	4	4	17.8	17.8	17.8	39.095	349	349	0	32.509	By MS/MS	By MS/MS	By MS/MS	13.8	17.8	17.8	120520000	55234000	32212000	33073000	62064000	65670000	83225000	5	5	3	13				300	106;809;1406;1712	True;True;True;True
sp|Q9H0U4|RAB1B_HUMAN;sp|Q92928|RAB1C_HUMAN	sp|Q9H0U4|RAB1B_HUMAN;sp|Q92928|RAB1C_HUMAN	2;2	2;2	1;1	;	2	2	2	1	2	2	2	2	2	2	1	1	1	16.4	16.4	8.5	22.171	201	201;201	0	39.348	By MS/MS	By MS/MS	By MS/MS	16.4	16.4	16.4	47848000	23197000	14086000	10565000	32839000	24116000	24390000	4	2	1	7				301	373;1461	True;True
sp|Q969G5|PRDBP_HUMAN	sp|Q969G5|PRDBP_HUMAN	3	3	3		1	3	3	3	3	3	3	3	3	3	3	3	3	13	13	13	27.701	261	261	0	27.292	By MS/MS	By MS/MS	By MS/MS	13	13	13	367140000	210740000	89353000	67041000	223030000	194780000	156170000	3	3	3	9				302	945;1085;1714	True;True;True
sp|Q96AC1-2|FERM2_HUMAN;sp|Q96AC1|FERM2_HUMAN;sp|Q96AC1-3|FERM2_HUMAN	sp|Q96AC1-2|FERM2_HUMAN;sp|Q96AC1|FERM2_HUMAN;sp|Q96AC1-3|FERM2_HUMAN	5;5;5	5;5;5	5;5;5	;;	3	5	5	5	4	4	4	4	4	4	4	4	4	14.5	14.5	14.5	72.397	633	633;680;687	0	89.856	By MS/MS	By MS/MS	By MS/MS	11.4	11.4	11.5	41912000	27599000	8489300	5823200	29865000	17339000	14052000	5	3	3	11				303	474;523;1214;1918;1953	True;True;True;True;True
sp|Q96Q06-2|PLIN4_HUMAN;sp|Q96Q06|PLIN4_HUMAN	sp|Q96Q06-2|PLIN4_HUMAN;sp|Q96Q06|PLIN4_HUMAN	30;29	30;29	30;29	;	2	30	30	30	26	29	25	26	29	25	26	29	25	37.7	37.7	37.7	140.67	1423	1423;1357	0	323.31	By MS/MS	By MS/MS	By MS/MS	29	37.2	33.4	2487700000	1253300000	708870000	525520000	1383500000	1415300000	1340500000	27	25	32	84				304	50;92;159;189;214;215;216;217;218;308;309;310;314;316;317;318;320;366;659;660;796;1078;1099;1131;1532;1586;1967;1968;1969;2140	True;True;True;True;True;True;True;True;True;True;True;True;True;True;True;True;True;True;True;True;True;True;True;True;True;True;True;True;True;True
sp|Q99497|PARK7_HUMAN	sp|Q99497|PARK7_HUMAN	3	3	3		1	3	3	3	1	3	2	1	3	2	1	3	2	33.9	33.9	33.9	19.891	189	189	0	23.604	By MS/MS	By MS/MS	By MS/MS	7.9	33.9	25.9	44141000	13863000	21710000	8568100	0	31256000	38672000	1	4	1	6				305	389;586;673	True;True;True
sp|Q99536|VAT1_HUMAN;sp|Q99536-2|VAT1_HUMAN;sp|Q99536-3|VAT1_HUMAN	sp|Q99536|VAT1_HUMAN;sp|Q99536-2|VAT1_HUMAN;sp|Q99536-3|VAT1_HUMAN	2;1;1	2;1;1	2;1;1	;;	3	2	2	2	2	2	2	2	2	2	2	2	2	10.7	10.7	10.7	41.92	393	393;259;325	0	22.51	By MS/MS	By MS/MS	By MS/MS	10.7	10.7	10.7	54996000	32191000	10462000	12342000	32303000	0	31391000	0	5	6	11				306	734;1276	True;True
sp|Q99623-2|PHB2_HUMAN;sp|Q99623|PHB2_HUMAN	sp|Q99623-2|PHB2_HUMAN;sp|Q99623|PHB2_HUMAN	4;4	4;4	4;4	;	2	4	4	4	2	3	4	2	3	4	2	3	4	18.4	18.4	18.4	29.043	261	261;299	0	25.209	By MS/MS	By MS/MS	By MS/MS	11.5	11.9	18.4	74132000	37795000	12034000	24303000	47421000	41644000	37403000	3	3	3	9				307	272;867;938;1144	True;True;True;True
sp|Q99685|MGLL_HUMAN;sp|Q99685-2|MGLL_HUMAN	sp|Q99685|MGLL_HUMAN;sp|Q99685-2|MGLL_HUMAN	3;2	3;2	3;2	;	2	3	3	3	1	3	2	1	3	2	1	3	2	18.2	18.2	18.2	33.261	303	303;283	0	20.406	By matching	By MS/MS	By MS/MS	6.6	18.2	11.6	18980000	7702700	8633700	2643800	0	17226000	8633900	0	2	3	5				308	427;1347;2133	True;True;True
sp|Q99714|HCD2_HUMAN;sp|Q99714-2|HCD2_HUMAN	sp|Q99714|HCD2_HUMAN;sp|Q99714-2|HCD2_HUMAN	2;1	2;1	2;1	;	2	2	2	2	1	1	2	1	1	2	1	1	2	17.6	17.6	17.6	26.923	261	261;252	0	14.563	By matching	By MS/MS	By MS/MS	4.6	4.6	17.6	24538000	8140900	6243400	10153000	0	0	25916000	0	1	1	2				309	632;2152	True;True
sp|Q99715|COCA1_HUMAN;sp|Q99715-4|COCA1_HUMAN;sp|Q99715-2|COCA1_HUMAN	sp|Q99715|COCA1_HUMAN;sp|Q99715-4|COCA1_HUMAN;sp|Q99715-2|COCA1_HUMAN	33;32;30	33;32;30	33;32;30	;;	3	33	33	33	31	29	27	31	29	27	31	29	27	17.6	17.6	17.6	333.14	3063	3063;2987;1899	0	323.31	By MS/MS	By MS/MS	By MS/MS	16.6	15.2	15.3	1393200000	743340000	340270000	309570000	740320000	769710000	776740000	33	32	28	93				310	95;264;339;634;689;728;804;839;890;891;979;988;989;1126;1153;1186;1195;1226;1408;1540;1611;1660;1754;1963;2032;2051;2146;2148;2204;2219;2254;2260;2268	True;True;True;True;True;True;True;True;True;True;True;True;True;True;True;True;True;True;True;True;True;True;True;True;True;True;True;True;True;True;True;True;True
sp|Q99798|ACON_HUMAN	sp|Q99798|ACON_HUMAN	5	5	5		1	5	5	5	4	4	2	4	4	2	4	4	2	11.2	11.2	11.2	85.424	780	780	0	43.648	By MS/MS	By MS/MS	By MS/MS	9.9	9.5	4.7	61527000	35518000	19511000	6498300	34526000	37155000	23614000	4	1	2	7				311	258;1463;1465;1784;1993	True;True;True;True;True
sp|Q9BRX8-2|F213A_HUMAN;sp|Q9BRX8|F213A_HUMAN	sp|Q9BRX8-2|F213A_HUMAN;sp|Q9BRX8|F213A_HUMAN	5;5	5;5	5;5	;	2	5	5	5	3	5	3	3	5	3	3	5	3	23.4	23.4	23.4	24.462	218	218;229	0	71.088	By MS/MS	By MS/MS	By MS/MS	14.2	23.4	14.2	135760000	68233000	38323000	29202000	69581000	80365000	77659000	2	5	1	8				312	9;375;613;1770;2155	True;True;True;True;True
sp|Q9BSJ8|ESYT1_HUMAN;sp|Q9BSJ8-2|ESYT1_HUMAN	sp|Q9BSJ8|ESYT1_HUMAN;sp|Q9BSJ8-2|ESYT1_HUMAN	5;5	5;5	5;5	;	2	5	5	5	2	3	4	2	3	4	2	3	4	6.2	6.2	6.2	122.85	1104	1104;1114	0	44.066	By MS/MS	By MS/MS	By MS/MS	2.3	3.7	5.2	55940000	25805000	17303000	12832000	0	38686000	32370000	2	1	4	7				313	125;507;779;878;1245	True;True;True;True;True
sp|Q9BUF5|TBB6_HUMAN	sp|Q9BUF5|TBB6_HUMAN	8	3	1		1	8	3	1	7	8	7	2	3	2	1	1	1	21.1	10.1	3.4	49.857	446	446	0	20.231	By MS/MS	By MS/MS	By matching	18.4	21.1	17	35163000	16648000	12466000	6049500	20091000	22787000	16806000	2	3	0	5				314	127;551;641;921;1027;1088;1159;1527	True;False;True;True;False;False;False;False
sp|Q9BX66-9|SRBS1_HUMAN;sp|Q9BX66-8|SRBS1_HUMAN;sp|Q9BX66-6|SRBS1_HUMAN;sp|Q9BX66-3|SRBS1_HUMAN;sp|Q9BX66-5|SRBS1_HUMAN;sp|Q9BX66-2|SRBS1_HUMAN;sp|Q9BX66-11|SRBS1_HUMAN;sp|Q9BX66|SRBS1_HUMAN;sp|Q9BX66-12|SRBS1_HUMAN;sp|Q9BX66-7|SRBS1_HUMAN;sp|Q9BX66-4|SRBS1_HUMAN;sp|Q9BX66-10|SRBS1_HUMAN	sp|Q9BX66-9|SRBS1_HUMAN;sp|Q9BX66-8|SRBS1_HUMAN;sp|Q9BX66-6|SRBS1_HUMAN;sp|Q9BX66-3|SRBS1_HUMAN;sp|Q9BX66-5|SRBS1_HUMAN;sp|Q9BX66-2|SRBS1_HUMAN;sp|Q9BX66-11|SRBS1_HUMAN;sp|Q9BX66|SRBS1_HUMAN;sp|Q9BX66-12|SRBS1_HUMAN;sp|Q9BX66-7|SRBS1_HUMAN;sp|Q9BX66-4|SRBS1_HUMAN;sp|Q9BX66-10|SRBS1_HUMAN	4;4;4;4;4;4;4;4;4;3;3;3	4;4;4;4;4;4;4;4;4;3;3;3	4;4;4;4;4;4;4;4;4;3;3;3	;;;;;;;;;;;	12	4	4	4	4	4	4	4	4	4	4	4	4	7.9	7.9	7.9	87.198	781	781;811;846;905;1004;1151;1266;1292;1294;628;684;816	0	29.037	By MS/MS	By MS/MS	By MS/MS	7.9	7.9	7.9	175080000	94719000	47546000	32816000	92404000	104020000	87305000	5	2	2	9				315	764;802;1571;1810	True;True;True;True
sp|Q9GZM7-3|TINAL_HUMAN;sp|Q9GZM7|TINAL_HUMAN;sp|Q9GZM7-2|TINAL_HUMAN	sp|Q9GZM7-3|TINAL_HUMAN;sp|Q9GZM7|TINAL_HUMAN	4;4;1	4;4;1	4;4;1	;	3	4	4	4	3	3	3	3	3	3	3	3	3	17.2	17.2	17.2	48.807	436	436;467;284	0	32.123	By MS/MS	By MS/MS	By MS/MS	9.2	13.8	13.8	123840000	54838000	40634000	28370000	72948000	88876000	55377000	4	2	5	11				316	633;1094;1155;2347	True;True;True;True
sp|Q9H223|EHD4_HUMAN	sp|Q9H223|EHD4_HUMAN	2	1	1		1	2	1	1	0	2	1	0	1	1	0	1	1	3.9	2	2	61.174	541	541	0.0061162	5.6024		By matching	By MS/MS	0	3.9	2	11792000	0	6113300	5679200	0	0	14496000	0	0	0	0				317	1121;2088	True;False
sp|Q9H3U7|SMOC2_HUMAN;sp|Q9H3U7-2|SMOC2_HUMAN	sp|Q9H3U7|SMOC2_HUMAN;sp|Q9H3U7-2|SMOC2_HUMAN	4;4	4;4	4;4	;	2	4	4	4	3	2	2	3	2	2	3	2	2	14.3	14.3	14.3	49.674	446	446;457	0	24.939	By MS/MS	By MS/MS	By MS/MS	11	9.4	6.3	92611000	59015000	18913000	14683000	55216000	45666000	0	3	2	2	7				318	1022;1314;1726;2239	True;True;True;True
sp|Q9HBL0|TENS1_HUMAN	sp|Q9HBL0|TENS1_HUMAN	3	3	3		1	3	3	3	3	2	2	3	2	2	3	2	2	3.1	3.1	3.1	185.7	1735	1735	0	24.076	By MS/MS	By MS/MS	By matching	3.1	2.4	1.2	38819000	25874000	5542700	7401900	18435000	19709000	0	2	2	0	4				319	19;1235;1940	True;True;True
sp|Q9HDC9-2|APMAP_HUMAN;sp|Q9HDC9|APMAP_HUMAN	sp|Q9HDC9-2|APMAP_HUMAN;sp|Q9HDC9|APMAP_HUMAN	6;6	6;6	6;6	;	2	6	6	6	4	6	5	4	6	5	4	6	5	31.1	31.1	31.1	32.161	289	289;416	0	46.648	By MS/MS	By MS/MS	By MS/MS	24.9	31.1	28	301780000	154290000	71573000	75911000	172540000	138980000	194980000	8	13	5	26				320	444;665;1123;1209;1225;1649	True;True;True;True;True;True
sp|Q9NQC3-2|RTN4_HUMAN;sp|Q9NQC3-5|RTN4_HUMAN;sp|Q9NQC3|RTN4_HUMAN;sp|Q9NQC3-4|RTN4_HUMAN;sp|Q9NQC3-6|RTN4_HUMAN	sp|Q9NQC3-2|RTN4_HUMAN;sp|Q9NQC3-5|RTN4_HUMAN;sp|Q9NQC3|RTN4_HUMAN	5;4;4;2;2	5;4;4;2;2	3;2;2;0;0	;;	5	5	5	3	4	4	4	4	4	4	3	3	3	24.4	24.4	16.4	40.317	373	373;392;1192;960;986	0	51.992	By MS/MS	By MS/MS	By MS/MS	20.1	20.6	20.1	264550000	156210000	49602000	58746000	164160000	106440000	145360000	6	5	4	15				321	201;692;714;790;1039	True;True;True;True;True
sp|Q9NQC3-3|RTN4_HUMAN	sp|Q9NQC3-3|RTN4_HUMAN	3	1	1		1	3	1	1	2	2	1	1	1	0	1	1	0	19.1	4	4	22.395	199	199	0.0061538	6.7956	By MS/MS	By matching	By matching	11.1	12.1	7	6704900	4948200	1756700	0	0	3888700	0	1	0	0	1				322	201;790;2227	False;False;True
sp|Q9NVD7|PARVA_HUMAN;sp|Q9NVD7-2|PARVA_HUMAN	sp|Q9NVD7|PARVA_HUMAN;sp|Q9NVD7-2|PARVA_HUMAN	2;1	2;1	2;1	;	2	2	2	2	2	2	2	2	2	2	2	2	2	7.5	7.5	7.5	42.243	372	372;182	0	26.473	By MS/MS	By MS/MS	By MS/MS	7.5	7.5	7.5	58076000	35904000	11269000	10902000	35913000	25267000	27499000	2	1	2	5				323	1263;2130	True;True
sp|Q9NY15|STAB1_HUMAN;sp|Q9NY15-2|STAB1_HUMAN	sp|Q9NY15|STAB1_HUMAN;sp|Q9NY15-2|STAB1_HUMAN	2;1	2;1	2;1	;	2	2	2	2	0	2	2	0	2	2	0	2	2	1.1	1.1	1.1	275.48	2570	2570;803	0.0031746	11.32		By matching	By MS/MS	0	1.1	1.1	17347000	0	8108300	9238700	0	0	23582000	0	0	0	0				324	76;910	True;True
sp|Q9NZN4|EHD2_HUMAN;sp|Q9NZN4-2|EHD2_HUMAN;sp|Q9NZN3-2|EHD3_HUMAN;sp|Q9H4M9|EHD1_HUMAN;sp|Q9NZN3|EHD3_HUMAN	sp|Q9NZN4|EHD2_HUMAN;sp|Q9NZN4-2|EHD2_HUMAN	26;19;1;1;1	26;19;1;1;1	25;18;1;1;1	;	5	26	26	25	23	24	24	23	24	24	23	23	24	59.7	59.7	57.8	61.161	543	543;407;175;534;535	0	301.91	By MS/MS	By MS/MS	By MS/MS	56.4	59.7	57.8	3666500000	1856900000	921470000	888110000	1895700000	2085300000	2067300000	43	35	33	111				325	36;234;513;542;751;1032;1107;1122;1206;1227;1260;1275;1311;1428;1560;1636;1730;1948;2076;2088;2237;2238;2261;2262;2263;2297	True;True;True;True;True;True;True;True;True;True;True;True;True;True;True;True;True;True;True;True;True;True;True;True;True;True
sp|Q9UBQ7|GRHPR_HUMAN	sp|Q9UBQ7|GRHPR_HUMAN	2	2	2		1	2	2	2	2	2	1	2	2	1	2	2	1	10.7	10.7	10.7	35.668	328	328	0	13.431	By matching	By MS/MS	By MS/MS	10.7	10.7	10.7	1430700	777880	372360	280460	776970	825200	0	0	3	1	4				326	2085;2086	True;True
sp|Q9UHG3|PCYOX_HUMAN;sp|Q9UHG3-2|PCYOX_HUMAN	sp|Q9UHG3|PCYOX_HUMAN;sp|Q9UHG3-2|PCYOX_HUMAN	3;2	3;2	3;2	;	2	3	3	3	3	3	3	3	3	3	3	3	3	12.5	12.5	12.5	56.639	505	505;428	0	22.361	By MS/MS	By MS/MS	By MS/MS	12.5	12.5	12.5	107440000	64018000	23431000	19993000	60069000	63242000	43606000	3	3	3	9				327	517;538;1086	True;True;True
sp|Q9Y490|TLN1_HUMAN	sp|Q9Y490|TLN1_HUMAN	18	18	17		1	18	18	17	15	15	16	15	15	16	14	14	15	15.1	15.1	14.6	269.76	2541	2541	0	210.06	By MS/MS	By MS/MS	By MS/MS	12.5	12.3	14.1	368780000	187860000	82816000	98106000	186950000	229990000	202450000	20	15	13	48				328	21;179;194;343;387;657;713;718;725;729;736;895;1197;1717;1895;1919;1987;2298	True;True;True;True;True;True;True;True;True;True;True;True;True;True;True;True;True;True
sp|Q9Y4G6|TLN2_HUMAN	sp|Q9Y4G6|TLN2_HUMAN	11	10	10		1	11	10	10	6	8	9	5	7	8	5	7	8	8.2	7.8	7.8	271.61	2542	2542	0	139.18	By MS/MS	By MS/MS	By MS/MS	4.2	5.9	6.8	70567000	33303000	21783000	15481000	47318000	33142000	40578000	8	9	13	30				329	219;712;719;1198;1493;1618;1717;1896;1897;2112;2216	True;True;True;True;True;True;False;True;True;True;True
[truncated: 6 more columns]

## Sheet: patient -4 decellularised
Protein IDs	Majority protein IDs	Peptide counts (all)	Peptide counts (razor+unique)	Peptide counts (unique)	Fasta headers	Number of proteins	Peptides	Razor + unique peptides	Unique peptides	Peptides decellularised-1	Peptides decellularised-2	Peptides decellularised-3	Razor + unique peptides decellularised-1	Razor + unique peptides decellularised-2	Razor + unique peptides decellularised-3	Unique peptides decellularised-1	Unique peptides decellularised-2	Unique peptides decellularised-3	Sequence coverage [%]	Unique + razor sequence coverage [%]	Unique sequence coverage [%]	Mol. weight [kDa]	Sequence length	Sequence lengths	Q-value	Score	Identification type decellularised-1	Identification type decellularised-2	Identification type decellularised-3	Sequence coverage decellularised-1 [%]	Sequence coverage decellularised-2 [%]	Sequence coverage decellularised-3 [%]	Intensity	Intensity decellularised-1	Intensity decellularised-2	Intensity decellularised-3	LFQ intensity decellularised-1	LFQ intensity decellularised-2	LFQ intensity decellularised-3	MS/MS count decellularised-1	MS/MS count decellularised-2	MS/MS count decellularised-3	MS/MS count	Only identified by site	Reverse	Potential contaminant	id	Peptide IDs	Peptide is razor
CON__P00761	CON__P00761	4	4	4		1	4	4	4	4	4	4	4	4	4	4	4	4	26.4	26.4	26.4	24.409	231	231	0	69.845	By MS/MS	By MS/MS	By MS/MS	26.4	26.4	26.4	259660000	131770000	64337000	63552000	135310000	154290000	159240000	6	3	3	12			+	0	665;995;1176;1181	True;True;True;True
CON__P01966;sp|P69905|HBA_HUMAN	CON__P01966;sp|P69905|HBA_HUMAN	2;1	2;1	2;1	;	2	2	2	2	1	2	2	1	2	2	1	2	2	16.9	16.9	16.9	15.184	142	142;142	0	16.135	By MS/MS	By MS/MS	By MS/MS	10.6	16.9	16.9	67165000	28924000	23764000	14477000	0	56691000	37650000	1	2	2	5			+	1	835;1225	True;True
sp|P02768|ALBU_HUMAN;CON__P02768-1;sp|P02768-3|ALBU_HUMAN;sp|P02768-2|ALBU_HUMAN;CON__P02769	sp|P02768|ALBU_HUMAN;CON__P02768-1;sp|P02768-3|ALBU_HUMAN;sp|P02768-2|ALBU_HUMAN	8;8;7;6;2	8;8;7;6;2	8;8;7;6;2	;;;	5	8	8	8	8	8	8	8	8	8	8	8	8	14.6	14.6	14.6	69.366	609	609;609;396;417;607	0	65.597	By MS/MS	By MS/MS	By MS/MS	14.6	14.6	14.6	153930000	85497000	37112000	31324000	81499000	92844000	80550000	7	8	8	23			+	2	117;335;614;805;811;968;1217;1360	True;True;True;True;True;True;True;True
sp|P35908|K22E_HUMAN;CON__P35908;CON__Q8VED5;sp|Q5XKE5|K2C79_HUMAN;CON__Q5XKE5;sp|O95678|K2C75_HUMAN;CON__O95678;sp|P13647|K2C5_HUMAN;CON__P13647	sp|P35908|K22E_HUMAN;CON__P35908;CON__Q8VED5;sp|Q5XKE5|K2C79_HUMAN;CON__Q5XKE5;sp|O95678|K2C75_HUMAN;CON__O95678;sp|P13647|K2C5_HUMAN;CON__P13647	2;2;1;1;1;1;1;1;1	2;2;1;1;1;1;1;1;1	1;1;0;0;0;0;0;0;0	;;;;;;;;	9	2	2	1	2	1	2	2	1	2	1	0	1	3.8	3.8	1.9	65.432	639	639;645;531;535;535;551;551;590;590	0	13.608	By MS/MS	By matching	By MS/MS	3.8	1.9	3.8	2939400	1620100	457450	861920	1580400	0	2221800	1	0	1	2			+	3	886;1191	True;True
CON__P50446;CON__Q8BGZ7;CON__Q922U2;CON__Q5XQN5;sp|P04264|K2C1_HUMAN;CON__P04264	CON__P50446;CON__Q8BGZ7;CON__Q922U2;CON__Q5XQN5;sp|P04264|K2C1_HUMAN;CON__P04264	2;1;1;1;1;1	2;1;1;1;1;1	1;1;1;1;1;1	;;;;;	6	2	2	1	2	1	2	2	1	2	1	1	1	4.3	4.3	2.2	59.334	553	553;551;580;601;644;644	0	21.213	By MS/MS	By matching	By MS/MS	4.3	2.2	4.3	5245500	3386500	952850	906120	0	0	2294100	1	0	0	1			+	4	641;1032	True;True
sp|P0CG04|IGLC1_HUMAN;sp|B9A064|IGLL5_HUMAN;sp|P0DOX8|IGL1_HUMAN;sp|P0DOY2|IGLC2_HUMAN;sp|P0DOY3|IGLC3_HUMAN;sp|P0CF74|IGLC6_HUMAN;sp|A0M8Q6|IGLC7_HUMAN	sp|P0CG04|IGLC1_HUMAN;sp|B9A064|IGLL5_HUMAN;sp|P0DOX8|IGL1_HUMAN;sp|P0DOY2|IGLC2_HUMAN;sp|P0DOY3|IGLC3_HUMAN;sp|P0CF74|IGLC6_HUMAN	6;6;6;5;4;4;2	6;6;6;5;4;4;2	6;6;6;5;4;4;2	;;;;;	7	6	6	6	6	4	5	6	4	5	6	4	5	72.6	72.6	72.6	11.348	106	106;214;216;106;106;106;106	0	115.16	By MS/MS	By MS/MS	By MS/MS	72.6	55.7	67.9	7390700000	4836400000	1230200000	1324100000	4010100000	3124900000	2729600000	136	40	40	216				5	84;106;967;1012;1079;1339	True;True;True;True;True;True
sp|O00159-3|MYO1C_HUMAN;sp|O00159|MYO1C_HUMAN;sp|O00159-2|MYO1C_HUMAN;sp|Q9UBC5|MYO1A_HUMAN	sp|O00159-3|MYO1C_HUMAN;sp|O00159|MYO1C_HUMAN;sp|O00159-2|MYO1C_HUMAN	25;25;24;1	25;25;24;1	25;25;24;1	;;	4	25	25	25	22	22	23	22	22	23	22	22	23	29.1	29.1	29.1	119.63	1044	1044;1063;1028;1043	0	294.18	By MS/MS	By MS/MS	By MS/MS	25.6	25.9	27.5	354700000	193400000	87634000	73665000	189300000	192570000	203920000	21	20	24	65				6	110;150;174;311;356;364;368;460;519;722;723;728;860;901;905;922;953;955;1028;1099;1140;1259;1300;1354;1361	True;True;True;True;True;True;True;True;True;True;True;True;True;True;True;True;True;True;True;True;True;True;True;True;True
sp|O00763-3|ACACB_HUMAN;sp|O00763-2|ACACB_HUMAN;sp|O00763|ACACB_HUMAN	sp|O00763-3|ACACB_HUMAN;sp|O00763-2|ACACB_HUMAN;sp|O00763|ACACB_HUMAN	4;4;4	4;4;4	4;4;4	;;	3	4	4	4	3	2	3	3	2	3	3	2	3	2.3	2.3	2.3	255.09	2256	2256;2388;2458	0	28.456	By MS/MS	By MS/MS	By MS/MS	1.3	1	1.9	8339000	4750000	1868500	1720500	4838800	4504800	4298200	2	2	2	6				7	159;511;836;863	True;True;True;True
sp|O15230|LAMA5_HUMAN	sp|O15230|LAMA5_HUMAN	5	5	5		1	5	5	5	5	4	3	5	4	3	5	4	3	1.9	1.9	1.9	399.73	3695	3695	0	38.533	By MS/MS	By MS/MS	By MS/MS	1.9	1.7	1.1	26474000	17541000	4763300	4169100	15560000	10824000	13276000	6	2	1	9				8	164;187;413;433;673	True;True;True;True;True
sp|O43707-2|ACTN4_HUMAN;sp|P12814-2|ACTN1_HUMAN;sp|P12814|ACTN1_HUMAN;sp|O43707|ACTN4_HUMAN;sp|P12814-3|ACTN1_HUMAN;sp|P12814-4|ACTN1_HUMAN;sp|O43707-3|ACTN4_HUMAN	sp|O43707-2|ACTN4_HUMAN;sp|P12814-2|ACTN1_HUMAN;sp|P12814|ACTN1_HUMAN;sp|O43707|ACTN4_HUMAN;sp|P12814-3|ACTN1_HUMAN;sp|P12814-4|ACTN1_HUMAN;sp|O43707-3|ACTN4_HUMAN	2;2;2;2;2;2;1	2;2;2;2;2;2;1	2;2;2;2;2;2;1	;;;;;;	7	2	2	2	2	1	1	2	1	1	2	1	1	3.2	3.2	3.2	79.912	692	692;887;892;911;914;930;521	0	22.169	By MS/MS	By matching	By MS/MS	3.2	1.7	1.7	1147700	930600	217080	0	0	526980	0	2	0	1	3				9	624;1236	True;True
sp|O60240|PLIN1_HUMAN	sp|O60240|PLIN1_HUMAN	20	20	20		1	20	20	20	19	20	20	19	20	20	19	20	20	54.6	54.6	54.6	55.99	522	522	0	317.73	By MS/MS	By MS/MS	By MS/MS	48.5	54.6	54.6	1770000000	879750000	454110000	436190000	889960000	1048000000	1044400000	30	36	32	98				10	82;155;156;337;412;417;459;461;485;547;625;793;796;910;993;1123;1223;1254;1256;1283	True;True;True;True;True;True;True;True;True;True;True;True;True;True;True;True;True;True;True;True
sp|O60687|SRPX2_HUMAN	sp|O60687|SRPX2_HUMAN	2	2	2		1	2	2	2	1	2	2	1	2	2	1	2	2	4.5	4.5	4.5	52.971	465	465	0	11.782	By MS/MS	By MS/MS	By MS/MS	1.9	4.5	4.5	20172000	10044000	5851800	4276900	0	14312000	10721000	2	2	1	5				11	712;1326	True;True
sp|Q99880|H2B1L_HUMAN;sp|Q99879|H2B1M_HUMAN;sp|Q99877|H2B1N_HUMAN;sp|Q93079|H2B1H_HUMAN;sp|Q5QNW6|H2B2F_HUMAN;sp|P62807|H2B1C_HUMAN;sp|P58876|H2B1D_HUMAN;sp|P57053|H2BFS_HUMAN;sp|O60814|H2B1K_HUMAN;sp|Q5QNW6-2|H2B2F_HUMAN;sp|Q16778|H2B2E_HUMAN;sp|P33778|H2B1B_HUMAN;sp|P23527|H2B1O_HUMAN;sp|P06899|H2B1J_HUMAN;sp|Q8N257|H2B3B_HUMAN;sp|Q96A08|H2B1A_HUMAN	sp|Q99880|H2B1L_HUMAN;sp|Q99879|H2B1M_HUMAN;sp|Q99877|H2B1N_HUMAN;sp|Q93079|H2B1H_HUMAN;sp|Q5QNW6|H2B2F_HUMAN;sp|P62807|H2B1C_HUMAN;sp|P58876|H2B1D_HUMAN;sp|P57053|H2BFS_HUMAN;sp|O60814|H2B1K_HUMAN;sp|Q5QNW6-2|H2B2F_HUMAN;sp|Q16778|H2B2E_HUMAN;sp|P33778|H2B1B_HUMAN;sp|P23527|H2B1O_HUMAN;sp|P06899|H2B1J_HUMAN;sp|Q8N257|H2B3B_HUMAN	4;4;4;4;4;4;4;4;4;4;3;3;3;3;2;1	4;4;4;4;4;4;4;4;4;4;3;3;3;3;2;1	4;4;4;4;4;4;4;4;4;4;3;3;3;3;2;1	;;;;;;;;;;;;;;	16	4	4	4	3	3	4	3	3	4	3	3	4	36.5	36.5	36.5	13.952	126	126;126;126;126;126;126;126;126;126;134;126;126;126;126;126;127	0	55.192	By MS/MS	By MS/MS	By MS/MS	29.4	29.4	36.5	334700000	208950000	27121000	98623000	230330000	135160000	149470000	7	3	5	15				12	81;287;715;1066	True;True;True;True
sp|O75094-2|SLIT3_HUMAN;sp|O75094-3|SLIT3_HUMAN;sp|O75094|SLIT3_HUMAN;sp|O75094-4|SLIT3_HUMAN	sp|O75094-2|SLIT3_HUMAN;sp|O75094-3|SLIT3_HUMAN;sp|O75094|SLIT3_HUMAN;sp|O75094-4|SLIT3_HUMAN	4;4;4;4	4;4;4;4	4;4;4;4	;;;	4	4	4	4	3	4	4	3	4	4	3	4	4	4.3	4.3	4.3	156.76	1423	1423;1472;1523;1530	0	27.921	By MS/MS	By MS/MS	By MS/MS	3.2	4.3	4.3	19552000	9065800	6275400	4210400	12034000	11602000	8532600	3	4	2	9				13	414;780;906;1152	True;True;True;True
sp|O75367-2|H2AY_HUMAN;sp|O75367-3|H2AY_HUMAN;sp|O75367|H2AY_HUMAN;sp|Q9P0M6|H2AW_HUMAN	sp|O75367-2|H2AY_HUMAN;sp|O75367-3|H2AY_HUMAN;sp|O75367|H2AY_HUMAN;sp|Q9P0M6|H2AW_HUMAN	2;2;2;1	2;2;2;1	2;2;2;1	;;;	4	2	2	2	2	2	2	2	2	2	2	2	2	7.9	7.9	7.9	39.183	369	369;371;372;372	0	11.244	By matching	By MS/MS	By matching	7.9	7.9	7.9	24284000	12021000	6981400	5281600	0	0	13372000	0	1	0	1				14	38;462	True;True
sp|O75369-6|FLNB_HUMAN;sp|O75369-3|FLNB_HUMAN;sp|O75369-2|FLNB_HUMAN;sp|O75369-9|FLNB_HUMAN;sp|O75369|FLNB_HUMAN;sp|O75369-8|FLNB_HUMAN;sp|O75369-5|FLNB_HUMAN;sp|O75369-4|FLNB_HUMAN;sp|O75369-7|FLNB_HUMAN	sp|O75369-6|FLNB_HUMAN;sp|O75369-3|FLNB_HUMAN;sp|O75369-2|FLNB_HUMAN;sp|O75369-9|FLNB_HUMAN;sp|O75369|FLNB_HUMAN;sp|O75369-8|FLNB_HUMAN;sp|O75369-5|FLNB_HUMAN;sp|O75369-4|FLNB_HUMAN;sp|O75369-7|FLNB_HUMAN	8;8;8;8;8;8;7;7;5	5;5;5;5;5;5;4;4;5	5;5;5;5;5;5;4;4;5	;;;;;;;;	9	8	5	5	8	5	4	5	2	2	5	2	2	5.2	3.9	3.9	271.41	2537	2537;2561;2578;2591;2602;2633;2146;2150;2422	0	48.305	By MS/MS	By MS/MS	By MS/MS	5.2	2.5	2.6	9492700	6468700	2085500	938520	5049100	6482200	0	3	2	1	6				15	366;677;686;711;958;989;1050;1362	True;True;False;False;False;True;True;True
sp|O75531|BAF_HUMAN	sp|O75531|BAF_HUMAN	2	2	2		1	2	2	2	2	2	2	2	2	2	2	2	2	40.4	40.4	40.4	10.058	89	89	0	23.995	By MS/MS	By MS/MS	By MS/MS	40.4	40.4	40.4	8193300	4891600	1128100	2173700	5342900	2798600	4991800	2	2	2	6				16	121;142	True;True
sp|O95810|SDPR_HUMAN	sp|O95810|SDPR_HUMAN	3	3	3		1	3	3	3	3	3	3	3	3	3	3	3	3	11.1	11.1	11.1	47.173	425	425	0	72.786	By MS/MS	By MS/MS	By MS/MS	11.1	11.1	11.1	24206000	10846000	6130200	7230000	13264000	13210000	17557000	3	2	3	8				17	186;812;1257	True;True;True
sp|P00325|ADH1B_HUMAN;sp|P00325-2|ADH1B_HUMAN;sp|P07327|ADH1A_HUMAN;sp|P00326|ADH1G_HUMAN	sp|P00325|ADH1B_HUMAN;sp|P00325-2|ADH1B_HUMAN;sp|P07327|ADH1A_HUMAN;sp|P00326|ADH1G_HUMAN	4;3;3;2	4;3;3;2	4;3;3;2	;;;	4	4	4	4	3	3	4	3	3	4	3	3	4	11.7	11.7	11.7	39.854	375	375;335;375;375	0	33.145	By MS/MS	By MS/MS	By MS/MS	9.6	9.6	11.7	26073000	14663000	4164700	7244600	13248000	15802000	14064000	1	2	2	5				18	10;275;545;806	True;True;True;True
sp|P00738-2|HPT_HUMAN;sp|P00738|HPT_HUMAN;sp|P00739|HPTR_HUMAN;sp|P00739-2|HPTR_HUMAN	sp|P00738-2|HPT_HUMAN;sp|P00738|HPT_HUMAN;sp|P00739|HPTR_HUMAN;sp|P00739-2|HPTR_HUMAN	3;3;2;2	3;3;2;2	3;3;2;2	;;;	4	3	3	3	3	3	3	3	3	3	3	3	3	8.4	8.4	8.4	38.451	347	347;406;348;385	0	18.179	By MS/MS	By MS/MS	By MS/MS	8.4	8.4	8.4	25676000	12567000	7053000	6056000	13878000	16573000	14570000	2	1	1	4				19	152;438;1237	True;True;True
sp|P00742|FA10_HUMAN	sp|P00742|FA10_HUMAN	3	3	3		1	3	3	3	1	3	3	1	3	3	1	3	3	5.9	5.9	5.9	54.731	488	488	0	18.483	By MS/MS	By MS/MS	By MS/MS	2.3	5.9	5.9	14042000	4523800	4855800	4662400	0	13620000	9971500	1	1	1	3				20	291;843;1103	True;True;True
sp|P01009-2|A1AT_HUMAN;sp|P01009|A1AT_HUMAN;sp|P01009-3|A1AT_HUMAN	sp|P01009-2|A1AT_HUMAN;sp|P01009|A1AT_HUMAN;sp|P01009-3|A1AT_HUMAN	5;5;4	5;5;4	5;5;4	;;	3	5	5	5	5	5	5	5	5	5	5	5	5	17.8	17.8	17.8	40.262	359	359;418;306	0	52.243	By MS/MS	By MS/MS	By MS/MS	17.8	17.8	17.8	153240000	79762000	37435000	36044000	93516000	89546000	78828000	5	7	5	17				21	198;581;771;795;1071	True;True;True;True;True
sp|P01024|CO3_HUMAN;CON__Q2UVX4	sp|P01024|CO3_HUMAN	8;1	8;1	8;1		2	8	8	8	8	7	8	8	7	8	8	7	8	6.4	6.4	6.4	187.15	1663	1663;1662	0	164.73	By MS/MS	By MS/MS	By MS/MS	6.4	5.5	6.4	129570000	70080000	32129000	27358000	78326000	75528000	63484000	11	6	8	25				22	30;136;466;535;936;957;961;1081	True;True;True;True;True;True;True;True
sp|P01834|IGKC_HUMAN;sp|P0DOX7|IGK_HUMAN	sp|P01834|IGKC_HUMAN;sp|P0DOX7|IGK_HUMAN	7;5	7;5	7;5	;	2	7	7	7	7	6	7	7	6	7	7	6	7	80.4	80.4	80.4	11.765	107	107;214	0	189.88	By MS/MS	By MS/MS	By MS/MS	80.4	80.4	80.4	535220000	268810000	135530000	130880000	224700000	322380000	299510000	23	20	19	62				23	196;983;1009;1149;1192;1193;1320	True;True;True;True;True;True;True
sp|P01857|IGHG1_HUMAN;sp|P0DOX5|IGG1_HUMAN	sp|P01857|IGHG1_HUMAN;sp|P0DOX5|IGG1_HUMAN	7;7	3;3	3;3	;	2	7	3	3	6	7	6	3	3	3	3	3	3	27.3	14.5	14.5	36.105	330	330;449	0	26.234	By MS/MS	By MS/MS	By MS/MS	25.2	27.3	25.2	62273000	31402000	16667000	14204000	33316000	39904000	34602000	5	4	3	12				24	200;279;429;908;1068;1131;1146	False;False;True;False;False;True;True
sp|P01859|IGHG2_HUMAN	sp|P01859|IGHG2_HUMAN	6	1	1		1	6	1	1	5	6	5	1	1	1	1	1	1	19	5.2	5.2	35.9	326	326	0	8.413	By MS/MS	By MS/MS	By MS/MS	16.9	19	16.9	11064000	6533100	2306500	2224800	0	0	5632500	2	1	1	4				25	200;279;280;428;908;1145	False;False;False;False;False;True
sp|P01860|IGHG3_HUMAN;sp|P01861|IGHG4_HUMAN	sp|P01860|IGHG3_HUMAN	11;3	11;3	5;0		2	11	11	5	9	11	10	9	11	10	4	5	5	34.2	34.2	18.6	41.287	377	377;327	0	104.07	By MS/MS	By MS/MS	By MS/MS	26.8	34.2	32.4	627710000	274800000	195720000	157190000	335930000	413100000	394200000	14	11	13	38				26	124;125;200;279;280;428;908;1068;1132;1133;1338	True;True;True;True;True;True;True;True;True;True;True
sp|P01871|IGHM_HUMAN;sp|P01871-2|IGHM_HUMAN;sp|P0DOX6|IGM_HUMAN;sp|P04220|MUCB_HUMAN	sp|P01871|IGHM_HUMAN;sp|P01871-2|IGHM_HUMAN;sp|P0DOX6|IGM_HUMAN;sp|P04220|MUCB_HUMAN	7;7;6;5	7;7;6;5	7;7;6;5	;;;	4	7	7	7	6	6	6	6	6	6	6	6	6	19.6	19.6	19.6	49.439	453	453;474;576;391	0	55.935	By MS/MS	By MS/MS	By MS/MS	17.9	17.9	16.1	63739000	35519000	13288000	14932000	38139000	27841000	39600000	5	3	3	11				27	452;687;945;972;1214;1291;1372	True;True;True;True;True;True;True
sp|P02452|CO1A1_HUMAN;sp|P02458-1|CO2A1_HUMAN;sp|P02458|CO2A1_HUMAN	sp|P02452|CO1A1_HUMAN	11;1;1	11;1;1	11;1;1		3	11	11	11	11	9	11	11	9	11	11	9	11	12.6	12.6	12.6	138.94	1464	1464;1418;1487	0	114.97	By MS/MS	By MS/MS	By MS/MS	12.6	10.7	12.6	1750300000	853680000	417790000	478840000	745510000	1001200000	1161200000	13	9	10	32				28	144;362;387;389;423;427;431;442;458;463;1065	True;True;True;True;True;True;True;True;True;True;True
sp|P02461-2|CO3A1_HUMAN;sp|P02461|CO3A1_HUMAN	sp|P02461-2|CO3A1_HUMAN;sp|P02461|CO3A1_HUMAN	2;2	2;2	2;2	;	2	2	2	2	1	2	2	1	2	2	1	2	2	3.1	3.1	3.1	111.91	1163	1163;1466	0	10.818	By MS/MS	By MS/MS	By MS/MS	1.5	3.1	3.1	619400000	322090000	148300000	149010000	0	404710000	332550000	2	2	1	5				29	353;376	True;True
sp|P02462-2|CO4A1_HUMAN;sp|P02462|CO4A1_HUMAN;sp|P29400|CO4A5_HUMAN;sp|P29400-2|CO4A5_HUMAN	sp|P02462-2|CO4A1_HUMAN;sp|P02462|CO4A1_HUMAN	5;5;1;1	5;5;1;1	5;5;1;1	;	4	5	5	5	5	4	5	5	4	5	5	4	5	7.6	7.6	7.6	127.98	1318	1318;1669;1685;1691	0	90.898	By MS/MS	By MS/MS	By MS/MS	7.6	6.1	7.6	228040000	134000000	53838000	40202000	134830000	115330000	97571000	17	11	10	38				30	40;344;446;538;873	True;True;True;True;True
sp|P02545-2|LMNA_HUMAN;sp|P02545-6|LMNA_HUMAN;sp|P02545|LMNA_HUMAN;sp|P02545-3|LMNA_HUMAN;sp|P02545-5|LMNA_HUMAN;sp|P02545-4|LMNA_HUMAN	sp|P02545-2|LMNA_HUMAN;sp|P02545-6|LMNA_HUMAN;sp|P02545|LMNA_HUMAN;sp|P02545-3|LMNA_HUMAN;sp|P02545-5|LMNA_HUMAN;sp|P02545-4|LMNA_HUMAN	14;14;14;13;11;11	14;14;14;13;11;11	14;14;14;13;11;11	;;;;;	6	14	14	14	13	13	12	13	13	12	13	13	12	25	25	25	65.134	572	572;614;664;634;565;574	0	124.6	By MS/MS	By MS/MS	By MS/MS	22.7	22.9	20.6	662980000	348490000	162440000	152060000	336190000	411250000	380350000	8	11	7	26				31	11;90;230;495;560;617;627;695;772;857;884;1047;1087;1115	True;True;True;True;True;True;True;True;True;True;True;True;True;True
sp|P02647|APOA1_HUMAN;CON__P15497	sp|P02647|APOA1_HUMAN	12;1	12;1	12;1		2	12	12	12	11	11	12	11	11	12	11	11	12	44.6	44.6	44.6	30.777	267	267;265	0	121.52	By MS/MS	By MS/MS	By MS/MS	40.4	40.4	44.6	323080000	108520000	53639000	160920000	195470000	217660000	224060000	10	9	13	32				32	165;229;283;707;782;794;939;1107;1280;1281;1284;1335	True;True;True;True;True;True;True;True;True;True;True;True
sp|P02649|APOE_HUMAN;CON__Q03247	sp|P02649|APOE_HUMAN	20;3	20;3	20;3		2	20	20	20	20	19	18	20	19	18	20	19	18	59.9	59.9	59.9	36.154	317	317;316	0	323.31	By MS/MS	By MS/MS	By MS/MS	59.9	55.5	55.5	5169800000	2687400000	1337000000	1145500000	2485700000	3152200000	2832900000	35	45	40	120				33	9;70;71;120;190;380;628;631;659;660;661;676;699;760;976;1000;1075;1278;1330;1337	True;True;True;True;True;True;True;True;True;True;True;True;True;True;True;True;True;True;True;True
sp|P02671-2|FIBA_HUMAN;sp|P02671|FIBA_HUMAN	sp|P02671-2|FIBA_HUMAN;sp|P02671|FIBA_HUMAN	5;5	5;5	5;5	;	2	5	5	5	5	5	5	5	5	5	5	5	5	10.7	10.7	10.7	69.756	644	644;866	0	63.778	By MS/MS	By MS/MS	By MS/MS	10.7	10.7	10.7	70363000	35373000	17971000	17019000	42320000	39843000	39924000	5	5	8	18				34	73;192;411;834;1098	True;True;True;True;True
sp|P02675|FIBB_HUMAN;CON__P02676	sp|P02675|FIBB_HUMAN	6;1	6;1	6;1		2	6	6	6	5	4	5	5	4	5	5	4	5	16.3	16.3	16.3	55.928	491	491;495	0	85.104	By MS/MS	By MS/MS	By MS/MS	14.9	11.8	13.2	32485000	21144000	6493300	4847800	22374000	15691000	11115000	8	3	2	13				35	180;182;392;837;1018;1373	True;True;True;True;True;True
sp|P02679-2|FIBG_HUMAN;sp|P02679|FIBG_HUMAN	sp|P02679-2|FIBG_HUMAN;sp|P02679|FIBG_HUMAN	6;6	6;6	6;6	;	2	6	6	6	6	6	5	6	6	5	6	6	5	19.2	19.2	19.2	49.496	437	437;453	0	35.22	By MS/MS	By MS/MS	By MS/MS	19.2	19.2	14.6	101840000	54654000	23269000	23916000	54821000	48868000	68001000	2	3	3	8				36	46;246;842;965;1142;1343	True;True;True;True;True;True
sp|P02743|SAMP_HUMAN	sp|P02743|SAMP_HUMAN	6	6	6		1	6	6	6	6	6	6	6	6	6	6	6	6	24.7	24.7	24.7	25.387	223	223	0	54.053	By MS/MS	By MS/MS	By MS/MS	24.7	24.7	24.7	435540000	221410000	114560000	99571000	220950000	279090000	247790000	7	7	7	21				37	181;467;588;589;940;1224	True;True;True;True;True;True
sp|P02747|C1QC_HUMAN	sp|P02747|C1QC_HUMAN	2	2	2		1	2	2	2	2	2	2	2	2	2	2	2	2	9	9	9	25.773	245	245	0	18.025	By MS/MS	By MS/MS	By MS/MS	9	9	9	26808000	16860000	6334700	3613900	17699000	16182000	7505300	2	2	2	6				38	336;969	True;True
sp|P02751-4|FINC_HUMAN;sp|P02751-10|FINC_HUMAN;sp|P02751-6|FINC_HUMAN;sp|P02751-5|FINC_HUMAN;sp|P02751-9|FINC_HUMAN;sp|P02751-14|FINC_HUMAN;sp|P02751-13|FINC_HUMAN;sp|P02751-8|FINC_HUMAN;sp|P02751-17|FINC_HUMAN;sp|P02751-3|FINC_HUMAN;sp|P02751|FINC_HUMAN;sp|P02751-7|FINC_HUMAN;sp|P02751-15|FINC_HUMAN;sp|P02751-11|FINC_HUMAN;sp|P02751-12|FINC_HUMAN	sp|P02751-4|FINC_HUMAN;sp|P02751-10|FINC_HUMAN;sp|P02751-6|FINC_HUMAN;sp|P02751-5|FINC_HUMAN;sp|P02751-9|FINC_HUMAN;sp|P02751-14|FINC_HUMAN;sp|P02751-13|FINC_HUMAN;sp|P02751-8|FINC_HUMAN;sp|P02751-17|FINC_HUMAN;sp|P02751-3|FINC_HUMAN;sp|P02751|FINC_HUMAN;sp|P02751-7|FINC_HUMAN;sp|P02751-15|FINC_HUMAN;sp|P02751-11|FINC_HUMAN;sp|P02751-12|FINC_HUMAN	12;12;12;12;12;12;12;12;12;12;12;12;12;11;10	12;12;12;12;12;12;12;12;12;12;12;12;12;11;10	12;12;12;12;12;12;12;12;12;12;12;12;12;11;10	;;;;;;;;;;;;;;	15	12	12	12	11	12	9	11	12	9	11	12	9	10.2	10.2	10.2	222.97	2031	2031;2176;2184;2211;2240;2265;2267;2296;2330;2355;2386;2446;2477;2386;2008	0	137.66	By MS/MS	By MS/MS	By MS/MS	9.7	10.2	7.7	68961000	40419000	16529000	12013000	39276000	37926000	33757000	12	14	7	33				39	167;173;323;348;594;893;913;1080;1198;1305;1317;1334	True;True;True;True;True;True;True;True;True;True;True;True
sp|P02760|AMBP_HUMAN	sp|P02760|AMBP_HUMAN	4	4	4		1	4	4	4	4	4	4	4	4	4	4	4	4	19	19	19	38.999	352	352	0	67.645	By MS/MS	By MS/MS	By MS/MS	19	19	19	70630000	38230000	16811000	15589000	41277000	43236000	33995000	5	5	5	15				40	288;367;864;1308	True;True;True;True
sp|P02766|TTHY_HUMAN	sp|P02766|TTHY_HUMAN	2	2	2		1	2	2	2	2	2	2	2	2	2	2	2	2	23.8	23.8	23.8	15.887	147	147	0	17.802	By MS/MS	By MS/MS	By MS/MS	23.8	23.8	23.8	38863000	22863000	7711900	8288600	22720000	19034000	20814000	4	2	2	8				41	441;1138	True;True
sp|P04004|VTNC_HUMAN;CON__Q3ZBS7	sp|P04004|VTNC_HUMAN	10;1	10;1	10;1		2	10	10	10	9	9	9	9	9	9	9	9	9	24.1	24.1	24.1	54.305	478	478;484	0	132.18	By MS/MS	By MS/MS	By MS/MS	23	22	23	821450000	457920000	169940000	193580000	397260000	447680000	468960000	15	14	15	44				42	225;226;315;437;592;593;832;984;1013;1194	True;True;True;True;True;True;True;True;True;True
sp|P04196|HRG_HUMAN	sp|P04196|HRG_HUMAN	2	2	2		1	2	2	2	1	1	2	1	1	2	1	1	2	4.4	4.4	4.4	59.578	525	525	0	19.842	By MS/MS	By MS/MS	By MS/MS	1.7	2.7	4.4	179710	0	0	179710	0	0	454980	1	1	1	3				43	151;193	True;True
sp|P04275|VWF_HUMAN	sp|P04275|VWF_HUMAN	9	9	9		1	9	9	9	9	9	9	9	9	9	9	9	9	4.2	4.2	4.2	309.26	2813	2813	0	127.3	By MS/MS	By MS/MS	By MS/MS	4.2	4.2	4.2	66383000	35731000	16110000	14542000	40891000	33521000	37245000	13	9	13	35				44	29;247;517;527;706;748;980;1303;1369	True;True;True;True;True;True;True;True;True
sp|Q99878|H2A1J_HUMAN;sp|Q96KK5|H2A1H_HUMAN;sp|Q9BTM1|H2AJ_HUMAN;sp|Q16777|H2A2C_HUMAN;sp|Q93077|H2A1C_HUMAN;sp|Q7L7L0|H2A3_HUMAN;sp|Q6FI13|H2A2A_HUMAN;sp|P20671|H2A1D_HUMAN;sp|P0C0S8|H2A1_HUMAN;sp|P04908|H2A1B_HUMAN;sp|Q71UI9-2|H2AV_HUMAN;sp|Q71UI9|H2AV_HUMAN;sp|P0C0S5|H2AZ_HUMAN;sp|Q96QV6|H2A1A_HUMAN;sp|P16104|H2AX_HUMAN;sp|Q9BTM1-2|H2AJ_HUMAN;sp|Q71UI9-5|H2AV_HUMAN;sp|Q71UI9-3|H2AV_HUMAN;sp|Q7…	sp|Q99878|H2A1J_HUMAN;sp|Q96KK5|H2A1H_HUMAN;sp|Q9BTM1|H2AJ_HUMAN;sp|Q16777|H2A2C_HUMAN;sp|Q93077|H2A1C_HUMAN;sp|Q7L7L0|H2A3_HUMAN;sp|Q6FI13|H2A2A_HUMAN;sp|P20671|H2A1D_HUMAN;sp|P0C0S8|H2A1_HUMAN;sp|P04908|H2A1B_HUMAN;sp|Q71UI9-2|H2AV_HUMAN;sp|Q71UI9|H2AV_HUMAN;sp|P0C0S5|H2AZ_HUMAN;sp|Q96QV6|H2A1A_HUMAN;sp|P16104|H2AX_HUMAN;sp|Q9BTM1-2|H2AJ_HUMAN	3;3;3;3;3;3;3;3;3;3;2;2;2;2;2;2;1;1;1;1	3;3;3;3;3;3;3;3;3;3;2;2;2;2;2;2;1;1;1;1	3;3;3;3;3;3;3;3;3;3;2;2;2;2;2;2;1;1;1;1	;;;;;;;;;;;;;;;	20	3	3	3	3	2	2	3	2	2	3	2	2	27.3	27.3	27.3	13.936	128	128;128;129;129;130;130;130;130;130;130;114;128;128;131;143;151;66;90;102;130	0	46.085	By MS/MS	By MS/MS	By MS/MS	27.3	21.9	21.9	249070000	151240000	56023000	41813000	136260000	146920000	109910000	5	3	6	14				45	34;471;1299	True;True;True
sp|P06576|ATPB_HUMAN	sp|P06576|ATPB_HUMAN	2	2	2		1	2	2	2	0	0	2	0	0	2	0	0	2	5.5	5.5	5.5	56.559	529	529	0	11.457			By MS/MS	0	0	5.5	1930400	0	0	1930400	0	0	4887300	0	0	2	2				46	540;1154	True;True
sp|P06727|APOA4_HUMAN;CON__Q32PJ2	sp|P06727|APOA4_HUMAN	29;2	29;2	29;2		2	29	29	29	28	27	28	28	27	28	28	27	28	64.6	64.6	64.6	45.398	396	396;380	0	323.31	By MS/MS	By MS/MS	By MS/MS	62.6	64.1	64.6	14394000000	7340300000	3785300000	3268300000	7221400000	8980600000	7839000000	49	73	54	176				47	50;51;77;163;237;276;490;491;492;493;605;622;623;645;668;675;696;739;801;813;985;1001;1025;1026;1027;1125;1208;1248;1271	True;True;True;True;True;True;True;True;True;True;True;True;True;True;True;True;True;True;True;True;True;True;True;True;True;True;True;True;True
sp|P06858|LIPL_HUMAN	sp|P06858|LIPL_HUMAN	4	4	4		1	4	4	4	4	4	4	4	4	4	4	4	4	12.6	12.6	12.6	53.162	475	475	0	38.637	By MS/MS	By MS/MS	By MS/MS	12.6	12.6	12.6	48606000	30043000	9381900	9180800	29020000	23209000	23468000	5	4	5	14				48	278;408;579;1017	True;True;True;True
sp|P07355|ANXA2_HUMAN;sp|P07355-2|ANXA2_HUMAN;sp|A6NMY6|AXA2L_HUMAN	sp|P07355|ANXA2_HUMAN;sp|P07355-2|ANXA2_HUMAN;sp|A6NMY6|AXA2L_HUMAN	3;3;2	3;3;2	3;3;2	;;	3	3	3	3	3	3	3	3	3	3	3	3	3	11.2	11.2	11.2	38.604	339	339;357;339	0	54.986	By MS/MS	By MS/MS	By MS/MS	11.2	11.2	11.2	20689000	11139000	4775400	4774600	13214000	10454000	11152000	4	3	3	10				49	409;453;1332	True;True;True
sp|P07437|TBB5_HUMAN;sp|Q9BVA1|TBB2B_HUMAN;sp|Q13885|TBB2A_HUMAN;sp|A6NNZ2|TBB8L_HUMAN;sp|Q9H4B7|TBB1_HUMAN;CON__ENSEMBL:ENSBTAP00000025008	sp|P07437|TBB5_HUMAN;sp|Q9BVA1|TBB2B_HUMAN;sp|Q13885|TBB2A_HUMAN	12;8;8;3;2;2	12;8;8;3;2;2	2;0;0;0;0;0	;;	6	12	12	2	11	12	11	11	12	11	2	2	2	38.1	38.1	7.2	49.67	444	444;445;445;444;451;536	0	150.86	By MS/MS	By MS/MS	By MS/MS	35.8	38.1	34.9	152980000	83899000	36898000	32183000	91346000	84236000	77106000	14	16	10	40				50	43;76;332;396;542;561;626;680;804;829;911;1359	True;True;True;True;True;True;True;True;True;True;True;True
sp|P07585|PGS2_HUMAN;sp|P07585-4|PGS2_HUMAN;sp|P07585-3|PGS2_HUMAN;sp|P07585-2|PGS2_HUMAN;sp|P07585-5|PGS2_HUMAN	sp|P07585|PGS2_HUMAN;sp|P07585-4|PGS2_HUMAN;sp|P07585-3|PGS2_HUMAN;sp|P07585-2|PGS2_HUMAN	4;3;2;2;1	4;3;2;2;1	4;3;2;2;1	;;;	5	4	4	4	4	2	3	4	2	3	4	2	3	17.5	17.5	17.5	39.746	359	359;172;212;250;75	0	39.207	By MS/MS	By MS/MS	By MS/MS	17.5	6.7	10.9	92366000	53364000	20153000	18848000	53184000	49587000	47235000	11	2	4	17				51	101;137;172;1288	True;True;True;True
sp|P07942|LAMB1_HUMAN	sp|P07942|LAMB1_HUMAN	16	16	16		1	16	16	16	15	15	15	15	15	15	15	15	15	13	13	13	198.04	1786	1786	0	323.31	By MS/MS	By MS/MS	By MS/MS	11.6	12.5	12.5	245000000	133060000	63257000	48679000	129290000	134130000	141500000	19	18	17	54				52	79;218;255;258;553;564;643;689;705;877;882;964;1031;1211;1348;1366	True;True;True;True;True;True;True;True;True;True;True;True;True;True;True;True
sp|P08123|CO1A2_HUMAN	sp|P08123|CO1A2_HUMAN	4	4	4		1	4	4	4	4	4	3	4	4	3	4	4	3	4	4	4	129.31	1366	1366	0	57.409	By MS/MS	By MS/MS	By MS/MS	4	4	2.7	947980000	643310000	221380000	83294000	416900000	492810000	414350000	8	7	6	21				53	374;379;456;469	True;True;True;True
sp|P08133-2|ANXA6_HUMAN;sp|P08133|ANXA6_HUMAN	sp|P08133-2|ANXA6_HUMAN;sp|P08133|ANXA6_HUMAN	3;3	3;3	3;3	;	2	3	3	3	2	2	3	2	2	3	2	2	3	5.3	5.3	5.3	72.423	641	641;673	0	17.911	By MS/MS	By MS/MS	By MS/MS	3.9	3.9	5.3	7567700	3746400	1445100	2376200	0	0	6015900	0	1	1	2				54	66;410;999	True;True;True
sp|P08311|CATG_HUMAN	sp|P08311|CATG_HUMAN	2	2	2		1	2	2	2	2	2	2	2	2	2	2	2	2	8.6	8.6	8.6	28.837	255	255	0	18.016	By MS/MS	By MS/MS	By MS/MS	8.6	8.6	8.6	9738100	6068800	1554500	2114800	0	0	5354200	1	1	1	3				55	1109;1290	True;True
sp|P08572|CO4A2_HUMAN	sp|P08572|CO4A2_HUMAN	13	13	13		1	13	13	13	13	13	13	13	13	13	13	13	13	11.2	11.2	11.2	167.55	1712	1712	0	208.5	By MS/MS	By MS/MS	By MS/MS	11.2	11.2	11.2	2311500000	1106700000	616430000	588310000	1095700000	1199200000	1317000000	30	27	25	82				56	41;345;360;377;378;395;404;415;475;488;818;1073;1082	True;True;True;True;True;True;True;True;True;True;True;True;True
sp|P08670|VIME_HUMAN;sp|P17661|DESM_HUMAN;sp|P41219|PERI_HUMAN;sp|P41219-2|PERI_HUMAN;sp|Q16352|AINX_HUMAN;sp|P07197-2|NFM_HUMAN;sp|P07196|NFL_HUMAN;sp|P07197|NFM_HUMAN;sp|P12036-2|NFH_HUMAN;sp|P12036|NFH_HUMAN	sp|P08670|VIME_HUMAN	31;3;2;2;1;1;1;1;1;1	31;3;2;2;1;1;1;1;1;1	31;3;2;2;1;1;1;1;1;1		10	31	31	31	28	30	30	28	30	30	28	30	30	61.8	61.8	61.8	53.651	466	466;470;470;471;499;540;543;916;963;1026	0	323.31	By MS/MS	By MS/MS	By MS/MS	55.8	61.2	61.8	2516800000	1475900000	539000000	501860000	1334900000	1384900000	1306700000	35	34	37	106				57	148;184;242;254;274;289;299;301;302;306;532;533;565;611;612;664;720;721;762;763;765;825;891;974;975;1045;1127;1165;1207;1210;1213	True;True;True;True;True;True;True;True;True;True;True;True;True;True;True;True;True;True;True;True;True;True;True;True;True;True;True;True;True;True;True
sp|P09382|LEG1_HUMAN	sp|P09382|LEG1_HUMAN	4	4	4		1	4	4	4	4	4	4	4	4	4	4	4	4	43	43	43	14.716	135	135	0	63.391	By MS/MS	By MS/MS	By MS/MS	43	43	43	42400000	22496000	8727700	11176000	22120000	19151000	23347000	3	3	3	9				58	238;740;746;1005	True;True;True;True
sp|P0C0L4-2|CO4A_HUMAN;sp|P0C0L4|CO4A_HUMAN;CON__P01030;CON__ENSEMBL:ENSBTAP00000007350	sp|P0C0L4-2|CO4A_HUMAN;sp|P0C0L4|CO4A_HUMAN	6;6;1;1	2;2;1;1	2;2;1;1	;	4	6	2	2	5	6	4	1	2	1	1	2	1	7.5	2.3	2.3	187.7	1698	1698;1744;1741;1742	0	27.405	By MS/MS	By MS/MS	By MS/MS	5.9	7.5	4.4	4603500	2401700	1525200	676520	0	3702600	0	1	3	1	5				59	93;194;770;1067;1261;1297	False;True;True;False;False;False
sp|P0C0L5|CO4B_HUMAN	sp|P0C0L5|CO4B_HUMAN	7	7	3		1	7	7	3	7	7	6	7	7	6	3	3	3	8	8	3	192.75	1744	1744	0	111.25	By MS/MS	By MS/MS	By MS/MS	8	8	6.6	92249000	45846000	24793000	21610000	56504000	56930000	47309000	9	9	9	27				60	22;93;444;769;1067;1261;1297	True;True;True;True;True;True;True
sp|P0DMV8-2|HS71A_HUMAN;sp|P34931|HS71L_HUMAN;sp|P0DMV9|HS71B_HUMAN;sp|P0DMV8|HS71A_HUMAN;sp|P48741|HSP77_HUMAN;sp|P54652|HSP72_HUMAN;sp|P17066|HSP76_HUMAN	sp|P0DMV8-2|HS71A_HUMAN;sp|P34931|HS71L_HUMAN;sp|P0DMV9|HS71B_HUMAN;sp|P0DMV8|HS71A_HUMAN;sp|P48741|HSP77_HUMAN;sp|P54652|HSP72_HUMAN;sp|P17066|HSP76_HUMAN	2;2;2;2;1;1;1	1;1;1;1;0;0;0	1;1;1;1;0;0;0	;;;;;;	7	2	1	1	2	0	1	1	0	1	1	0	1	6.1	3.9	3.9	63.936	586	586;641;641;641;367;639;643	0	6.7888	By MS/MS		By matching	6.1	0	3.9	900590	689920	0	210670	0	0	533360	1	0	0	1				61	1019;1147	True;False
sp|P16403|H12_HUMAN;sp|P10412|H14_HUMAN;sp|P16402|H13_HUMAN;sp|P22492|H1T_HUMAN;sp|Q02539|H11_HUMAN	sp|P16403|H12_HUMAN;sp|P10412|H14_HUMAN;sp|P16402|H13_HUMAN	6;6;6;2;2	6;6;6;2;2	6;6;6;2;2	;;	5	6	6	6	6	4	4	6	4	4	6	4	4	17.8	17.8	17.8	21.364	213	213;219;221;207;215	0	44.983	By MS/MS	By MS/MS	By MS/MS	17.8	15.5	15.5	526970000	238880000	137080000	151010000	270980000	308590000	369310000	8	5	8	21				62	52;53;96;599;1010;1011	True;True;True;True;True;True
sp|P10909-4|CLUS_HUMAN;sp|P10909|CLUS_HUMAN;sp|P10909-5|CLUS_HUMAN;sp|P10909-2|CLUS_HUMAN;sp|P10909-3|CLUS_HUMAN	sp|P10909-4|CLUS_HUMAN;sp|P10909|CLUS_HUMAN;sp|P10909-5|CLUS_HUMAN;sp|P10909-2|CLUS_HUMAN	11;11;11;11;5	11;11;11;11;5	11;11;11;11;5	;;;	5	11	11	11	11	9	11	11	9	11	11	9	11	24	24	24	48.803	416	416;449;460;501;274	0	120.56	By MS/MS	By MS/MS	By MS/MS	24	20.4	24	720770000	392780000	172020000	155970000	373120000	444220000	359590000	17	11	15	43				63	100;257;494;607;608;652;653;963;1121;1122;1302	True;True;True;True;True;True;True;True;True;True;True
sp|P11047|LAMC1_HUMAN	sp|P11047|LAMC1_HUMAN	24	24	24		1	24	24	24	22	22	23	22	22	23	22	22	23	22	22	22	177.6	1609	1609	0	323.31	By MS/MS	By MS/MS	By MS/MS	20.3	20	21.2	745380000	395280000	179180000	170920000	416290000	403490000	387170000	35	29	29	93				64	25;112;149;157;201;202;212;235;295;399;738;742;768;785;833;914;923;930;992;1057;1083;1097;1101;1292	True;True;True;True;True;True;True;True;True;True;True;True;True;True;True;True;True;True;True;True;True;True;True;True
sp|P11142-2|HSP7C_HUMAN;sp|P11142|HSP7C_HUMAN	sp|P11142-2|HSP7C_HUMAN;sp|P11142|HSP7C_HUMAN	2;2	2;2	1;1	;	2	2	2	1	2	1	1	2	1	1	1	1	1	5.1	5.1	2.4	53.517	493	493;646	0	14.668	By MS/MS	By MS/MS	By MS/MS	5.1	2.4	2.4	14806000	7316700	3689400	3799900	7316700	0	0	2	1	2	5				65	129;1147	True;True
sp|P12109|CO6A1_HUMAN	sp|P12109|CO6A1_HUMAN	24	24	24		1	24	24	24	23	22	20	23	22	20	23	22	20	31.3	31.3	31.3	108.53	1028	1028	0	323.31	By MS/MS	By MS/MS	By MS/MS	30.9	29	26.2	4710900000	2590600000	1045900000	1074400000	2526500000	2417500000	2603400000	93	86	80	259				66	107;127;189;204;215;216;232;277;317;406;407;480;481;602;714;791;792;898;1044;1086;1179;1222;1277;1356	True;True;True;True;True;True;True;True;True;True;True;True;True;True;True;True;True;True;True;True;True;True;True;True
sp|P12110|CO6A2_HUMAN;sp|P12110-3|CO6A2_HUMAN;sp|P12110-2|CO6A2_HUMAN	sp|P12110|CO6A2_HUMAN;sp|P12110-3|CO6A2_HUMAN;sp|P12110-2|CO6A2_HUMAN	18;14;14	18;14;14	18;14;14	;;	3	18	18	18	18	17	16	18	17	16	18	17	16	22.9	22.9	22.9	108.58	1019	1019;828;918	0	303.98	By MS/MS	By MS/MS	By MS/MS	22.9	22.4	21.4	2834700000	1598400000	705840000	530460000	1413300000	1521700000	1574600000	62	65	52	179				67	58;94;153;221;227;468;496;606;650;872;878;887;892;925;959;1216;1234;1351	True;True;True;True;True;True;True;True;True;True;True;True;True;True;True;True;True;True
sp|P12111-2|CO6A3_HUMAN;sp|P12111|CO6A3_HUMAN;sp|P12111-4|CO6A3_HUMAN;sp|P12111-3|CO6A3_HUMAN;sp|P12111-5|CO6A3_HUMAN	sp|P12111-2|CO6A3_HUMAN;sp|P12111|CO6A3_HUMAN;sp|P12111-4|CO6A3_HUMAN	88;88;87;43;43	88;88;87;43;43	88;88;87;43;43	;;	5	88	88	88	85	84	86	85	84	86	85	84	86	37.9	37.9	37.9	321.35	2971	2971;3177;2570;1036;1237	0	323.31	By MS/MS	By MS/MS	By MS/MS	37.3	36.6	37.3	14739000000	7808400000	3513200000	3417700000	7631800000	8493200000	8289300000	203	196	198	597				68	5;12;15;59;65;67;72;143;158;162;191;222;223;224;239;243;267;268;310;354;357;363;383;386;391;422;486;487;498;499;500;502;503;509;520;566;576;590;610;719;729;730;731;735;741;776;786;807;809;841;858;870;879;895;902;935;942;943;951;956;962;966;977;996;1006;1029;1030;1055;1056;1058;1062;1063;1064;1070;1094;1137;1177;1178;1180;1203;1229;1233;1275;1276;1293;1294;1311;1314	True;True;True;True;True;True;True;True;True;True;True;True;True;True;True;True;True;True;True;True;True;True;True;True;True;True;True;True;True;True;True;True;True;True;True;True;True;True;True;True;True;True;True;True;True;True;True;True;True;True;True;True;True;True;True;True;True;True;True;True;True;True;True;True;True;True;True;True;True;True;True;True;True;True;True;True;True;True;True;True…
sp|P14543-2|NID1_HUMAN;sp|P14543|NID1_HUMAN	sp|P14543-2|NID1_HUMAN;sp|P14543|NID1_HUMAN	20;20	20;20	19;19	;	2	20	20	19	18	20	19	18	20	19	17	19	18	21.7	21.7	20.8	122.02	1114	1114;1247	0	184.31	By MS/MS	By MS/MS	By MS/MS	18.3	21.7	21.6	685360000	350870000	184910000	149580000	350970000	436940000	386740000	19	20	18	57				69	60;98;300;338;421;595;597;751;849;867;880;881;899;928;931;933;986;1239;1251;1340	True;True;True;True;True;True;True;True;True;True;True;True;True;True;True;True;True;True;True;True
sp|P15088|CBPA3_HUMAN	sp|P15088|CBPA3_HUMAN	4	4	4		1	4	4	4	4	4	4	4	4	4	4	4	4	10.3	10.3	10.3	48.669	417	417	0	31.649	By MS/MS	By MS/MS	By MS/MS	10.3	10.3	10.3	79911000	42035000	19776000	18099000	46468000	45608000	43791000	2	2	1	5				70	320;515;516;847	True;True;True;True
sp|P15502-7|ELN_HUMAN;sp|P15502-6|ELN_HUMAN;sp|P15502-12|ELN_HUMAN;sp|P15502-13|ELN_HUMAN;sp|P15502-5|ELN_HUMAN;sp|P15502-2|ELN_HUMAN;sp|P15502-1|ELN_HUMAN;sp|P15502-4|ELN_HUMAN;sp|P15502-10|ELN_HUMAN;sp|P15502|ELN_HUMAN;sp|P15502-9|ELN_HUMAN;sp|P15502-8|ELN_HUMAN;sp|P15502-11|ELN_HUMAN	sp|P15502-7|ELN_HUMAN;sp|P15502-6|ELN_HUMAN;sp|P15502-12|ELN_HUMAN;sp|P15502-13|ELN_HUMAN;sp|P15502-5|ELN_HUMAN;sp|P15502-2|ELN_HUMAN;sp|P15502-1|ELN_HUMAN;sp|P15502-4|ELN_HUMAN;sp|P15502-10|ELN_HUMAN;sp|P15502|ELN_HUMAN;sp|P15502-9|ELN_HUMAN;sp|P15502-8|ELN_HUMAN	3;3;3;3;3;3;3;3;3;3;3;2;1	3;3;3;3;3;3;3;3;3;3;3;2;1	3;3;3;3;3;3;3;3;3;3;3;2;1	;;;;;;;;;;;	13	3	3	3	3	3	3	3	3	3	3	3	3	10.2	10.2	10.2	58.788	677	677;687;692;705;711;724;730;757;759;786;792;658;570	0	20.677	By MS/MS	By MS/MS	By MS/MS	10.2	10.2	10.2	17302000	9398600	4264900	3638500	8253600	10540000	10170000	2	2	1	5				71	333;749;1350	True;True;True
sp|P16671|CD36_HUMAN;sp|P16671-4|CD36_HUMAN;sp|P16671-3|CD36_HUMAN;sp|P16671-2|CD36_HUMAN	sp|P16671|CD36_HUMAN;sp|P16671-4|CD36_HUMAN;sp|P16671-3|CD36_HUMAN;sp|P16671-2|CD36_HUMAN	5;4;4;3	5;4;4;3	5;4;4;3	;;;	4	5	5	5	5	4	4	5	4	4	5	4	4	12.3	12.3	12.3	53.053	472	472;412;433;288	0	68.483	By MS/MS	By MS/MS	By MS/MS	12.3	9.5	9.5	51855000	26490000	12944000	12421000	45517000	20139000	23704000	4	5	5	14				72	265;1023;1061;1163;1168	True;True;True;True;True
sp|P18124|RL7_HUMAN	sp|P18124|RL7_HUMAN	2	2	2		1	2	2	2	2	2	2	2	2	2	2	2	2	10.1	10.1	10.1	29.225	248	248	0	16.154	By matching	By MS/MS	By MS/MS	10.1	10.1	10.1	10575000	4938800	2537200	3099300	5084200	6216100	7644300	0	2	2	4				73	479;585	True;True
sp|P18206-2|VINC_HUMAN;sp|P18206|VINC_HUMAN;sp|P18206-3|VINC_HUMAN	sp|P18206-2|VINC_HUMAN;sp|P18206|VINC_HUMAN	16;16;3	16;16;3	16;16;3	;	3	16	16	16	16	15	16	16	15	16	16	15	16	22.2	22.2	22.2	116.72	1066	1066;1134;222	0	199.35	By MS/MS	By MS/MS	By MS/MS	22.2	19.7	22.2	158220000	83297000	37690000	37228000	82098000	97356000	89589000	17	14	11	42				74	31;44;57;91;262;270;398;703;826;844;859;861;1036;1069;1128;1170	True;True;True;True;True;True;True;True;True;True;True;True;True;True;True;True
sp|P19823|ITIH2_HUMAN;CON__Q9TRI1	sp|P19823|ITIH2_HUMAN;CON__Q9TRI1	4;2	4;2	4;2	;	2	4	4	4	3	3	4	3	3	4	3	3	4	6.3	6.3	6.3	106.46	946	946;946	0	34.391	By MS/MS	By MS/MS	By MS/MS	4.8	4.3	6.3	54834000	24515000	16512000	13807000	26185000	40079000	33291000	4	2	5	11			+	75	19;351;557;1315	True;True;True;True
sp|P19827|ITIH1_HUMAN;sp|P19827-2|ITIH1_HUMAN;sp|P19827-3|ITIH1_HUMAN;CON__Q0VCM5	sp|P19827|ITIH1_HUMAN;sp|P19827-2|ITIH1_HUMAN;sp|P19827-3|ITIH1_HUMAN	7;5;4;1	7;5;4;1	7;5;4;1	;;	4	7	7	7	6	6	6	6	6	6	6	6	6	12.8	12.8	12.8	101.39	911	911;769;623;906	0	119.05	By MS/MS	By MS/MS	By MS/MS	10.9	9.8	10.8	70541000	38942000	15093000	16507000	51975000	27496000	37900000	6	4	6	16				76	293;304;419;440;530;630;817	True;True;True;True;True;True;True
sp|P21333-2|FLNA_HUMAN;sp|P21333|FLNA_HUMAN;sp|Q14315-2|FLNC_HUMAN;sp|Q14315|FLNC_HUMAN	sp|P21333-2|FLNA_HUMAN;sp|P21333|FLNA_HUMAN	18;18;2;2	18;18;2;2	15;15;0;0	;	4	18	18	15	14	18	15	14	18	15	11	15	13	12	12	10.6	280.01	2639	2639;2647;2692;2725	0	167.94	By MS/MS	By MS/MS	By MS/MS	9.4	12	9.7	135030000	64319000	35314000	35397000	87313000	71643000	80706000	14	9	10	33				77	18;95;128;231;303;331;355;686;711;958;988;991;1049;1105;1171;1230;1304;1307	True;True;True;True;True;True;True;True;True;True;True;True;True;True;True;True;True;True
sp|P21397-2|AOFA_HUMAN;sp|P21397|AOFA_HUMAN	sp|P21397-2|AOFA_HUMAN;sp|P21397|AOFA_HUMAN	2;2	2;2	2;2	;	2	2	2	2	2	1	1	2	1	1	2	1	1	5.3	5.3	5.3	44.847	394	394;527	0	14.92	By MS/MS	By MS/MS	By matching	5.3	2.5	2.5	16717000	10854000	2571000	3292300	10854000	0	0	2	1	0	3				78	508;539	True;True
sp|P21695-2|GPDA_HUMAN;sp|P21695|GPDA_HUMAN	sp|P21695-2|GPDA_HUMAN;sp|P21695|GPDA_HUMAN	4;4	4;4	4;4	;	2	4	4	4	3	4	4	3	4	4	3	4	4	15.3	15.3	15.3	35.139	326	326;349	0	39.101	By MS/MS	By MS/MS	By MS/MS	12.6	15.3	15.3	17085000	4627000	5746600	6711000	14841000	9257200	11470000	3	2	2	7				79	266;670;672;692	True;True;True;True
sp|P21810|PGS1_HUMAN	sp|P21810|PGS1_HUMAN	2	2	2		1	2	2	2	1	2	2	1	2	2	1	2	2	6.8	6.8	6.8	41.654	368	368	0	14.858	By MS/MS	By MS/MS	By MS/MS	3	6.8	6.8	9497300	5813200	1782900	1901100	0	4781500	4359800	1	1	2	4				80	554;1232	True;True
sp|P21980|TGM2_HUMAN	sp|P21980|TGM2_HUMAN	2	2	2		1	2	2	2	2	0	1	2	0	1	2	0	1	4.2	4.2	4.2	77.328	687	687	0	15.305	By MS/MS		By MS/MS	4.2	0	2.3	1338200	1126000	0	212220	0	0	537280	2	0	1	3				81	69;1357	True;True
sp|P22105|TENX_HUMAN;sp|P22105-3|TENX_HUMAN;sp|P22105-4|TENX_HUMAN	sp|P22105|TENX_HUMAN;sp|P22105-3|TENX_HUMAN;sp|P22105-4|TENX_HUMAN	13;13;13	13;13;13	13;13;13	;;	3	13	13	13	10	13	12	10	13	12	10	13	12	5.9	5.9	5.9	458.22	4242	4242;4244;4245	0	111.34	By MS/MS	By MS/MS	By MS/MS	5	5.9	5.5	180410000	78928000	49953000	51531000	96249000	121740000	111060000	17	14	17	48				82	37;314;325;401;449;642;649;667;838;1096;1110;1114;1309	True;True;True;True;True;True;True;True;True;True;True;True;True
sp|P23946-2|CMA1_HUMAN;sp|P23946|CMA1_HUMAN	sp|P23946-2|CMA1_HUMAN;sp|P23946|CMA1_HUMAN	2;2	2;2	2;2	;	2	2	2	2	2	2	1	2	2	1	2	2	1	27.9	27.9	27.9	14.893	136	136;247	0	12.275	By MS/MS	By matching	By MS/MS	27.9	27.9	11	24552000	13833000	5154800	5564200	0	12514000	0	1	0	1	2				83	99;1106	True;True
sp|P24043|LAMA2_HUMAN	sp|P24043|LAMA2_HUMAN	2	2	2		1	2	2	2	1	1	0	1	1	0	1	1	0	1.3	1.3	1.3	343.9	3122	3122	0	15.681	By MS/MS	By MS/MS		0.6	0.7	0	90791	0	90791	0	0	220400	0	1	1	0	2				84	618;691	True;True
sp|P25705-2|ATPA_HUMAN;sp|P25705|ATPA_HUMAN;sp|P25705-3|ATPA_HUMAN	sp|P25705-2|ATPA_HUMAN;sp|P25705|ATPA_HUMAN;sp|P25705-3|ATPA_HUMAN	6;6;5	6;6;5	6;6;5	;;	3	6	6	6	5	6	6	5	6	6	5	6	6	15.7	15.7	15.7	54.493	503	503;553;531	0	82.686	By MS/MS	By MS/MS	By MS/MS	13.3	15.7	15.7	28433000	13819000	10013000	4600400	16183000	19244000	14346000	6	4	6	16				85	253;292;529;697;1100;1141	True;True;True;True;True;True
sp|P26022|PTX3_HUMAN	sp|P26022|PTX3_HUMAN	7	7	7		1	7	7	7	6	7	7	6	7	7	6	7	7	25.2	25.2	25.2	41.975	381	381	0	133.7	By MS/MS	By MS/MS	By MS/MS	22.6	25.2	25.2	86669000	44395000	21887000	20387000	69240000	35542000	43713000	6	7	5	18				86	54;620;657;798;802;845;1076	True;True;True;True;True;True;True
sp|P26038|MOES_HUMAN;sp|P35241|RADI_HUMAN;sp|P15311|EZRI_HUMAN;sp|P35241-5|RADI_HUMAN;sp|P35241-3|RADI_HUMAN;sp|P35241-4|RADI_HUMAN	sp|P26038|MOES_HUMAN;sp|P35241|RADI_HUMAN;sp|P15311|EZRI_HUMAN;sp|P35241-5|RADI_HUMAN	3;2;2;2;1;1	3;2;2;2;1;1	3;2;2;2;1;1	;;;	6	3	3	3	1	3	3	1	3	3	1	3	3	5.7	5.7	5.7	67.819	577	577;583;586;604;200;447	0	16.773	By MS/MS	By MS/MS	By MS/MS	1.6	5.7	5.7	4682000	1756600	1098900	1826500	0	3113900	4178000	1	1	2	4				87	352;512;655	True;True;True
sp|P27105|STOM_HUMAN;sp|P27105-2|STOM_HUMAN	sp|P27105|STOM_HUMAN;sp|P27105-2|STOM_HUMAN	5;3	5;3	5;3	;	2	5	5	5	5	3	3	5	3	3	5	3	3	21.9	21.9	21.9	31.73	288	288;123	0	43.964	By MS/MS	By MS/MS	By MS/MS	21.9	14.9	16.7	35758000	25476000	6671200	3609900	20528000	15353000	14929000	5	5	3	13				88	236;702;758;912;1358	True;True;True;True;True
sp|P33121-3|ACSL1_HUMAN;sp|P33121|ACSL1_HUMAN;sp|P33121-2|ACSL1_HUMAN;sp|Q9UKU0-7|ACSL6_HUMAN;sp|Q9UKU0-2|ACSL6_HUMAN;sp|Q9UKU0-5|ACSL6_HUMAN;sp|Q9UKU0-3|ACSL6_HUMAN;sp|Q9UKU0|ACSL6_HUMAN;sp|Q9UKU0-9|ACSL6_HUMAN;sp|Q9UKU0-6|ACSL6_HUMAN;sp|Q9UKU0-8|ACSL6_HUMAN;sp|Q9UKU0-1|ACSL6_HUMAN	sp|P33121-3|ACSL1_HUMAN;sp|P33121|ACSL1_HUMAN;sp|P33121-2|ACSL1_HUMAN	9;9;8;1;1;1;1;1;1;1;1;1	9;9;8;1;1;1;1;1;1;1;1;1	9;9;8;1;1;1;1;1;1;1;1;1	;;	12	9	9	9	9	8	9	9	8	9	9	8	9	13.8	13.8	13.8	77.906	698	698;698;688;622;667;690;697;697;708;712;722;722	0	62.241	By MS/MS	By MS/MS	By MS/MS	13.8	12	13.8	92898000	48773000	21287000	22838000	46826000	55472000	55969000	10	5	5	20				89	42;426;510;717;736;850;1059;1260;1333	True;True;True;True;True;True;True;True;True
sp|P35555|FBN1_HUMAN;sp|P35556-2|FBN2_HUMAN;sp|P35556|FBN2_HUMAN	sp|P35555|FBN1_HUMAN	14;1;1	14;1;1	14;1;1		3	14	14	14	13	12	13	13	12	13	13	12	13	6.3	6.3	6.3	312.24	2871	2871;1473;2912	0	161.95	By MS/MS	By MS/MS	By MS/MS	6	5.5	5.7	283220000	133970000	64813000	84436000	144660000	169600000	186280000	17	13	11	41				90	250;373;385;388;432;464;514;646;889;916;921;1007;1090;1344	True;True;True;True;True;True;True;True;True;True;True;True;True;True
sp|P35579|MYH9_HUMAN;sp|P35579-2|MYH9_HUMAN;sp|Q7Z406|MYH14_HUMAN;sp|Q7Z406-6|MYH14_HUMAN;sp|Q7Z406-2|MYH14_HUMAN;sp|Q7Z406-5|MYH14_HUMAN;sp|Q7Z406-4|MYH14_HUMAN	sp|P35579|MYH9_HUMAN;sp|P35579-2|MYH9_HUMAN	44;31;2;2;2;1;1	44;31;2;2;2;1;1	36;25;0;0;0;0;0	;	7	44	44	36	40	39	41	40	39	41	34	31	34	29.5	29.5	24.8	226.53	1960	1960;1382;1995;2003;2036;1478;1779	0	323.31	By MS/MS	By MS/MS	By MS/MS	27.8	26.5	27.6	693040000	390390000	149860000	152790000	390450000	366090000	377600000	52	30	34	116				91	14;39;62;63;83;141;168;169;179;259;260;273;350;474;477;483;484;523;541;598;600;634;637;648;774;777;778;779;797;816;856;876;954;978;1046;1092;1095;1136;1202;1241;1242;1243;1286;1312	True;True;True;True;True;True;True;True;True;True;True;True;True;True;True;True;True;True;True;True;True;True;True;True;True;True;True;True;True;True;True;True;True;True;True;True;True;True;True;True;True;True;True;True
sp|P35580|MYH10_HUMAN;sp|P35580-5|MYH10_HUMAN;sp|P35580-2|MYH10_HUMAN;sp|P35580-3|MYH10_HUMAN;sp|P35580-4|MYH10_HUMAN	sp|P35580|MYH10_HUMAN;sp|P35580-5|MYH10_HUMAN;sp|P35580-2|MYH10_HUMAN;sp|P35580-3|MYH10_HUMAN;sp|P35580-4|MYH10_HUMAN	9;9;9;9;9	3;3;3;3;3	2;2;2;2;2	;;;;	5	9	3	2	7	7	7	2	1	2	2	1	1	6.3	2.5	2	229	1976	1976;1985;1992;1997;2007	0	22.981	By MS/MS	By MS/MS	By MS/MS	5.3	4.8	4.3	2756200	1616200	240860	899150	1616200	0	0	1	1	1	3				92	14;39;61;600;634;883;1034;1136;1202	False;False;True;False;False;True;True;False;False
sp|P35625|TIMP3_HUMAN	sp|P35625|TIMP3_HUMAN	2	2	2		1	2	2	2	2	1	1	2	1	1	2	1	1	9.5	9.5	9.5	24.145	211	211	0	17.926	By MS/MS	By MS/MS	By MS/MS	9.5	5.2	5.2	4700700	2347400	1246700	1106600	0	0	2801700	2	0	1	3				93	869;1329	True;True
sp|P36957|ODO2_HUMAN;sp|P36957-2|ODO2_HUMAN	sp|P36957|ODO2_HUMAN;sp|P36957-2|ODO2_HUMAN	4;3	4;3	4;3	;	2	4	4	4	4	3	4	4	3	4	4	3	4	9.3	9.3	9.3	48.755	453	453;367	0	43.885	By MS/MS	By MS/MS	By MS/MS	9.3	7.5	9.3	50331000	26599000	10550000	13183000	29685000	26720000	29179000	4	3	2	9				94	418;669;1129;1206	True;True;True;True
sp|P39059|COFA1_HUMAN	sp|P39059|COFA1_HUMAN	11	11	11		1	11	11	11	10	10	11	10	10	11	10	10	11	9.3	9.3	9.3	141.72	1388	1388	0	119.57	By MS/MS	By MS/MS	By MS/MS	8.2	8.8	9.3	160190000	76577000	41348000	42270000	89151000	103220000	91597000	9	7	11	27				95	2;26;160;195;347;394;808;896;1085;1246;1368	True;True;True;True;True;True;True;True;True;True;True
sp|P39060-2|COIA1_HUMAN;sp|P39060-1|COIA1_HUMAN;sp|P39060|COIA1_HUMAN	sp|P39060-2|COIA1_HUMAN;sp|P39060-1|COIA1_HUMAN;sp|P39060|COIA1_HUMAN	4;4;4	4;4;4	4;4;4	;;	3	4	4	4	3	3	4	3	3	4	3	3	4	5.5	5.5	5.5	135.76	1339	1339;1519;1754	0	36.115	By MS/MS	By MS/MS	By MS/MS	4.5	4.5	5.5	26265000	12574000	6488700	7202300	15111000	17512000	13936000	2	1	4	7				96	140;263;405;764	True;True;True;True
sp|P40939|ECHA_HUMAN;sp|P40939-2|ECHA_HUMAN	sp|P40939|ECHA_HUMAN;sp|P40939-2|ECHA_HUMAN	3;2	3;2	3;2	;	2	3	3	3	2	3	3	2	3	3	2	3	3	6.7	6.7	6.7	82.999	763	763;260	0	29.237	By MS/MS	By MS/MS	By MS/MS	3.9	6.7	6.7	3783600	1473400	1428500	881690	3271800	2125000	1776700	1	2	1	4				97	17;866;1153	True;True;True
sp|P49327|FAS_HUMAN	sp|P49327|FAS_HUMAN	13	13	13		1	13	13	13	10	9	9	10	9	9	10	9	9	8.4	8.4	8.4	273.42	2511	2511	0	115.02	By MS/MS	By MS/MS	By MS/MS	6.3	5.5	5.4	46087000	23176000	10196000	12716000	33292000	23100000	23727000	9	7	7	23				98	36;185;208;309;550;651;682;747;781;1041;1119;1252;1336	True;True;True;True;True;True;True;True;True;True;True;True;True
sp|P51884|LUM_HUMAN;CON__Q05443	sp|P51884|LUM_HUMAN	3;1	3;1	3;1		2	3	3	3	3	2	3	3	2	3	3	2	3	11.8	11.8	11.8	38.429	338	338;342	0	68.396	By MS/MS	By MS/MS	By MS/MS	11.8	7.7	11.8	8351400	5732300	831900	1787200	5478100	2309900	4488500	3	1	1	5				99	330;754;1035	True;True;True
sp|P51888|PRELP_HUMAN	sp|P51888|PRELP_HUMAN	6	6	6		1	6	6	6	5	6	6	5	6	6	5	6	6	17.3	17.3	17.3	43.809	382	382	0	39.612	By MS/MS	By MS/MS	By MS/MS	15.2	17.3	17.3	53153000	29637000	10659000	12857000	32309000	29101000	26653000	4	8	4	16				100	644;750;890;907;1003;1331	True;True;True;True;True;True
sp|P53007|TXTP_HUMAN	sp|P53007|TXTP_HUMAN	2	2	2		1	2	2	2	2	2	2	2	2	2	2	2	2	6.4	6.4	6.4	34.012	311	311	0	14.184	By MS/MS	By matching	By MS/MS	6.4	6.4	6.4	10588000	5747500	2538900	2301400	0	0	5826600	1	0	1	2				101	319;416	True;True
sp|P55268|LAMB2_HUMAN	sp|P55268|LAMB2_HUMAN	31	31	31		1	31	31	31	30	28	30	30	28	30	30	28	30	24.1	24.1	24.1	195.98	1798	1798	0	323.31	By MS/MS	By MS/MS	By MS/MS	23.6	21.6	23.5	736650000	391370000	169170000	176100000	412210000	395850000	408730000	41	29	32	102				102	23;55;80;88;89;138;145;170;199;425;435;436;473;556;671;685;759;766;767;815;946;947;949;1024;1072;1102;1250;1265;1349;1355;1367	True;True;True;True;True;True;True;True;True;True;True;True;True;True;True;True;True;True;True;True;True;True;True;True;True;True;True;True;True;True;True
sp|P59666|DEF3_HUMAN;sp|P59665|DEF1_HUMAN	sp|P59666|DEF3_HUMAN;sp|P59665|DEF1_HUMAN	2;2	2;2	2;2	;	2	2	2	2	1	1	2	1	1	2	1	1	2	42.6	42.6	42.6	10.245	94	94;94	0	11.288	By matching	By MS/MS	By MS/MS	33	33	42.6	449380	180660	94499	174220	0	0	441070	0	1	3	4				103	13;546	True;True
sp|P63261|ACTG_HUMAN;sp|P60709|ACTB_HUMAN;sp|Q6S8J3|POTEE_HUMAN;sp|A5A3E0|POTEF_HUMAN;sp|P0CG38|POTEI_HUMAN;sp|Q9BYX7|ACTBM_HUMAN;sp|P0CG39|POTEJ_HUMAN	sp|P63261|ACTG_HUMAN;sp|P60709|ACTB_HUMAN;sp|Q6S8J3|POTEE_HUMAN	10;10;5;4;3;2;1	10;10;5;4;3;2;1	6;6;2;1;1;1;1	;;	7	10	10	6	10	10	10	10	10	10	6	6	6	40	40	30.7	41.792	375	375;375;1075;1075;1075;375;1038	0	147.58	By MS/MS	By MS/MS	By MS/MS	40	40	40	782880000	456590000	207690000	118600000	391120000	410820000	398530000	15	19	18	52				104	113;114;176;178;465;629;934;1078;1143;1174	True;True;True;True;True;True;True;True;True;True
sp|P63267|ACTH_HUMAN;sp|P68133|ACTS_HUMAN;sp|P68032|ACTC_HUMAN;sp|P62736|ACTA_HUMAN;sp|P63267-2|ACTH_HUMAN	sp|P63267|ACTH_HUMAN;sp|P68133|ACTS_HUMAN;sp|P68032|ACTC_HUMAN;sp|P62736|ACTA_HUMAN;sp|P63267-2|ACTH_HUMAN	6;6;6;6;5	2;2;2;2;1	2;2;2;2;1	;;;;	5	6	2	2	6	6	6	2	2	2	2	2	2	18.4	9	9	41.876	376	376;377;377;377;333	0	18.366	By MS/MS	By MS/MS	By MS/MS	18.4	18.4	18.4	110890000	59248000	27647000	23996000	54510000	66850000	65754000	2	4	3	9				105	113;114;176;1078;1173;1364	False;False;False;False;True;True
sp|P62805|H4_HUMAN	sp|P62805|H4_HUMAN	6	6	6		1	6	6	6	6	6	6	6	6	6	6	6	6	42.7	42.7	42.7	11.367	103	103	0	53.522	By MS/MS	By MS/MS	By MS/MS	42.7	42.7	42.7	1128400000	614360000	243700000	270380000	592360000	619470000	640840000	11	6	6	23				106	183;563;609;1159;1160;1220	True;True;True;True;True;True
sp|P68104-2|EF1A1_HUMAN;sp|Q5VTE0|EF1A3_HUMAN;sp|P68104|EF1A1_HUMAN;sp|Q05639|EF1A2_HUMAN	sp|P68104-2|EF1A1_HUMAN;sp|Q5VTE0|EF1A3_HUMAN;sp|P68104|EF1A1_HUMAN;sp|Q05639|EF1A2_HUMAN	4;4;4;3	4;4;4;3	4;4;4;3	;;;	4	4	4	4	4	4	4	4	4	4	4	4	4	16.3	16.3	16.3	47.869	441	441;462;462;463	0	29.046	By MS/MS	By MS/MS	By MS/MS	16.3	16.3	16.3	86025000	30752000	23261000	32012000	52502000	47062000	68701000	7	4	3	14				107	513;752;900;1212	True;True;True;True
sp|P68363|TBA1B_HUMAN;sp|P68363-2|TBA1B_HUMAN;sp|Q9BQE3|TBA1C_HUMAN;sp|P68366-2|TBA4A_HUMAN;sp|P68366|TBA4A_HUMAN;sp|Q9NY65-2|TBA8_HUMAN;sp|Q9NY65|TBA8_HUMAN;sp|Q9H853|TBA4B_HUMAN	sp|P68363|TBA1B_HUMAN;sp|P68363-2|TBA1B_HUMAN;sp|Q9BQE3|TBA1C_HUMAN;sp|P68366-2|TBA4A_HUMAN;sp|P68366|TBA4A_HUMAN;sp|Q9NY65-2|TBA8_HUMAN;sp|Q9NY65|TBA8_HUMAN	12;10;10;8;8;6;6;1	12;10;10;8;8;6;6;1	2;2;1;2;2;1;1;1	;;;;;;	8	12	12	2	11	11	9	11	11	9	2	2	2	39.7	39.7	6	50.151	451	451;335;449;433;448;383;449;241	0	189.93	By MS/MS	By MS/MS	By MS/MS	37.7	35.9	30.6	208410000	118820000	59722000	29868000	112490000	121840000	100830000	15	15	13	43				108	111;115;217;251;312;518;693;885;950;1020;1108;1228	True;True;True;True;True;True;True;True;True;True;True;True
sp|P68371|TBB4B_HUMAN;sp|P04350|TBB4A_HUMAN;sp|Q13509-2|TBB3_HUMAN;sp|Q3ZCM7|TBB8_HUMAN	sp|P68371|TBB4B_HUMAN;sp|P04350|TBB4A_HUMAN;sp|Q13509-2|TBB3_HUMAN	11;10;7;4	2;2;1;1	1;1;0;1	;;	4	11	2	1	9	11	10	1	2	2	0	1	1	34.2	6.7	3.4	49.83	445	445;444;378;444	0	27.923	By MS/MS	By MS/MS	By MS/MS	28.5	34.2	31	11874000	4344300	5238300	2291700	0	12792000	5726200	1	3	3	7				109	75;116;332;396;542;561;626;680;804;911;1359	True;True;False;False;False;False;False;False;False;False;False
sp|P68871|HBB_HUMAN;CON__P02070;sp|P69892|HBG2_HUMAN;sp|P69891|HBG1_HUMAN;sp|P02100|HBE_HUMAN;sp|P02042|HBD_HUMAN;CON__Q3SX09	sp|P68871|HBB_HUMAN	5;1;1;1;1;1;1	5;1;1;1;1;1;1	5;1;1;1;1;1;1		7	5	5	5	5	5	5	5	5	5	5	5	5	42.9	42.9	42.9	15.998	147	147;145;147;147;147;147;201	0	65.652	By MS/MS	By MS/MS	By MS/MS	42.9	42.9	42.9	111130000	56429000	28276000	26422000	59660000	60575000	71569000	6	9	3	18				110	245;318;733;994;1272	True;True;True;True;True
sp|P78539-3|SRPX_HUMAN;sp|P78539-5|SRPX_HUMAN;sp|P78539-2|SRPX_HUMAN;sp|P78539|SRPX_HUMAN;sp|P78539-4|SRPX_HUMAN	sp|P78539-3|SRPX_HUMAN;sp|P78539-5|SRPX_HUMAN;sp|P78539-2|SRPX_HUMAN;sp|P78539|SRPX_HUMAN;sp|P78539-4|SRPX_HUMAN	8;8;8;8;5	8;8;8;8;5	8;8;8;8;5	;;;;	5	8	8	8	8	8	8	8	8	8	8	8	8	22.7	22.7	22.7	45.12	405	405;444;451;464;379	0	99.816	By MS/MS	By MS/MS	By MS/MS	22.7	22.7	22.7	454850000	247040000	107720000	100090000	237060000	230320000	236540000	12	11	10	33				111	197;544;551;559;713;773;1084;1296	True;True;True;True;True;True;True;True
sp|P83731|RL24_HUMAN	sp|P83731|RL24_HUMAN	2	2	2		1	2	2	2	2	2	2	2	2	2	2	2	2	14	14	14	17.779	157	157	0	15.545	By MS/MS	By MS/MS	By MS/MS	14	14	14	15550000	9334200	3384900	2830500	9584200	7724200	7409100	2	0	0	2				112	47;944	True;True
sp|P98160|PGBM_HUMAN	sp|P98160|PGBM_HUMAN	79	79	79		1	79	79	79	75	71	71	75	71	71	75	71	71	30.3	30.3	30.3	468.83	4391	4391	0	323.31	By MS/MS	By MS/MS	By MS/MS	28.8	27.1	26.6	5103900000	2667300000	1267100000	1169500000	2570300000	2891000000	2844700000	157	108	122	387				113	3;6;21;24;32;35;78;87;103;105;123;126;248;282;286;290;296;308;313;324;327;334;420;434;445;470;478;505;507;549;558;635;638;679;681;683;684;724;726;745;753;783;784;789;821;822;828;874;924;960;971;979;981;990;997;1008;1014;1015;1016;1022;1042;1048;1052;1060;1077;1091;1135;1162;1166;1226;1244;1255;1267;1273;1285;1313;1316;1345;1370	True;True;True;True;True;True;True;True;True;True;True;True;True;True;True;True;True;True;True;True;True;True;True;True;True;True;True;True;True;True;True;True;True;True;True;True;True;True;True;True;True;True;True;True;True;True;True;True;True;True;True;True;True;True;True;True;True;True;True;True;True;True;True;True;True;True;True;True;True;True;True;True;True;True;True;True;True;True;True
sp|Q00610-2|CLH1_HUMAN;sp|Q00610|CLH1_HUMAN;sp|P53675-2|CLH2_HUMAN;sp|P53675|CLH2_HUMAN	sp|Q00610-2|CLH1_HUMAN;sp|Q00610|CLH1_HUMAN;sp|P53675-2|CLH2_HUMAN;sp|P53675|CLH2_HUMAN	2;2;1;1	2;2;1;1	2;2;1;1	;;;	4	2	2	2	2	1	2	2	1	2	2	1	2	1.6	1.6	1.6	187.89	1639	1639;1675;1583;1640	0	28.624	By MS/MS	By MS/MS	By matching	1.6	0.5	1.6	2395900	1597900	361130	436890	1708100	0	995870	3	1	0	4				114	27;716	True;True
sp|Q01082|SPTB2_HUMAN;sp|Q01082-3|SPTB2_HUMAN;sp|Q01082-2|SPTB2_HUMAN;sp|O15020-2|SPTN2_HUMAN;sp|O15020|SPTN2_HUMAN	sp|Q01082|SPTB2_HUMAN;sp|Q01082-3|SPTB2_HUMAN;sp|Q01082-2|SPTB2_HUMAN	13;12;12;1;1	13;12;12;1;1	13;12;12;1;1	;;	5	13	13	13	12	11	12	12	11	12	12	11	12	7.2	7.2	7.2	274.61	2364	2364;2155;2168;2365;2390	0	167.28	By MS/MS	By MS/MS	By MS/MS	6.4	6.2	6.4	77511000	43494000	16725000	17293000	44633000	38027000	45215000	9	7	8	24				115	130;166;171;177;294;329;619;710;761;803;814;1088;1238	True;True;True;True;True;True;True;True;True;True;True;True;True
sp|Q02218-2|ODO1_HUMAN;sp|Q02218|ODO1_HUMAN;sp|Q02218-3|ODO1_HUMAN;sp|Q9ULD0-3|OGDHL_HUMAN;sp|Q9ULD0-2|OGDHL_HUMAN;sp|Q9ULD0|OGDHL_HUMAN	sp|Q02218-2|ODO1_HUMAN;sp|Q02218|ODO1_HUMAN;sp|Q02218-3|ODO1_HUMAN	4;4;2;1;1;1	4;4;2;1;1;1	4;4;2;1;1;1	;;	6	4	4	4	4	3	4	4	3	4	4	3	4	4.1	4.1	4.1	115.51	1019	1019;1023;427;801;953;1010	0	42.353	By MS/MS	By MS/MS	By MS/MS	4.1	3.2	4.1	10576000	6161800	1573100	2841100	6207400	4262200	6704200	5	5	3	13				116	316;506;708;743	True;True;True;True
sp|Q02878|RL6_HUMAN	sp|Q02878|RL6_HUMAN	2	2	2		1	2	2	2	2	2	2	2	2	2	2	2	2	8.7	8.7	8.7	32.728	288	288	0	26.701	By MS/MS	By MS/MS	By MS/MS	8.7	8.7	8.7	12552000	6360100	2769700	3422300	7856400	5993800	7897900	3	2	1	6				117	45;97	True;True
sp|Q03135|CAV1_HUMAN;sp|Q03135-2|CAV1_HUMAN	sp|Q03135|CAV1_HUMAN;sp|Q03135-2|CAV1_HUMAN	3;2	3;2	3;2	;	2	3	3	3	3	3	3	3	3	3	3	3	3	30.3	30.3	30.3	20.471	178	178;147	0	36.794	By MS/MS	By MS/MS	By MS/MS	30.3	30.3	30.3	435560000	197390000	157760000	80402000	281770000	354930000	147230000	5	5	7	17				118	489;1325;1371	True;True;True
sp|Q05469-2|LIPS_HUMAN;sp|Q05469|LIPS_HUMAN	sp|Q05469-2|LIPS_HUMAN;sp|Q05469|LIPS_HUMAN	12;12	12;12	12;12	;	2	12	12	12	12	10	10	12	10	10	12	10	10	24	24	24	84.127	775	775;1076	0	140.04	By MS/MS	By MS/MS	By MS/MS	24	18.6	18.6	71030000	38326000	15948000	16756000	36902000	37474000	44961000	15	9	8	32				119	64;281;305;662;694;727;790;904;1043;1074;1126;1310	True;True;True;True;True;True;True;True;True;True;True;True
sp|Q07020-2|RL18_HUMAN;sp|Q07020|RL18_HUMAN	sp|Q07020-2|RL18_HUMAN;sp|Q07020|RL18_HUMAN	2;2	2;2	2;2	;	2	2	2	2	2	2	1	2	2	1	2	2	1	16.4	16.4	16.4	18.091	159	159;188	0	19.145	By MS/MS	By MS/MS	By matching	16.4	16.4	8.2	13538000	6000200	4488800	3049500	5699100	11198000	0	1	1	0	2				120	536;1089	True;True
sp|Q07507|DERM_HUMAN	sp|Q07507|DERM_HUMAN	2	2	2		1	2	2	2	2	2	2	2	2	2	2	2	2	12.4	12.4	12.4	24.005	201	201	0	24.838	By MS/MS	By MS/MS	By MS/MS	12.4	12.4	12.4	17226000	11270000	3470300	2485900	0	0	6293600	2	1	1	4				121	937;1347	True;True
sp|Q07954|LRP1_HUMAN	sp|Q07954|LRP1_HUMAN	30	30	30		1	30	30	30	29	26	27	29	26	27	29	26	27	7.6	7.6	7.6	504.6	4544	4544	0	323.31	By MS/MS	By MS/MS	By MS/MS	7.3	6.3	6.6	608440000	341400000	139620000	127420000	325980000	320800000	327070000	30	22	21	73				122	4;102;119;122;147;241;284;298;365;397;430;455;537;587;596;633;820;823;919;1002;1033;1120;1144;1157;1158;1218;1274;1321;1327;1341	True;True;True;True;True;True;True;True;True;True;True;True;True;True;True;True;True;True;True;True;True;True;True;True;True;True;True;True;True;True
sp|Q09666|AHNK_HUMAN;sp|Q09666-2|AHNK_HUMAN	sp|Q09666|AHNK_HUMAN	52;1	52;1	52;1		2	52	52	52	42	45	45	42	45	45	42	45	45	24.7	24.7	24.7	629.09	5890	5890;149	0	323.31	By MS/MS	By MS/MS	By MS/MS	21.2	22.2	22	950010000	465330000	254810000	229870000	484430000	582710000	591530000	44	32	44	120				123	20;86;154;261;341;342;370;371;372;497;504;552;567;568;569;570;571;572;573;574;575;636;639;755;830;831;851;852;853;855;1051;1183;1184;1185;1186;1187;1188;1189;1190;1195;1196;1197;1199;1200;1204;1205;1209;1227;1231;1247;1287;1298	True;True;True;True;True;True;True;True;True;True;True;True;True;True;True;True;True;True;True;True;True;True;True;True;True;True;True;True;True;True;True;True;True;True;True;True;True;True;True;True;True;True;True;True;True;True;True;True;True;True;True;True
sp|Q13642-1|FHL1_HUMAN;sp|Q13642-5|FHL1_HUMAN;sp|Q13642-4|FHL1_HUMAN;sp|Q13642-3|FHL1_HUMAN;sp|Q13642|FHL1_HUMAN	sp|Q13642-1|FHL1_HUMAN;sp|Q13642-5|FHL1_HUMAN;sp|Q13642-4|FHL1_HUMAN;sp|Q13642-3|FHL1_HUMAN;sp|Q13642|FHL1_HUMAN	3;3;3;2;2	3;3;3;2;2	3;3;3;2;2	;;;;	5	3	3	3	3	2	2	3	2	2	3	2	2	13.6	13.6	13.6	31.895	280	280;296;309;194;323	0	19.827	By MS/MS	By MS/MS	By MS/MS	13.6	9.6	9.6	35733000	18529000	9144200	8059400	18660000	21716000	20755000	2	1	1	4				124	48;349;973	True;True;True
sp|Q13813-3|SPTN1_HUMAN;sp|Q13813|SPTN1_HUMAN;sp|Q13813-2|SPTN1_HUMAN	sp|Q13813-3|SPTN1_HUMAN;sp|Q13813|SPTN1_HUMAN;sp|Q13813-2|SPTN1_HUMAN	11;11;11	11;11;11	11;11;11	;;	3	11	11	11	7	9	5	7	9	5	7	9	5	7.1	7.1	7.1	282.28	2452	2452;2472;2477	0	152.95	By MS/MS	By MS/MS	By MS/MS	4.4	5.7	2.7	28164000	16428000	6469100	5266400	15702000	12378000	17386000	7	4	2	13				125	68;211;219;233;269;476;615;848;862;932;938	True;True;True;True;True;True;True;True;True;True;True
sp|Q14112-2|NID2_HUMAN;sp|Q14112|NID2_HUMAN	sp|Q14112-2|NID2_HUMAN;sp|Q14112|NID2_HUMAN	11;11	10;10	10;10	;	2	11	10	10	10	11	10	9	10	9	9	10	9	10.9	10.1	10.1	140.86	1274	1274;1375	0	115.87	By MS/MS	By MS/MS	By MS/MS	10.1	10.9	10.1	302560000	154720000	72373000	75466000	140330000	170960000	187860000	11	10	13	34				126	33;272;307;421;472;582;613;704;868;1215;1253	True;True;True;False;True;True;True;True;True;True;True
sp|Q14204|DYHC1_HUMAN	sp|Q14204|DYHC1_HUMAN	2	2	2		1	2	2	2	2	1	1	2	1	1	2	1	1	0.7	0.7	0.7	532.4	4646	4646	0	16.758	By MS/MS	By MS/MS	By MS/MS	0.7	0.5	0.5	1091300	414390	315060	361820	0	0	916030	1	1	1	3				127	321;1150	True;True
sp|Q15063-3|POSTN_HUMAN;sp|Q15063-5|POSTN_HUMAN;sp|Q15063-4|POSTN_HUMAN;sp|Q15063-2|POSTN_HUMAN;sp|Q15063|POSTN_HUMAN;sp|Q15063-7|POSTN_HUMAN;sp|Q15063-6|POSTN_HUMAN;CON__Q2KJC7	sp|Q15063-3|POSTN_HUMAN;sp|Q15063-5|POSTN_HUMAN;sp|Q15063-4|POSTN_HUMAN;sp|Q15063-2|POSTN_HUMAN;sp|Q15063|POSTN_HUMAN;sp|Q15063-7|POSTN_HUMAN;sp|Q15063-6|POSTN_HUMAN;CON__Q2KJC7	13;13;12;12;12;11;11;8	13;13;12;12;12;11;11;8	13;13;12;12;12;11;11;8	;;;;;;;	8	13	13	13	13	12	12	13	12	12	13	12	12	28	28	28	87.253	781	781;809;751;779;836;721;749;779	0	192.52	By MS/MS	By MS/MS	By MS/MS	28	26	25.2	302260000	176130000	65276000	60852000	159510000	139820000	156750000	25	18	19	62			+	128	0;146;188;252;264;343;359;382;439;521;734;1148;1263	True;True;True;True;True;True;True;True;True;True;True;True;True
sp|Q15149-7|PLEC_HUMAN;sp|Q15149-8|PLEC_HUMAN;sp|Q15149-9|PLEC_HUMAN;sp|Q15149-5|PLEC_HUMAN;sp|Q15149-4|PLEC_HUMAN;sp|Q15149-6|PLEC_HUMAN;sp|Q15149-3|PLEC_HUMAN;sp|Q15149-2|PLEC_HUMAN;sp|Q15149|PLEC_HUMAN	sp|Q15149-7|PLEC_HUMAN;sp|Q15149-8|PLEC_HUMAN;sp|Q15149-9|PLEC_HUMAN;sp|Q15149-5|PLEC_HUMAN;sp|Q15149-4|PLEC_HUMAN;sp|Q15149-6|PLEC_HUMAN;sp|Q15149-3|PLEC_HUMAN;sp|Q15149-2|PLEC_HUMAN;sp|Q15149|PLEC_HUMAN	2;2;2;2;2;2;2;2;2	2;2;2;2;2;2;2;2;2	2;2;2;2;2;2;2;2;2	;;;;;;;;	9	2	2	2	0	2	2	0	2	2	0	2	2	0.6	0.6	0.6	512.6	4515	4515;4525;4533;4547;4547;4551;4570;4574;4684	0	21.777		By MS/MS	By MS/MS	0	0.6	0.6	2318800	0	1560000	758820	0	3787000	0	0	2	1	3				129	285;524	True;True
sp|Q15198|PGFRL_HUMAN	sp|Q15198|PGFRL_HUMAN	2	2	2		1	2	2	2	2	2	2	2	2	2	2	2	2	8.3	8.3	8.3	41.86	375	375	0	24.214	By MS/MS	By MS/MS	By MS/MS	8.3	8.3	8.3	10883000	8241800	2272600	368560	9102100	4656700	0	3	3	3	9				130	375;1104	True;True
sp|Q15582|BGH3_HUMAN	sp|Q15582|BGH3_HUMAN	13	13	13		1	13	13	13	12	12	12	12	12	12	12	12	12	29	29	29	74.68	683	683	0	217.26	By MS/MS	By MS/MS	By MS/MS	28	26.4	26.4	173500000	89799000	47921000	35778000	100650000	100760000	93529000	19	17	14	50				131	249;256;340;358;361;531;799;1054;1117;1245;1262;1352;1353	True;True;True;True;True;True;True;True;True;True;True;True;True
sp|Q16363-2|LAMA4_HUMAN;sp|Q16363|LAMA4_HUMAN	sp|Q16363-2|LAMA4_HUMAN;sp|Q16363|LAMA4_HUMAN	23;23	23;23	23;23	;	2	23	23	23	23	20	22	23	20	22	23	20	22	18.1	18.1	18.1	201.77	1816	1816;1823	0	323.31	By MS/MS	By MS/MS	By MS/MS	18.1	16.1	17.8	431870000	229050000	90754000	112070000	250130000	235100000	237440000	31	26	29	86				132	7;28;139;213;214;271;369;548;555;562;591;601;616;787;800;840;846;871;1039;1040;1118;1221;1346	True;True;True;True;True;True;True;True;True;True;True;True;True;True;True;True;True;True;True;True;True;True;True
sp|Q16853|AOC3_HUMAN;sp|Q16853-2|AOC3_HUMAN;sp|Q16853-3|AOC3_HUMAN;sp|O75106-2|AOC2_HUMAN;sp|O75106|AOC2_HUMAN	sp|Q16853|AOC3_HUMAN;sp|Q16853-2|AOC3_HUMAN	8;7;2;1;1	8;7;2;1;1	8;7;2;1;1	;	5	8	8	8	8	7	7	8	7	7	8	7	7	13.8	13.8	13.8	84.621	763	763;634;220;729;756	0	67.696	By MS/MS	By MS/MS	By MS/MS	13.8	11.3	11.3	148560000	74170000	34581000	39809000	84655000	80520000	93728000	9	4	4	17				133	234;244;604;674;897;1053;1175;1365	True;True;True;True;True;True;True;True
sp|Q562R1|ACTBL_HUMAN	sp|Q562R1|ACTBL_HUMAN	3	1	1		1	3	1	1	2	2	3	0	0	1	0	0	1	11.2	4.8	4.8	42.003	376	376	0	7.1831	By matching	By matching	By MS/MS	6.4	6.4	11.2	78865000	0	0	78865000	0	0	199670000	0	0	1	1				134	176;1078;1172	False;False;True
sp|Q6NZI2|PTRF_HUMAN;sp|Q6NZI2-2|PTRF_HUMAN;sp|Q6NZI2-3|PTRF_HUMAN	sp|Q6NZI2|PTRF_HUMAN;sp|Q6NZI2-2|PTRF_HUMAN	10;5;2	10;5;2	10;5;2	;	3	10	10	10	10	9	9	10	9	9	10	9	9	27.2	27.2	27.2	43.476	390	390;300;198	0	198.81	By MS/MS	By MS/MS	By MS/MS	27.2	27.2	23.3	475850000	242410000	128330000	105110000	245670000	294850000	265700000	11	7	8	26				135	104;522;603;647;926;927;998;1004;1269;1270	True;True;True;True;True;True;True;True;True;True
sp|Q71U36-2|TBA1A_HUMAN;sp|Q71U36|TBA1A_HUMAN;sp|Q13748-2|TBA3C_HUMAN;sp|Q6PEY2|TBA3E_HUMAN;sp|Q13748|TBA3C_HUMAN	sp|Q71U36-2|TBA1A_HUMAN;sp|Q71U36|TBA1A_HUMAN;sp|Q13748-2|TBA3C_HUMAN;sp|Q6PEY2|TBA3E_HUMAN;sp|Q13748|TBA3C_HUMAN	11;11;9;9;9	1;1;1;1;1	1;1;1;1;1	;;;;	5	11	1	1	9	10	8	0	1	1	0	1	1	39.9	3.4	3.4	46.297	416	416;451;418;450;450	0	32.876	By matching	By MS/MS	By MS/MS	34.4	35.8	30	493250	0	323480	169770	0	0	429820	0	1	1	2				136	111;115;217;251;312;518;688;885;950;1108;1228	False;False;False;False;False;False;True;False;False;False;False
sp|Q7Z7G0|TARSH_HUMAN	sp|Q7Z7G0|TARSH_HUMAN	2	2	2		1	2	2	2	2	2	2	2	2	2	2	2	2	2.3	2.3	2.3	118.64	1075	1075	0	18.896	By MS/MS	By MS/MS	By MS/MS	2.3	2.3	2.3	11428000	6449600	2261300	2716700	0	0	6877900	2	1	1	4				137	346;744	True;True
sp|Q86UX2-2|ITIH5_HUMAN;sp|Q86UX2|ITIH5_HUMAN;sp|Q86UX2-3|ITIH5_HUMAN;sp|Q86UX2-4|ITIH5_HUMAN	sp|Q86UX2-2|ITIH5_HUMAN;sp|Q86UX2|ITIH5_HUMAN;sp|Q86UX2-3|ITIH5_HUMAN;sp|Q86UX2-4|ITIH5_HUMAN	5;5;4;3	5;5;4;3	5;5;4;3	;;;	4	5	5	5	4	5	5	4	5	5	4	5	5	6.8	6.8	6.8	77.4	694	694;942;728;244	0	34.943	By MS/MS	By MS/MS	By MS/MS	5.6	6.8	6.8	48987000	24371000	12825000	11790000	27835000	32111000	25409000	4	2	4	10				138	1;326;339;819;1134	True;True;True;True;True
sp|Q8WWI1-3|LMO7_HUMAN;sp|Q8WWI1-4|LMO7_HUMAN;sp|Q8WWI1-2|LMO7_HUMAN;sp|Q8WWI1|LMO7_HUMAN;sp|Q8WWI1-5|LMO7_HUMAN	sp|Q8WWI1-3|LMO7_HUMAN;sp|Q8WWI1-4|LMO7_HUMAN;sp|Q8WWI1-2|LMO7_HUMAN;sp|Q8WWI1|LMO7_HUMAN;sp|Q8WWI1-5|LMO7_HUMAN	2;2;2;2;1	2;2;2;2;1	2;2;2;2;1	;;;;	5	2	2	2	2	2	1	2	2	1	2	2	1	2.9	2.9	2.9	153.67	1349	1349;1614;1670;1683;1385	0	10.955	By MS/MS	By MS/MS	By MS/MS	2.9	2.9	1.9	181870000	83477000	45569000	52826000	0	110620000	0	1	1	1	3				139	240;982	True;True
sp|Q92743|HTRA1_HUMAN	sp|Q92743|HTRA1_HUMAN	3	3	3		1	3	3	3	3	3	2	3	3	2	3	3	2	6.2	6.2	6.2	51.286	480	480	0	18.427	By MS/MS	By MS/MS	By MS/MS	6.2	6.2	3.8	19725000	10013000	6259100	3453000	8448500	12825000	12676000	1	2	2	5				140	482;757;1363	True;True;True
sp|Q92954-5|PRG4_HUMAN;sp|Q92954-4|PRG4_HUMAN;sp|Q92954-3|PRG4_HUMAN;sp|Q92954-6|PRG4_HUMAN;sp|Q92954-2|PRG4_HUMAN;sp|Q92954|PRG4_HUMAN	sp|Q92954-5|PRG4_HUMAN;sp|Q92954-4|PRG4_HUMAN;sp|Q92954-3|PRG4_HUMAN;sp|Q92954-6|PRG4_HUMAN;sp|Q92954-2|PRG4_HUMAN;sp|Q92954|PRG4_HUMAN	2;2;2;2;2;2	2;2;2;2;2;2	2;2;2;2;2;2	;;;;;	6	2	2	2	2	2	2	2	2	2	2	2	2	3.6	3.6	3.6	102.51	933	933;1270;1311;1361;1363;1404	0	42.313	By MS/MS	By MS/MS	By MS/MS	3.6	3.6	3.6	6096100	3601100	1490900	1004100	3709000	3441400	2612100	2	2	1	5				141	384;578	True;True
sp|Q96Q06-2|PLIN4_HUMAN;sp|Q96Q06|PLIN4_HUMAN	sp|Q96Q06-2|PLIN4_HUMAN;sp|Q96Q06|PLIN4_HUMAN	20;19	20;19	20;19	;	2	20	20	20	17	18	16	17	18	16	17	18	16	26.6	26.6	26.6	140.67	1423	1423;1357	0	323.31	By MS/MS	By MS/MS	By MS/MS	21.8	22.4	19.3	469740000	225740000	131680000	112330000	226660000	281060000	258630000	15	16	14	45				142	49;92;131;132;133;134;203;205;206;207;209;210;402;403;621;663;915;952;1155;1156	True;True;True;True;True;True;True;True;True;True;True;True;True;True;True;True;True;True;True;True
sp|Q99715|COCA1_HUMAN;sp|Q99715-4|COCA1_HUMAN;sp|Q99715-2|COCA1_HUMAN	sp|Q99715|COCA1_HUMAN;sp|Q99715-4|COCA1_HUMAN;sp|Q99715-2|COCA1_HUMAN	53;52;39	53;52;39	53;52;39	;;	3	53	53	53	50	49	49	50	49	49	50	49	49	26.3	26.3	26.3	333.14	3063	3063;2987;1899	0	323.31	By MS/MS	By MS/MS	By MS/MS	24.4	24.6	23.8	1214900000	648770000	278810000	287280000	685670000	663030000	696530000	60	51	45	156				143	16;56;135;161;175;220;228;297;381;393;424;450;501;525;526;577;583;584;586;658;666;690;698;718;775;839;875;894;903;909;918;920;941;970;987;1038;1116;1124;1151;1164;1201;1219;1235;1240;1264;1266;1268;1279;1295;1306;1319;1322;1328	True;True;True;True;True;True;True;True;True;True;True;True;True;True;True;True;True;True;True;True;True;True;True;True;True;True;True;True;True;True;True;True;True;True;True;True;True;True;True;True;True;True;True;True;True;True;True;True;True;True;True;True;True
sp|Q9BSJ8|ESYT1_HUMAN;sp|Q9BSJ8-2|ESYT1_HUMAN	sp|Q9BSJ8|ESYT1_HUMAN;sp|Q9BSJ8-2|ESYT1_HUMAN	2;2	2;2	2;2	;	2	2	2	2	2	2	2	2	2	2	2	2	2	2.6	2.6	2.6	122.85	1104	1104;1114	0	16.169	By MS/MS	By MS/MS	By MS/MS	2.6	2.6	2.6	6785200	4286000	1284300	1214800	4389200	2431500	3658700	1	3	0	4				144	74;732	True;True
sp|Q9BUF5|TBB6_HUMAN	sp|Q9BUF5|TBB6_HUMAN	5	1	1		1	5	1	1	4	5	4	1	1	1	1	1	1	14.6	3.8	3.8	49.857	446	446	0	38.048	By MS/MS	By matching	By matching	12.3	14.6	11.4	2891100	1767800	723040	400250	0	0	1013300	1	0	0	1				145	332;626;680;827;911	False;False;False;True;False
sp|Q9GZM7-3|TINAL_HUMAN;sp|Q9GZM7|TINAL_HUMAN;sp|Q9GZM7-2|TINAL_HUMAN	sp|Q9GZM7-3|TINAL_HUMAN;sp|Q9GZM7|TINAL_HUMAN	4;4;1	4;4;1	4;4;1	;	3	4	4	4	3	4	4	3	4	4	3	4	4	17	17	17	48.807	436	436;467;284	0	57.552	By MS/MS	By MS/MS	By MS/MS	8.9	17	17	43195000	22654000	8562100	11979000	36181000	17313000	18696000	4	1	3	8				146	457;580;632;678	True;True;True;True
sp|Q9H3U7|SMOC2_HUMAN;sp|Q9H3U7-2|SMOC2_HUMAN	sp|Q9H3U7|SMOC2_HUMAN;sp|Q9H3U7-2|SMOC2_HUMAN	2;2	2;2	2;2	;	2	2	2	2	2	1	2	2	1	2	2	1	2	6.3	6.3	6.3	49.674	446	446;457	0	14.416	By MS/MS	By MS/MS	By MS/MS	6.3	2.9	6.3	36789000	22305000	4273100	10211000	0	0	25851000	1	1	1	3				147	788;1021	True;True
sp|Q9H8L6|MMRN2_HUMAN	sp|Q9H8L6|MMRN2_HUMAN	2	2	2		1	2	2	2	2	1	1	2	1	1	2	1	1	5.1	5.1	5.1	104.41	949	949	0	15.765	By MS/MS	By matching	By matching	5.1	2.6	2.4	3335000	2237100	118020	979930	2237100	0	0	1	0	0	1				148	948;1169	True;True
sp|Q9HBL0|TENS1_HUMAN	sp|Q9HBL0|TENS1_HUMAN	3	3	3		1	3	3	3	3	3	2	3	3	2	3	3	2	1.8	1.8	1.8	185.7	1735	1735	0	23.106	By MS/MS	By MS/MS	By matching	1.8	1.8	0.9	13264000	8048700	2891300	2323900	7497100	5977000	7476800	1	2	0	3				149	656;725;1130	True;True;True
sp|Q9NY15|STAB1_HUMAN;sp|Q9NY15-2|STAB1_HUMAN	sp|Q9NY15|STAB1_HUMAN	5;1	5;1	5;1		2	5	5	5	5	3	4	5	3	4	5	3	4	2.8	2.8	2.8	275.48	2570	2570;803	0	30.065	By MS/MS	By MS/MS	By MS/MS	2.8	1.8	2.2	20677000	12872000	4125500	3679400	11736000	0	10452000	2	0	1	3				150	534;917;1037;1167;1258	True;True;True;True;True
sp|Q9NZ01|TECR_HUMAN;sp|Q9NZ01-2|TECR_HUMAN	sp|Q9NZ01|TECR_HUMAN;sp|Q9NZ01-2|TECR_HUMAN	2;1	2;1	2;1	;	2	2	2	2	1	2	2	1	2	2	1	2	2	6.5	6.5	6.5	36.034	308	308;157	0	10.702	By MS/MS	By matching	By MS/MS	3.9	6.5	6.5	7550000	4593100	1672000	1284900	0	0	3253100	1	0	1	2				151	756;854	True;True
sp|Q9NZN4|EHD2_HUMAN;sp|Q9NZN4-2|EHD2_HUMAN	sp|Q9NZN4|EHD2_HUMAN;sp|Q9NZN4-2|EHD2_HUMAN	7;5	7;5	7;5	;	2	7	7	7	7	7	6	7	7	6	7	7	6	20.1	20.1	20.1	61.161	543	543;407	0	81.724	By MS/MS	By MS/MS	By MS/MS	20.1	20.1	15.1	49070000	22130000	15278000	11662000	28411000	29583000	29764000	11	4	3	18				152	328;640;654;709;1139;1323;1324	True;True;True;True;True;True;True
sp|Q9UKZ9|PCOC2_HUMAN	sp|Q9UKZ9|PCOC2_HUMAN	2	2	2		1	2	2	2	2	2	2	2	2	2	2	2	2	4.3	4.3	4.3	45.716	415	415	0	11.642	By MS/MS	By MS/MS	By matching	4.3	4.3	4.3	14775000	7253300	4463400	3058500	7794000	10222000	7816000	2	2	0	4				153	543;1318	True;True
sp|Q9Y490|TLN1_HUMAN	sp|Q9Y490|TLN1_HUMAN	19	19	19		1	19	19	19	13	14	17	13	14	17	13	14	17	15.6	15.6	15.6	269.76	2541	2541	0	288.67	By MS/MS	By MS/MS	By MS/MS	10.6	12	14	51750000	27210000	10268000	14272000	32163000	26643000	29238000	13	13	12	38				154	8;109;118;322;400;443;447;451;454;528;700;737;865;888;1093;1111;1161;1289;1342	True;True;True;True;True;True;True;True;True;True;True;True;True;True;True;True;True;True;True
sp|Q9Y4G6|TLN2_HUMAN	sp|Q9Y4G6|TLN2_HUMAN	8	8	8		1	8	8	8	5	5	5	5	5	5	5	5	5	5.4	5.4	5.4	271.61	2542	2542	0	87.278	By MS/MS	By MS/MS	By MS/MS	3.1	3.5	3.7	7443500	2162700	2950600	2330200	5331100	5381800	4512100	8	6	4	18				155	108;448;701;824;1112;1113;1249;1301	True;True;True;True;True;True;True;True
sp|Q9Y6C2|EMIL1_HUMAN	sp|Q9Y6C2|EMIL1_HUMAN	6	6	6		1	6	6	6	5	5	5	5	5	5	5	5	5	9.5	9.5	9.5	106.67	1016	1016	0	58.86	By MS/MS	By MS/MS	By MS/MS	7.9	7.2	7.2	82205000	46996000	17074000	18134000	48252000	45491000	40613000	5	4	5	14				156	85;390;810;929;1182;1282	True;True;True;True;True;True
[truncated: 6 more columns]

## Sheet: patient-5 untreated
Protein IDs	Majority protein IDs	Peptide counts (all)	Peptide counts (razor+unique)	Peptide counts (unique)	Fasta headers	Number of proteins	Peptides	Razor + unique peptides	Unique peptides	Peptides untreated-1	Peptides untreated-2	Peptides untreated-3	Razor + unique peptides untreated-1	Razor + unique peptides untreated-2	Razor + unique peptides untreated-3	Unique peptides untreated-1	Unique peptides untreated-2	Unique peptides untreated-3	Sequence coverage [%]	Unique + razor sequence coverage [%]	Unique sequence coverage [%]	Mol. weight [kDa]	Sequence length	Sequence lengths	Q-value	Score	Identification type untreated-1	Identification type untreated-2	Identification type untreated-3	Sequence coverage untreated-1 [%]	Sequence coverage untreated-2 [%]	Sequence coverage untreated-3 [%]	Intensity	Intensity untreated-1	Intensity untreated-2	Intensity untreated-3	LFQ intensity untreated-1	LFQ intensity untreated-2	LFQ intensity untreated-3	MS/MS count untreated-1	MS/MS count untreated-2	MS/MS count untreated-3	MS/MS count	Only identified by site	Reverse	Potential contaminant	id	Peptide IDs	Peptide is razor
CON__P00761	CON__P00761	5	5	5		1	5	5	5	5	3	2	5	3	2	5	3	2	30.7	30.7	30.7	24.409	231	231	0	105.12	By MS/MS	By MS/MS	By MS/MS	30.7	18.6	12.1	434160000	180500000	112760000	140900000	178290000	248610000	315790000	8	3	3	14			+	0	633;734;937;1145;1153	True;True;True;True;True
CON__P01966	CON__P01966	6	3	3		1	6	3	3	6	6	5	3	3	2	3	3	2	31.7	20.4	20.4	15.184	142	142	0	20.348	By MS/MS	By MS/MS	By MS/MS	31.7	31.7	28.2	2678600000	67057000	1446100000	1165500000	355500000	1255600000	4138600000	2	5	4	11			+	1	11;772;773;1125;1188;1189	True;False;False;False;True;True
sp|P02768|ALBU_HUMAN;CON__P02768-1;sp|P02768-3|ALBU_HUMAN;sp|P02768-2|ALBU_HUMAN;CON__P02769	sp|P02768|ALBU_HUMAN;CON__P02768-1;sp|P02768-3|ALBU_HUMAN;sp|P02768-2|ALBU_HUMAN	31;31;21;21;3	31;31;21;21;3	31;31;21;21;3	;;;	5	31	31	31	30	25	27	30	25	27	30	25	27	59.3	59.3	59.3	69.366	609	609;609;396;417;607	0	323.31	By MS/MS	By MS/MS	By MS/MS	56.8	47.9	53.9	1943600000	920690000	536640000	486310000	1050200000	1009300000	1020300000	41	33	33	107			+	2	2;21;73;112;188;213;272;306;324;450;581;586;594;655;741;749;752;784;879;889;909;910;913;914;956;978;979;1178;1241;1323;1330	True;True;True;True;True;True;True;True;True;True;True;True;True;True;True;True;True;True;True;True;True;True;True;True;True;True;True;True;True;True;True
sp|P04264|K2C1_HUMAN;CON__P04264;CON__ENSEMBL:ENSBTAP00000038253;CON__Q9R0H5;CON__Q6NXH9;CON__Q8BGZ7;CON__P50446;CON__Q6IFZ6;sp|Q7Z794|K2C1B_HUMAN;CON__Q7Z794;CON__Q922U2;CON__Q5XQN5	sp|P04264|K2C1_HUMAN;CON__P04264	15;15;2;1;1;1;1;1;1;1;1;1	15;15;2;1;1;1;1;1;1;1;1;1	12;12;1;0;0;1;1;0;0;0;1;1	;	12	15	15	12	14	11	12	14	11	12	11	8	9	28	28	23.3	66.038	644	644;644;606;524;539;551;553;572;578;578;580;601	0	216.75	By MS/MS	By MS/MS	By MS/MS	26.1	24.2	24.4	262590000	142160000	62595000	57835000	141490000	129480000	135230000	16	13	13	42			+	3	311;332;370;491;602;867;964;973;985;1065;1066;1089;1090;1301;1317	True;True;True;True;True;True;True;True;True;True;True;True;True;True;True
sp|P13645|K1C10_HUMAN;CON__P13645;CON__P02535-1;sp|P13646-2|K1C13_HUMAN;sp|P13646-3|K1C13_HUMAN;CON__ENSEMBL:ENSP00000377550;CON__P08730-1;CON__A2A4G1;sp|P13646|K1C13_HUMAN;sp|Q7Z3Y7|K1C28_HUMAN;CON__Q148H6;CON__Q9Z2K1;sp|P02533|K1C14_HUMAN;CON__P02533;sp|P08779|K1C16_HUMAN;CON__P08779;CON__Q3ZAW8;CON__Q7Z3Y7;sp|P08727|K1C19_HUMAN;CON__P08727;CON__P19001;sp|Q14525|KT33B_HUMAN;CON__Q14525;sp|Q1532…	sp|P13645|K1C10_HUMAN;CON__P13645	13;13;5;2;2;2;2;2;2;2;2;2;2;2;2;2;2;2;1;1;1;1;1;1;1;1;1;1;1;1;1;1;1;1;1;1;1;1;1;1;1;1;1;1;1;1;1;1;1;1;1;1;1;1;1;1;1;1	13;13;5;2;2;2;2;2;2;2;2;2;2;2;2;2;2;2;1;1;1;1;1;1;1;1;1;1;1;1;1;1;1;1;1;1;1;1;1;1;1;1;1;1;1;1;1;1;1;1;1;1;1;1;1;1;1;1	13;13;5;2;2;2;2;2;2;2;2;2;2;2;2;2;2;2;1;1;1;1;1;1;1;1;1;1;1;1;1;1;1;1;1;1;1;1;1;1;1;1;1;1;1;1;1;1;1;1;1;1;1;1;1;1;1;1	;	58	13	13	13	9	9	8	9	9	8	9	9	8	35.1	35.1	35.1	58.826	584	584;593;570;355;420;420;437;456;458;464;464;469;472;472;473;473;474;486;400;400;403;404;404;416;416;416;416;417;423;425;430;432;432;433;448;448;449;450;450;452;453;455;455;456;456;456;456;458;459;459;467;467;468;468;471;476;525;525	0	146.22	By MS/MS	By MS/MS	By MS/MS	22.9	25.7	23.8	114390000	56992000	33742000	23655000	45785000	67515000	65115000	8	9	6	23			+	4	17;59;411;414;599;618;662;835;836;887;1003;1067;1269	True;True;True;True;True;True;True;True;True;True;True;True;True
sp|P35908|K22E_HUMAN;CON__P35908;CON__Q8VED5;sp|Q5XKE5|K2C79_HUMAN;CON__Q5XKE5;sp|O95678|K2C75_HUMAN;CON__O95678;sp|P48668|K2C6C_HUMAN;sp|P02538|K2C6A_HUMAN;CON__P48668;CON__P04259;CON__P02538;sp|P13647|K2C5_HUMAN;CON__P13647;CON__Q3TTY5	sp|P35908|K22E_HUMAN;CON__P35908	5;5;1;1;1;1;1;1;1;1;1;1;1;1;1	3;3;1;1;1;1;1;1;1;1;1;1;1;1;1	2;2;0;0;0;0;0;0;0;0;0;0;0;0;1	;	15	5	3	2	4	4	3	2	2	1	1	1	0	10.6	7.5	5.6	65.432	639	639;645;531;535;535;551;551;564;564;564;564;564;590;590;707	0	30.064	By MS/MS	By MS/MS	By MS/MS	7.2	8.5	5	16408000	12890000	1932900	1586000	12890000	0	0	1	2	1	4			+	5	311;367;491;809;963	False;True;False;True;True
sp|P07996-2|TSP1_HUMAN;sp|P07996|TSP1_HUMAN;CON__Q28194	sp|P07996-2|TSP1_HUMAN;sp|P07996|TSP1_HUMAN;CON__Q28194	2;2;2	2;2;2	2;2;2	;;	3	2	2	2	1	1	1	1	1	1	1	1	1	2.1	2.1	2.1	120.15	1085	1085;1170;1170	0	11.745	By MS/MS	By MS/MS	By MS/MS	1.1	1	1	5664100	2316200	1981500	1366400	0	0	3220100	0	1	1	2			+	6	340;1073	True;True
CON__Q3SX09;CON__P02070	CON__Q3SX09;CON__P02070	3;2	1;1	1;1	;	2	3	1	1	3	3	3	1	1	1	1	1	1	14.9	5.5	5.5	22.06	201	201;145	0	10.321	By MS/MS	By MS/MS	By MS/MS	14.9	14.9	14.9	23381000	13518000	4638300	5224900	0	0	12313000	1	1	1	3			+	7	648;687;1154	False;False;True
sp|P06396-2|GELS_HUMAN;sp|P06396-4|GELS_HUMAN;sp|P06396-3|GELS_HUMAN;CON__Q3SX14;sp|P06396|GELS_HUMAN	sp|P06396-2|GELS_HUMAN;sp|P06396-4|GELS_HUMAN;sp|P06396-3|GELS_HUMAN;CON__Q3SX14;sp|P06396|GELS_HUMAN	3;3;3;3;3	3;3;3;3;3	3;3;3;3;3	;;;;	5	3	3	3	3	1	2	3	1	2	3	1	2	5.3	5.3	5.3	80.64	731	731;739;742;781;782	0	26.422	By MS/MS	By matching	By MS/MS	5.3	2.3	3.8	18944000	13071000	3107800	2765400	13071000	0	0	2	0	2	4			+	8	33;461;891	True;True;True
sp|O00159-2|MYO1C_HUMAN;sp|O00159-3|MYO1C_HUMAN;sp|O00159|MYO1C_HUMAN	sp|O00159-2|MYO1C_HUMAN;sp|O00159-3|MYO1C_HUMAN;sp|O00159|MYO1C_HUMAN	5;5;5	5;5;5	5;5;5	;;	3	5	5	5	3	2	4	3	2	4	3	2	4	6.9	6.9	6.9	117.91	1028	1028;1044;1063	0	38.869	By MS/MS	By MS/MS	By MS/MS	3.3	2.6	6	19829000	12643000	1205400	5979800	10955000	0	15781000	2	1	3	6				9	484;641;679;683;1075	True;True;True;True;True
sp|O60240|PLIN1_HUMAN	sp|O60240|PLIN1_HUMAN	19	19	19		1	19	19	19	17	15	15	17	15	15	17	15	15	53.8	53.8	53.8	55.99	522	522	0	220.37	By MS/MS	By MS/MS	By MS/MS	47.7	38.9	39.1	364250000	181480000	95557000	87213000	179330000	173680000	212270000	18	13	10	41				10	61;80;137;138;328;394;429;471;523;606;730;735;824;934;1083;1185;1217;1219;1345	True;True;True;True;True;True;True;True;True;True;True;True;True;True;True;True;True;True;True
sp|O75339|CILP1_HUMAN	sp|O75339|CILP1_HUMAN	2	2	2		1	2	2	2	2	2	2	2	2	2	2	2	2	2.4	2.4	2.4	132.56	1184	1184	0	16.006	By MS/MS	By MS/MS	By MS/MS	2.4	2.4	2.4	6379400	3662200	1436000	1281100	3766300	2941200	2904600	2	2	1	5				11	314;748	True;True
sp|O75390|CISY_HUMAN	sp|O75390|CISY_HUMAN	2	2	2		1	2	2	2	2	1	1	2	1	1	2	1	1	5.8	5.8	5.8	51.712	466	466	0	11.561	By MS/MS	By MS/MS	By MS/MS	5.8	2.4	2.4	14104000	5551000	4496300	4056700	0	0	9560300	1	1	1	3				12	559;1124	True;True
sp|O95810|SDPR_HUMAN	sp|O95810|SDPR_HUMAN	2	2	2		1	2	2	2	1	1	0	1	1	0	1	1	0	7.8	7.8	7.8	47.173	425	425	0	42.594	By MS/MS	By MS/MS		3.8	4	0	1017700	0	1017700	0	0	2077100	0	1	1	0	2				13	166;1220	True;True
sp|P00167-2|CYB5_HUMAN;sp|P00167|CYB5_HUMAN;sp|P00167-3|CYB5_HUMAN	sp|P00167-2|CYB5_HUMAN;sp|P00167|CYB5_HUMAN;sp|P00167-3|CYB5_HUMAN	3;3;2	3;3;2	3;3;2	;;	3	3	3	3	3	3	2	3	3	2	3	3	2	49	49	49	11.268	98	98;134;124	0	20.76	By MS/MS	By MS/MS	By MS/MS	49	49	35.7	90875000	34157000	32063000	24655000	32769000	61767000	63160000	3	5	3	11				14	251;310;1055	True;True;True
sp|P00488|F13A_HUMAN	sp|P00488|F13A_HUMAN	2	2	2		1	2	2	2	1	2	2	1	2	2	1	2	2	3.3	3.3	3.3	83.266	732	732	0	22.285	By MS/MS	By MS/MS	By MS/MS	1.6	3.3	3.3	18229000	7345200	6125000	4759000	0	8723900	7140500	1	1	2	4				15	603;1020	True;True
sp|P00738-2|HPT_HUMAN;sp|P00738|HPT_HUMAN;sp|P00739|HPTR_HUMAN;sp|P00739-2|HPTR_HUMAN	sp|P00738-2|HPT_HUMAN;sp|P00738|HPT_HUMAN	9;9;4;4	9;9;4;4	9;9;4;4	;	4	9	9	9	9	6	6	9	6	6	9	6	6	27.4	27.4	27.4	38.451	347	347;406;348;385	0	83.754	By MS/MS	By MS/MS	By MS/MS	27.4	18.7	19	258480000	168680000	40059000	49749000	158170000	95936000	106120000	7	7	6	20				16	134;135;409;938;1047;1196;1231;1270;1348	True;True;True;True;True;True;True;True;True
sp|P00746|CFAD_HUMAN	sp|P00746|CFAD_HUMAN	7	7	7		1	7	7	7	6	7	6	6	7	6	6	7	6	44.7	44.7	44.7	27.033	253	253	0	65.125	By MS/MS	By MS/MS	By MS/MS	36	44.7	36	341470000	176070000	109350000	56055000	178080000	215570000	136930000	10	11	10	31				17	113;187;352;915;1144;1248;1249	True;True;True;True;True;True;True
sp|P00747|PLMN_HUMAN;CON__P06868	sp|P00747|PLMN_HUMAN	6;1	6;1	6;1		2	6	6	6	6	2	2	6	2	2	6	2	2	9.6	9.6	9.6	90.568	810	810;812	0	46.965	By MS/MS	By MS/MS	By MS/MS	9.6	3.3	3.3	76478000	56955000	8805800	10716000	29391000	25829000	44961000	8	6	4	18				18	331;341;455;1099;1203;1300	True;True;True;True;True;True
sp|P00915|CAH1_HUMAN	sp|P00915|CAH1_HUMAN	3	3	3		1	3	3	3	3	2	3	3	2	3	3	2	3	19.9	19.9	19.9	28.87	261	261	0	21.808	By MS/MS	By MS/MS	By MS/MS	19.9	10.3	19.9	59981000	21551000	18852000	19578000	18145000	53096000	34922000	2	2	2	6				19	436;983;1211	True;True;True
sp|P01008|ANT3_HUMAN	sp|P01008|ANT3_HUMAN	4	4	4		1	4	4	4	3	2	2	3	2	2	3	2	2	11.2	11.2	11.2	52.602	464	464	0	27.105	By MS/MS	By MS/MS	By MS/MS	9.1	4.7	5.4	18930000	13052000	2660300	3217600	10564000	0	10071000	1	2	2	5				20	81;100;278;289	True;True;True;True
sp|P01009|A1AT_HUMAN;sp|P01009-2|A1AT_HUMAN;sp|P01009-3|A1AT_HUMAN	sp|P01009|A1AT_HUMAN;sp|P01009-2|A1AT_HUMAN;sp|P01009-3|A1AT_HUMAN	15;13;10	15;13;10	15;13;10	;;	3	15	15	15	14	14	13	14	14	13	14	14	13	45.7	45.7	45.7	46.736	418	418;359;306	0	236.35	By MS/MS	By MS/MS	By MS/MS	45.7	45.5	40	690100000	333920000	178420000	177760000	301970000	380610000	374860000	17	23	25	65				21	179;183;236;320;417;553;709;728;743;744;759;760;1024;1082;1181	True;True;True;True;True;True;True;True;True;True;True;True;True;True;True
sp|P01011|AACT_HUMAN;sp|P01011-2|AACT_HUMAN	sp|P01011|AACT_HUMAN	10;2	10;2	10;2		2	10	10	10	8	10	8	8	10	8	8	10	8	33.6	33.6	33.6	47.65	423	423;216	0	279.19	By MS/MS	By MS/MS	By MS/MS	27.7	33.6	29.3	147440000	73190000	47583000	26666000	78400000	87439000	64666000	9	7	10	26				22	18;110;202;226;259;321;551;758;769;807	True;True;True;True;True;True;True;True;True;True
sp|P01023|A2MG_HUMAN;sp|P20742-2|PZP_HUMAN;CON__ENSEMBL:ENSBTAP00000024146;sp|P20742|PZP_HUMAN	sp|P01023|A2MG_HUMAN	12;1;1;1	12;1;1;1	12;1;1;1		4	12	12	12	11	8	11	11	8	11	11	8	11	11.9	11.9	11.9	163.29	1474	1474;1268;1477;1482	0	95.245	By MS/MS	By MS/MS	By MS/MS	10.8	7.6	10.7	106460000	55263000	21876000	29316000	52463000	53359000	63175000	12	9	9	30				23	29;48;156;184;699;746;854;860;976;1187;1263;1288	True;True;True;True;True;True;True;True;True;True;True;True
sp|P01024|CO3_HUMAN;CON__Q2UVX4	sp|P01024|CO3_HUMAN	10;2	10;2	10;2		2	10	10	10	6	9	9	6	9	9	6	9	9	7.6	7.6	7.6	187.15	1663	1663;1662	0	176.61	By MS/MS	By MS/MS	By MS/MS	4.8	6.8	7.2	124660000	53202000	36604000	34858000	72016000	62837000	51333000	6	14	11	31				24	30;127;433;514;525;576;857;878;993;1051	True;True;True;True;True;True;True;True;True;True
sp|P01042-2|KNG1_HUMAN;sp|P01042|KNG1_HUMAN;sp|P01042-3|KNG1_HUMAN	sp|P01042-2|KNG1_HUMAN;sp|P01042|KNG1_HUMAN;sp|P01042-3|KNG1_HUMAN	2;2;1	2;2;1	2;2;1	;;	3	2	2	2	2	2	1	2	2	1	2	2	1	6.6	6.6	6.6	47.883	427	427;644;391	0	10.66	By MS/MS	By matching	By matching	6.6	6.6	4.4	22363000	13045000	5982100	3336000	12836000	12418000	0	2	0	0	2				25	142;897	True;True
sp|P01834|IGKC_HUMAN;sp|P0DOX7|IGK_HUMAN	sp|P01834|IGKC_HUMAN;sp|P0DOX7|IGK_HUMAN	6;5	6;5	6;5	;	2	6	6	6	6	5	5	6	5	5	6	5	5	81.3	81.3	81.3	11.765	107	107;214	0	130.85	By MS/MS	By MS/MS	By MS/MS	81.3	68.2	81.3	113310000	54018000	34721000	24569000	54791000	62031000	65958000	11	11	9	31				26	176;442;953;1117;1159;1293	True;True;True;True;True;True
sp|P01857|IGHG1_HUMAN;sp|P0DOX5|IGG1_HUMAN;sp|P01860|IGHG3_HUMAN;sp|P01859|IGHG2_HUMAN;sp|P01861|IGHG4_HUMAN	sp|P01857|IGHG1_HUMAN;sp|P0DOX5|IGG1_HUMAN;sp|P01860|IGHG3_HUMAN	8;8;4;3;2	8;8;4;3;2	8;8;4;3;2	;;	5	8	8	8	8	7	7	8	7	7	8	7	7	31.5	31.5	31.5	36.105	330	330;449;377;326;327	0	62.407	By MS/MS	By MS/MS	By MS/MS	31.5	29.4	29.4	164070000	76395000	41273000	46400000	76478000	89132000	104370000	6	12	7	25				27	180;250;322;402;823;1018;1100;1116	True;True;True;True;True;True;True;True
sp|P01871|IGHM_HUMAN;sp|P01871-2|IGHM_HUMAN;sp|P0DOX6|IGM_HUMAN;sp|P04220|MUCB_HUMAN	sp|P01871|IGHM_HUMAN;sp|P01871-2|IGHM_HUMAN;sp|P0DOX6|IGM_HUMAN;sp|P04220|MUCB_HUMAN	4;4;3;2	4;4;3;2	4;4;3;2	;;;	4	4	4	4	3	4	4	3	4	4	3	4	4	11	11	11	49.439	453	453;474;576;391	0	35.082	By MS/MS	By MS/MS	By MS/MS	8.6	11	11	24885000	12586000	6752200	5547400	18081000	12014000	9343600	3	3	3	9				28	649;866;893;1176	True;True;True;True
sp|P01877|IGHA2_HUMAN;sp|P01876|IGHA1_HUMAN;sp|P0DOX2|IGA2_HUMAN	sp|P01877|IGHA2_HUMAN;sp|P01876|IGHA1_HUMAN;sp|P0DOX2|IGA2_HUMAN	2;2;2	2;2;2	2;2;2	;;	3	2	2	2	2	1	0	2	1	0	2	1	0	12.4	12.4	12.4	36.591	340	340;353;455	0	12.167	By MS/MS	By matching		12.4	9.4	0	8673200	8200100	473090	0	8200100	0	0	2	0	0	2				29	950;1306	True;True
sp|P02042|HBD_HUMAN;sp|P69892|HBG2_HUMAN;sp|P69891|HBG1_HUMAN;sp|P02100|HBE_HUMAN	sp|P02042|HBD_HUMAN	12;1;1;1	5;0;0;0	5;0;0;0		4	12	5	5	12	10	11	5	3	4	5	3	4	83.7	44.2	44.2	16.055	147	147;147;147;147	0	110.26	By MS/MS	By MS/MS	By MS/MS	83.7	67.3	75.5	290720000	159400000	56584000	74737000	163230000	108910000	159380000	7	5	5	17				30	216;298;593;648;670;687;1041;1198;1218;1234;1274;1275	True;True;False;False;True;False;True;False;False;True;False;False
sp|P02452|CO1A1_HUMAN;sp|P02458-1|CO2A1_HUMAN;sp|P02458|CO2A1_HUMAN	sp|P02452|CO1A1_HUMAN	8;1;1	8;1;1	8;1;1		3	8	8	8	8	6	6	8	6	6	8	6	6	8.7	8.7	8.7	138.94	1464	1464;1418;1487	0	82.616	By MS/MS	By MS/MS	By MS/MS	8.7	5.7	6.5	1049100000	535820000	292340000	220990000	436230000	399450000	435460000	12	10	11	33				31	131;348;366;400;404;413;431;1014	True;True;True;True;True;True;True;True
sp|P02462-2|CO4A1_HUMAN;sp|P02462|CO4A1_HUMAN;sp|P29400|CO4A5_HUMAN;sp|P29400-2|CO4A5_HUMAN	sp|P02462-2|CO4A1_HUMAN;sp|P02462|CO4A1_HUMAN	7;7;2;2	7;7;2;2	7;7;2;2	;	4	7	7	7	7	2	1	7	2	1	7	2	1	9.5	9.5	9.5	127.98	1318	1318;1669;1685;1691	0	91.441	By MS/MS	By MS/MS	By MS/MS	9.5	2.3	1.2	112670000	75866000	23907000	12898000	72418000	45677000	36958000	11	2	2	15				32	41;333;415;458;515;798;933	True;True;True;True;True;True;True
sp|P02545-2|LMNA_HUMAN;sp|P02545-6|LMNA_HUMAN;sp|P02545|LMNA_HUMAN;sp|P02545-5|LMNA_HUMAN;sp|P02545-4|LMNA_HUMAN;sp|P02545-3|LMNA_HUMAN	sp|P02545-2|LMNA_HUMAN;sp|P02545-6|LMNA_HUMAN;sp|P02545|LMNA_HUMAN;sp|P02545-5|LMNA_HUMAN;sp|P02545-4|LMNA_HUMAN;sp|P02545-3|LMNA_HUMAN	9;9;9;8;8;8	9;9;9;8;8;8	9;9;9;8;8;8	;;;;;	6	9	9	9	6	9	8	6	9	8	6	9	8	16.4	16.4	16.4	65.134	572	572;614;664;565;574;634	0	61.674	By MS/MS	By MS/MS	By MS/MS	12.8	16.4	16.4	143370000	38985000	33163000	71227000	71745000	100740000	102040000	4	5	5	14				33	12;481;533;600;654;805;826;1039;1074	True;True;True;True;True;True;True;True;True
sp|P02549-2|SPTA1_HUMAN;sp|P02549|SPTA1_HUMAN	sp|P02549-2|SPTA1_HUMAN;sp|P02549|SPTA1_HUMAN	3;3	3;3	3;3	;	2	3	3	3	2	2	2	2	2	2	2	2	2	2.2	2.2	2.2	279.67	2416	2416;2419	0	40.922	By MS/MS	By MS/MS	By MS/MS	1.6	1.2	1.2	8432300	2328100	2857600	3246700	0	0	7651400	2	1	1	4				34	722;723;851	True;True;True
sp|P02647|APOA1_HUMAN;CON__P15497	sp|P02647|APOA1_HUMAN	27;1	27;1	27;1		2	27	27	27	27	24	27	27	24	27	27	24	27	65.9	65.9	65.9	30.777	267	267;265	0	290.06	By MS/MS	By MS/MS	By MS/MS	65.9	64.4	65.9	4173100000	2218500000	1091900000	862670000	2086500000	2010500000	2002800000	55	48	46	149				35	43;44;90;146;173;203;257;258;267;597;664;717;733;839;861;862;870;1063;1064;1170;1208;1209;1246;1247;1253;1254;1308	True;True;True;True;True;True;True;True;True;True;True;True;True;True;True;True;True;True;True;True;True;True;True;True;True;True;True
sp|P02649|APOE_HUMAN;CON__Q03247	sp|P02649|APOE_HUMAN	23;3	23;3	23;3		2	23	23	23	22	19	20	22	19	20	22	19	20	65.3	65.3	65.3	36.154	317	317;316	0	323.31	By MS/MS	By MS/MS	By MS/MS	60.9	54.6	59.3	6305100000	3597100000	1293600000	1414400000	3191900000	2782700000	2836500000	47	33	34	114				36	8;55;66;118;120;171;361;362;610;628;629;630;639;661;703;751;899;945;1027;1172;1244;1299;1311	True;True;True;True;True;True;True;True;True;True;True;True;True;True;True;True;True;True;True;True;True;True;True
sp|P02652|APOA2_HUMAN	sp|P02652|APOA2_HUMAN	3	3	3		1	3	3	3	3	3	3	3	3	3	3	3	3	43	43	43	11.175	100	100	0	54.193	By MS/MS	By MS/MS	By MS/MS	43	43	43	12141000	5163600	3253000	3724100	5604500	6810000	8164500	6	2	4	12				37	39;246;565	True;True;True
sp|P02654|APOC1_HUMAN	sp|P02654|APOC1_HUMAN	3	3	3		1	3	3	3	3	3	3	3	3	3	3	3	3	26.5	26.5	26.5	9.3318	83	83	0	23.333	By MS/MS	By MS/MS	By MS/MS	26.5	26.5	26.5	49348000	26186000	9684300	13477000	31420000	16068000	30223000	5	2	3	10				38	283;657;787	True;True;True
sp|P02671-2|FIBA_HUMAN;sp|P02671|FIBA_HUMAN;CON__P02672	sp|P02671-2|FIBA_HUMAN;sp|P02671|FIBA_HUMAN	33;33;2	33;33;2	33;33;2	;	3	33	33	33	33	25	25	33	25	25	33	25	25	59.5	59.5	59.5	69.756	644	644;866;615	0	323.31	By MS/MS	By MS/MS	By MS/MS	59.5	43.2	43.5	6519700000	3458500000	1642100000	1419100000	3112200000	2947500000	2984100000	97	78	71	246				39	69;174;200;264;274;275;282;373;389;390;407;408;448;452;453;622;659;763;770;771;779;781;819;822;825;841;842;846;855;872;911;1057;1245	True;True;True;True;True;True;True;True;True;True;True;True;True;True;True;True;True;True;True;True;True;True;True;True;True;True;True;True;True;True;True;True;True
sp|P02675|FIBB_HUMAN;CON__P02676	sp|P02675|FIBB_HUMAN	33;2	33;2	33;2		2	33	33	33	32	26	27	32	26	27	32	26	27	69.5	69.5	69.5	55.928	491	491;495	0	323.31	By MS/MS	By MS/MS	By MS/MS	68	57.4	61.5	5935200000	2947700000	1606100000	1381300000	3298200000	2543400000	2377200000	102	96	84	282				40	45;82;83;158;159;161;162;208;211;369;439;440;451;534;566;567;573;621;775;776;777;828;838;858;859;894;903;961;1087;1097;1098;1294;1353	True;True;True;True;True;True;True;True;True;True;True;True;True;True;True;True;True;True;True;True;True;True;True;True;True;True;True;True;True;True;True;True;True
sp|P02679-2|FIBG_HUMAN;sp|P02679|FIBG_HUMAN	sp|P02679-2|FIBG_HUMAN;sp|P02679|FIBG_HUMAN	23;23	23;23	23;23	;	2	23	23	23	21	22	23	21	22	23	21	22	23	50.6	50.6	50.6	49.496	437	437;453	0	323.31	By MS/MS	By MS/MS	By MS/MS	48.1	50.6	50.6	4447600000	2081900000	1303300000	1062400000	2295300000	2195800000	1979600000	41	44	47	132				41	51;157;185;186;218;219;303;344;505;583;584;611;740;782;783;884;885;1114;1141;1142;1168;1316;1327	True;True;True;True;True;True;True;True;True;True;True;True;True;True;True;True;True;True;True;True;True;True;True
sp|P02730-2|B3AT_HUMAN;sp|P02730|B3AT_HUMAN	sp|P02730-2|B3AT_HUMAN;sp|P02730|B3AT_HUMAN	8;8	8;8	8;8	;	2	8	8	8	8	5	7	8	5	7	8	5	7	14.5	14.5	14.5	94.194	846	846;911	0	58.461	By MS/MS	By MS/MS	By MS/MS	14.5	8.7	12.2	83439000	47906000	14015000	21517000	39288000	45742000	42189000	7	6	3	16				42	15;304;312;454;528;706;1026;1337	True;True;True;True;True;True;True;True
sp|P02743|SAMP_HUMAN	sp|P02743|SAMP_HUMAN	7	7	7		1	7	7	7	7	7	6	7	7	6	7	7	6	30	30	30	25.387	223	223	0	106.38	By MS/MS	By MS/MS	By MS/MS	30	30	24.7	1724100000	747020000	556800000	420280000	745800000	1071700000	1054600000	9	10	7	26				43	119;160;434;557;558;863;1186	True;True;True;True;True;True;True
sp|P02745|C1QA_HUMAN	sp|P02745|C1QA_HUMAN	2	2	2		1	2	2	2	2	2	2	2	2	2	2	2	2	9.4	9.4	9.4	26.016	245	245	0	19.721	By MS/MS	By MS/MS	By MS/MS	9.4	9.4	9.4	21499000	9706100	7966600	3826300	11613000	12133000	11236000	3	1	2	6				44	376;574	True;True
sp|P02746|C1QB_HUMAN	sp|P02746|C1QB_HUMAN	4	4	4		1	4	4	4	4	3	2	4	3	2	4	3	2	20.2	20.2	20.2	26.721	253	253	0	40.353	By MS/MS	By MS/MS	By MS/MS	20.2	17	11.5	51028000	29871000	14466000	6691400	21551000	31910000	21702000	4	3	3	10				45	294;620;1069;1238	True;True;True;True
sp|P02747|C1QC_HUMAN	sp|P02747|C1QC_HUMAN	4	4	4		1	4	4	4	3	3	3	3	3	3	3	3	3	21.2	21.2	21.2	25.773	245	245	0	63.145	By MS/MS	By MS/MS	By MS/MS	13.9	16.3	13.9	151830000	85792000	29277000	36757000	67726000	85420000	74587000	3	4	4	11				46	319;326;890;1093	True;True;True;True
sp|P02748|CO9_HUMAN;CON__Q3MHN2	sp|P02748|CO9_HUMAN	6;1	6;1	6;1		2	6	6	6	6	4	2	6	4	2	6	4	2	15.2	15.2	15.2	63.173	559	559;548	0	53.796	By MS/MS	By MS/MS	By MS/MS	15.2	10.9	4.1	88082000	46682000	27534000	13865000	40408000	55483000	39660000	7	4	3	14				47	47;420;732;919;1048;1113	True;True;True;True;True;True
sp|P02749|APOH_HUMAN	sp|P02749|APOH_HUMAN	2	2	2		1	2	2	2	2	2	2	2	2	2	2	2	2	12.2	12.2	12.2	38.298	345	345	0	20.487	By MS/MS	By MS/MS	By MS/MS	12.2	12.2	12.2	26158000	16358000	4994600	4805500	19169000	9860300	8846600	6	3	5	14				48	1042;1309	True;True
sp|P02751-10|FINC_HUMAN;sp|P02751-5|FINC_HUMAN;sp|P02751-9|FINC_HUMAN;sp|P02751-14|FINC_HUMAN;sp|P02751-8|FINC_HUMAN;sp|P02751-17|FINC_HUMAN;sp|P02751-3|FINC_HUMAN;sp|P02751|FINC_HUMAN;sp|P02751-6|FINC_HUMAN;sp|P02751-4|FINC_HUMAN;sp|P02751-13|FINC_HUMAN;sp|P02751-7|FINC_HUMAN;sp|P02751-15|FINC_HUMAN;sp|P02751-11|FINC_HUMAN;sp|P02751-12|FINC_HUMAN;sp|P02751-16|FINC_HUMAN	sp|P02751-10|FINC_HUMAN;sp|P02751-5|FINC_HUMAN;sp|P02751-9|FINC_HUMAN;sp|P02751-14|FINC_HUMAN;sp|P02751-8|FINC_HUMAN;sp|P02751-17|FINC_HUMAN;sp|P02751-3|FINC_HUMAN;sp|P02751|FINC_HUMAN;sp|P02751-6|FINC_HUMAN;sp|P02751-4|FINC_HUMAN;sp|P02751-13|FINC_HUMAN;sp|P02751-7|FINC_HUMAN;sp|P02751-15|FINC_HUMAN;sp|P02751-11|FINC_HUMAN;sp|P02751-12|FINC_HUMAN	29;29;29;29;29;29;29;29;28;27;27;27;27;24;23;1	29;29;29;29;29;29;29;29;28;27;27;27;27;24;23;1	29;29;29;29;29;29;29;29;28;27;27;27;27;24;23;1	;;;;;;;;;;;;;;	16	29	29	29	26	25	25	26	25	25	26	25	25	23.1	23.1	23.1	239.62	2176	2176;2211;2240;2265;2296;2330;2355;2386;2184;2031;2267;2446;2477;2386;2008;657	0	323.31	By MS/MS	By MS/MS	By MS/MS	20.9	21.2	19.9	483720000	268690000	124630000	90401000	284460000	237010000	214620000	40	26	27	93				49	126;147;152;265;280;308;337;339;354;391;550;562;815;831;843;917;1009;1012;1019;1034;1049;1058;1061;1164;1239;1273;1289;1305;1310	True;True;True;True;True;True;True;True;True;True;True;True;True;True;True;True;True;True;True;True;True;True;True;True;True;True;True;True;True
sp|P02760|AMBP_HUMAN	sp|P02760|AMBP_HUMAN	5	5	5		1	5	5	5	5	4	3	5	4	3	5	4	3	22.4	22.4	22.4	38.999	352	352	0	97.432	By MS/MS	By MS/MS	By MS/MS	22.4	19	14.2	100740000	51362000	29559000	19822000	53382000	51458000	34536000	6	9	7	22				50	28;268;355;788;1276	True;True;True;True;True
sp|P02763|A1AG1_HUMAN	sp|P02763|A1AG1_HUMAN	7	7	5		1	7	7	5	7	6	7	7	6	7	5	4	5	41.3	41.3	32.8	23.511	201	201	0	126.05	By MS/MS	By MS/MS	By MS/MS	41.3	33.8	41.3	221100000	119500000	46677000	54921000	121600000	99556000	114380000	8	5	7	20				51	256;837;941;1045;1130;1302;1347	True;True;True;True;True;True;True
sp|P02766|TTHY_HUMAN	sp|P02766|TTHY_HUMAN	10	10	10		1	10	10	10	10	9	9	10	9	9	10	9	9	69.4	69.4	69.4	15.887	147	147	0	124.29	By MS/MS	By MS/MS	By MS/MS	69.4	68.7	68.7	302370000	155630000	84447000	62287000	197700000	150340000	126730000	20	18	19	57				52	1;62;412;563;924;925;1108;1109;1342;1343	True;True;True;True;True;True;True;True;True;True
sp|P02787|TRFE_HUMAN	sp|P02787|TRFE_HUMAN	6	6	6		1	6	6	6	6	4	3	6	4	3	6	4	3	12.3	12.3	12.3	77.063	698	698	0	52.8	By MS/MS	By MS/MS	By MS/MS	12.3	7.2	4.7	52840000	31419000	11421000	10000000	29480000	20312000	28502000	6	2	1	9				53	209;459;791;929;992;1324	True;True;True;True;True;True
sp|P02790|HEMO_HUMAN	sp|P02790|HEMO_HUMAN	5	5	5		1	5	5	5	5	4	3	5	4	3	5	4	3	14.3	14.3	14.3	51.676	462	462	0	34.664	By MS/MS	By MS/MS	By MS/MS	14.3	12.6	10	51554000	27480000	14555000	9518200	29696000	24131000	25790000	3	2	2	7				54	276;284;802;912;1351	True;True;True;True;True
sp|P03950|ANGI_HUMAN	sp|P03950|ANGI_HUMAN	2	2	2		1	2	2	2	2	2	2	2	2	2	2	2	2	10.9	10.9	10.9	16.55	147	147	0	13.844	By MS/MS	By MS/MS	By MS/MS	10.9	10.9	10.9	150880000	60798000	41848000	48231000	58033000	80006000	121830000	5	2	4	11				55	1340;1341	True;True
sp|P04004|VTNC_HUMAN;CON__Q3ZBS7	sp|P04004|VTNC_HUMAN	21;5	21;5	21;5		2	21	21	21	20	18	19	20	18	19	20	18	19	47.7	47.7	47.7	54.305	478	478;484	0	283.18	By MS/MS	By MS/MS	By MS/MS	47.1	39.5	39.5	6335300000	3839700000	1236900000	1258700000	3059900000	2572000000	2870300000	76	52	43	171				56	115;195;196;261;296;396;406;561;652;767;768;840;881;900;920;921;959;1107;1129;1160;1161	True;True;True;True;True;True;True;True;True;True;True;True;True;True;True;True;True;True;True;True;True
sp|P04040|CATA_HUMAN	sp|P04040|CATA_HUMAN	2	2	2		1	2	2	2	2	2	2	2	2	2	2	2	2	7	7	7	59.755	527	527	0	12.209	By MS/MS	By MS/MS	By MS/MS	7	7	7	20536000	9926200	5617800	4992200	10853000	11118000	11185000	2	2	2	6				57	335;398	True;True
sp|P04083|ANXA1_HUMAN	sp|P04083|ANXA1_HUMAN	11	11	11		1	11	11	11	8	11	9	8	11	9	8	11	9	42.5	42.5	42.5	38.714	346	346	0	151.08	By MS/MS	By MS/MS	By MS/MS	32.9	42.5	37.3	168460000	73234000	49484000	45739000	97561000	88385000	96070000	9	9	9	27				58	13;70;143;372;387;416;425;575;795;943;1095	True;True;True;True;True;True;True;True;True;True;True
sp|P04114|APOB_HUMAN	sp|P04114|APOB_HUMAN	2	2	2		1	2	2	2	1	2	2	1	2	2	1	2	2	0.8	0.8	0.8	515.6	4563	4563	0	27.612	By MS/MS	By MS/MS	By MS/MS	0.4	0.8	0.8	6806500	3257900	2080200	1468400	0	0	3460500	1	1	2	4				59	101;1243	True;True
sp|P04406-2|G3P_HUMAN;sp|P04406|G3P_HUMAN	sp|P04406-2|G3P_HUMAN;sp|P04406|G3P_HUMAN	3;3	3;3	3;3	;	2	3	3	3	1	3	3	1	3	3	1	3	3	17.4	17.4	17.4	31.548	293	293;335	0	17.455	By MS/MS	By MS/MS	By MS/MS	5.1	17.4	17.4	24730000	4571600	10922000	9236800	0	20133000	23925000	1	3	1	5				60	345;1202;1278	True;True;True
sp|Q93077|H2A1C_HUMAN;sp|Q7L7L0|H2A3_HUMAN;sp|P04908|H2A1B_HUMAN;sp|Q99878|H2A1J_HUMAN;sp|Q96KK5|H2A1H_HUMAN;sp|Q9BTM1|H2AJ_HUMAN;sp|Q16777|H2A2C_HUMAN;sp|Q6FI13|H2A2A_HUMAN;sp|P20671|H2A1D_HUMAN;sp|P0C0S8|H2A1_HUMAN;sp|Q9BTM1-2|H2AJ_HUMAN;sp|Q71UI9-5|H2AV_HUMAN;sp|Q71UI9-2|H2AV_HUMAN;sp|Q71UI9|H2AV_HUMAN;sp|P0C0S5|H2AZ_HUMAN	sp|Q93077|H2A1C_HUMAN;sp|Q7L7L0|H2A3_HUMAN;sp|P04908|H2A1B_HUMAN;sp|Q99878|H2A1J_HUMAN;sp|Q96KK5|H2A1H_HUMAN;sp|Q9BTM1|H2AJ_HUMAN;sp|Q16777|H2A2C_HUMAN;sp|Q6FI13|H2A2A_HUMAN;sp|P20671|H2A1D_HUMAN;sp|P0C0S8|H2A1_HUMAN;sp|Q9BTM1-2|H2AJ_HUMAN	5;5;5;4;4;4;4;4;4;4;3;1;1;1;1	5;5;5;4;4;4;4;4;4;4;3;1;1;1;1	2;2;2;1;1;1;1;1;1;1;0;0;0;0;0	;;;;;;;;;;	15	5	5	2	4	3	5	4	3	5	2	2	2	40	40	28.5	14.105	130	130;130;130;128;128;129;129;130;130;130;151;66;114;128;128	0	62.227	By MS/MS	By MS/MS	By MS/MS	37.7	35.4	40	267520000	116910000	68793000	81821000	122710000	153620000	173790000	3	4	8	15				61	36;37;445;1010;1267	True;True;True;True;True
sp|P05155-2|IC1_HUMAN;sp|P05155|IC1_HUMAN;sp|P05155-3|IC1_HUMAN	sp|P05155-2|IC1_HUMAN;sp|P05155|IC1_HUMAN;sp|P05155-3|IC1_HUMAN	2;2;2	2;2;2	2;2;2	;;	3	2	2	2	2	2	2	2	2	2	2	2	2	6	6	6	49.757	448	448;500;505	0	12.781	By MS/MS	By MS/MS	By MS/MS	6	6	6	26728000	14453000	7483900	4790300	14775000	15046000	11195000	1	1	3	5				62	325;430	True;True
sp|P05164-2|PERM_HUMAN;sp|P05164|PERM_HUMAN;sp|P05164-3|PERM_HUMAN	sp|P05164-2|PERM_HUMAN;sp|P05164|PERM_HUMAN;sp|P05164-3|PERM_HUMAN	2;2;2	2;2;2	2;2;2	;;	3	2	2	2	1	1	2	1	1	2	1	1	2	3.4	3.4	3.4	73.853	650	650;745;777	0	12.797	By matching	By MS/MS	By MS/MS	1.8	1.5	3.4	7438400	2347200	1622900	3468300	0	0	8173600	0	1	2	3				63	467;1284	True;True
sp|P05452|TETN_HUMAN;CON__Q2KIS7	sp|P05452|TETN_HUMAN	7;3	7;3	7;3		2	7	7	7	6	5	7	6	5	7	6	5	7	49	49	49	22.537	202	202;202	0	98.641	By MS/MS	By MS/MS	By MS/MS	48	29.2	49	79221000	43811000	16039000	19371000	43086000	39300000	39809000	7	4	5	16				64	170;260;374;613;888;1004;1054	True;True;True;True;True;True;True
sp|P06576|ATPB_HUMAN	sp|P06576|ATPB_HUMAN	10	10	10		1	10	10	10	10	9	7	10	9	7	10	9	7	28.9	28.9	28.9	56.559	529	529	0	101.62	By MS/MS	By MS/MS	By MS/MS	28.9	26.3	23.3	93223000	53552000	22546000	17126000	56851000	40190000	39069000	10	7	5	22				65	46;168;315;338;516;518;529;747;986;1213	True;True;True;True;True;True;True;True;True;True
sp|P06727|APOA4_HUMAN;CON__Q32PJ2	sp|P06727|APOA4_HUMAN	35;2	35;2	35;2		2	35	35	35	35	30	30	35	30	30	35	30	30	69.4	69.4	69.4	45.398	396	396;380	0	323.31	By MS/MS	By MS/MS	By MS/MS	69.4	65.9	55.3	14167000000	6765800000	4099600000	3301900000	6195900000	7649000000	8128600000	64	55	48	167				66	53;54;74;145;244;476;477;478;479;536;537;582;605;619;634;637;638;656;691;738;750;869;922;946;947;968;969;970;1086;1104;1105;1171;1210;1222;1233	True;True;True;True;True;True;True;True;True;True;True;True;True;True;True;True;True;True;True;True;True;True;True;True;True;True;True;True;True;True;True;True;True;True;True
sp|P06858|LIPL_HUMAN	sp|P06858|LIPL_HUMAN	6	6	6		1	6	6	6	6	3	4	6	3	4	6	3	4	17.7	17.7	17.7	53.162	475	475	0	44.227	By MS/MS	By MS/MS	By MS/MS	17.7	10.5	10.7	90833000	59065000	17612000	14156000	47475000	40069000	40826000	7	4	5	16				67	86;247;549;731;905;1056	True;True;True;True;True;True
sp|P07355|ANXA2_HUMAN;sp|P07355-2|ANXA2_HUMAN;sp|A6NMY6|AXA2L_HUMAN	sp|P07355|ANXA2_HUMAN;sp|P07355-2|ANXA2_HUMAN;sp|A6NMY6|AXA2L_HUMAN	19;19;13	19;19;13	19;19;13	;;	3	19	19	19	17	18	18	17	18	18	17	18	18	56.6	56.6	56.6	38.604	339	339;357;339	0	218.57	By MS/MS	By MS/MS	By MS/MS	49.6	54.3	54.3	452680000	239090000	109480000	104110000	254870000	211490000	231070000	20	18	17	55				68	20;124;139;140;155;349;384;385;426;729;848;901;932;1032;1033;1044;1092;1096;1303	True;True;True;True;True;True;True;True;True;True;True;True;True;True;True;True;True;True;True
sp|P07437|TBB5_HUMAN;sp|Q9BVA1|TBB2B_HUMAN;sp|Q13885|TBB2A_HUMAN;sp|A6NNZ2|TBB8L_HUMAN;sp|Q9BUF5|TBB6_HUMAN;sp|Q9H4B7|TBB1_HUMAN;CON__ENSEMBL:ENSBTAP00000025008	sp|P07437|TBB5_HUMAN;sp|Q9BVA1|TBB2B_HUMAN;sp|Q13885|TBB2A_HUMAN	10;7;7;2;2;1;1	10;7;7;2;2;1;1	1;0;0;0;0;0;0	;;	7	10	10	1	10	10	9	10	10	9	1	1	1	34.7	34.7	3.4	49.67	444	444;445;445;444;446;451;536	0	109.56	By MS/MS	By MS/MS	By MS/MS	34.7	34.7	28.8	132210000	76688000	28319000	27201000	69842000	61068000	56382000	14	8	9	31				69	50;72;377;517;538;607;645;739;951;1329	True;True;True;True;True;True;True;True;True;True
sp|P07585|PGS2_HUMAN;sp|P07585-4|PGS2_HUMAN;sp|P07585-3|PGS2_HUMAN;sp|P07585-2|PGS2_HUMAN;sp|P07585-5|PGS2_HUMAN	sp|P07585|PGS2_HUMAN;sp|P07585-4|PGS2_HUMAN	11;8;4;4;1	11;8;4;4;1	11;8;4;4;1	;	5	11	11	11	11	8	8	11	8	8	11	8	8	34.8	34.8	34.8	39.746	359	359;172;212;250;75	0	101.5	By MS/MS	By MS/MS	By MS/MS	34.8	24.8	24.8	347170000	144330000	108430000	94407000	177680000	208270000	202160000	16	14	11	41				70	97;98;128;151;547;569;596;811;1257;1286;1287	True;True;True;True;True;True;True;True;True;True;True
sp|P07942|LAMB1_HUMAN	sp|P07942|LAMB1_HUMAN	3	3	3		1	3	3	3	3	3	3	3	3	3	3	3	3	3.5	3.5	3.5	198.04	1786	1786	0	54.121	By MS/MS	By MS/MS	By MS/MS	3.5	3.5	3.5	23400000	12866000	7077200	3456700	8212800	17184000	9724300	3	2	4	9				71	77;801;1173	True;True;True
sp|P08123|CO1A2_HUMAN	sp|P08123|CO1A2_HUMAN	3	3	3		1	3	3	3	3	3	3	3	3	3	3	3	3	2.7	2.7	2.7	129.31	1366	1366	0	36.141	By MS/MS	By MS/MS	By MS/MS	2.7	2.7	2.7	1002300000	509840000	252990000	239510000	470160000	433130000	490850000	7	9	8	24				72	360;427;438	True;True;True
sp|P08133|ANXA6_HUMAN;sp|P08133-2|ANXA6_HUMAN	sp|P08133|ANXA6_HUMAN;sp|P08133-2|ANXA6_HUMAN	6;5	6;5	6;5	;	2	6	6	6	5	6	5	5	6	5	5	6	5	15	15	15	75.872	673	673;641	0	47.55	By MS/MS	By MS/MS	By MS/MS	13.4	15	11.1	55669000	27445000	13755000	14469000	35877000	28071000	25667000	4	3	4	11				73	64;123;363;386;410;977	True;True;True;True;True;True
sp|P08294|SODE_HUMAN	sp|P08294|SODE_HUMAN	4	4	4		1	4	4	4	3	3	3	3	3	3	3	3	3	20	20	20	25.851	240	240	0	28.546	By MS/MS	By MS/MS	By MS/MS	14.6	15.4	15.4	44853000	19189000	9892600	15771000	28554000	16824000	31167000	2	2	2	6				74	34;117;1265;1266	True;True;True;True
sp|P08311|CATG_HUMAN	sp|P08311|CATG_HUMAN	4	4	4		1	4	4	4	4	1	3	4	1	3	4	1	3	15.3	15.3	15.3	28.837	255	255	0	54.468	By MS/MS	By MS/MS	By MS/MS	15.3	3.5	12.2	24993000	12564000	4617700	7811300	16060000	0	14912000	4	1	3	8				75	497;833;1070;1259	True;True;True;True
sp|P08493|MGP_HUMAN;sp|P08493-2|MGP_HUMAN	sp|P08493|MGP_HUMAN;sp|P08493-2|MGP_HUMAN	2;2	2;2	2;2	;	2	2	2	2	2	2	2	2	2	2	2	2	2	23.3	23.3	23.3	12.353	103	103;128	0	39.276	By MS/MS	By MS/MS	By MS/MS	23.3	23.3	23.3	38239000	14553000	11514000	12172000	0	25603000	26580000	3	2	3	8				76	796;1315	True;True
sp|P08572|CO4A2_HUMAN	sp|P08572|CO4A2_HUMAN	9	9	9		1	9	9	9	9	9	9	9	9	9	9	9	9	7.7	7.7	7.7	167.55	1712	1712	0	116.99	By MS/MS	By MS/MS	By MS/MS	7.7	7.7	7.7	308900000	159510000	77949000	71445000	131190000	146540000	135220000	11	11	6	28				77	42;334;358;359;379;392;474;1025;1035	True;True;True;True;True;True;True;True;True
sp|P08670|VIME_HUMAN;sp|P17661|DESM_HUMAN;sp|P41219|PERI_HUMAN;sp|P41219-2|PERI_HUMAN;sp|Q16352|AINX_HUMAN;sp|P07197-2|NFM_HUMAN;sp|P07197|NFM_HUMAN;sp|P07196|NFL_HUMAN;sp|P12036-2|NFH_HUMAN;sp|P12036|NFH_HUMAN	sp|P08670|VIME_HUMAN	27;4;2;2;2;2;2;1;1;1	27;4;2;2;2;2;2;1;1;1	27;4;2;2;2;2;2;1;1;1		10	27	27	27	27	26	23	27	26	23	27	26	23	61.8	61.8	61.8	53.651	466	466;470;470;471;499;540;916;543;963;1026	0	323.31	By MS/MS	By MS/MS	By MS/MS	61.8	60.7	54.7	1133600000	557060000	296050000	280510000	523940000	546100000	693610000	33	33	28	94				78	133;164;210;234;243;269;285;286;288;446;512;513;539;591;592;632;644;678;704;707;764;813;895;896;1091;1169;1175	True;True;True;True;True;True;True;True;True;True;True;True;True;True;True;True;True;True;True;True;True;True;True;True;True;True;True
sp|P08758|ANXA5_HUMAN	sp|P08758|ANXA5_HUMAN	9	9	9		1	9	9	9	7	9	8	7	9	8	7	9	8	32.2	32.2	32.2	35.936	320	320	0	138.43	By MS/MS	By MS/MS	By MS/MS	24.7	32.2	27.5	167540000	88883000	45382000	33273000	94603000	89862000	75449000	8	11	7	26				79	270;305;388;421;756;800;944;1227;1331	True;True;True;True;True;True;True;True;True
sp|P09382|LEG1_HUMAN	sp|P09382|LEG1_HUMAN	4	4	4		1	4	4	4	4	4	4	4	4	4	4	4	4	43	43	43	14.716	135	135	0	50.612	By MS/MS	By MS/MS	By MS/MS	43	43	43	72003000	34843000	18299000	18861000	38098000	36779000	41760000	7	6	5	18				80	207;692;697;948	True;True;True;True
sp|P0C0L4-2|CO4A_HUMAN;sp|P0C0L4|CO4A_HUMAN;sp|P0C0L5|CO4B_HUMAN;CON__P01030;CON__ENSEMBL:ENSBTAP00000007350	sp|P0C0L4-2|CO4A_HUMAN;sp|P0C0L4|CO4A_HUMAN;sp|P0C0L5|CO4B_HUMAN	5;5;4;1;1	5;5;4;1;1	5;5;4;1;1	;;	5	5	5	5	4	5	5	4	5	5	4	5	5	5.9	5.9	5.9	187.7	1698	1698;1744;1744;1741;1742	0	71.209	By MS/MS	By MS/MS	By MS/MS	5	5.9	5.9	62332000	29022000	19012000	14297000	44153000	26268000	31096000	4	7	6	17				81	91;175;1017;1225;1264	True;True;True;True;True
sp|P62987|RL40_HUMAN;sp|P62979|RS27A_HUMAN;sp|P0CG47|UBB_HUMAN;sp|P0CG48|UBC_HUMAN	sp|P62987|RL40_HUMAN;sp|P62979|RS27A_HUMAN;sp|P0CG47|UBB_HUMAN;sp|P0CG48|UBC_HUMAN	3;3;3;3	3;3;3;3	3;3;3;3	;;;	4	3	3	3	2	3	2	2	3	2	2	3	2	29.7	29.7	29.7	14.728	128	128;156;229;685	0	50.648	By MS/MS	By MS/MS	By MS/MS	19.5	29.7	19.5	104930000	47462000	32914000	24557000	47689000	64755000	58117000	3	3	2	8				82	530;1071;1084	True;True;True
sp|P0DOY2|IGLC2_HUMAN;sp|P0DOY3|IGLC3_HUMAN;sp|P0CG04|IGLC1_HUMAN;sp|B9A064|IGLL5_HUMAN;sp|P0DOX8|IGL1_HUMAN;sp|P0CF74|IGLC6_HUMAN;sp|A0M8Q6|IGLC7_HUMAN	sp|P0DOY2|IGLC2_HUMAN;sp|P0DOY3|IGLC3_HUMAN;sp|P0CG04|IGLC1_HUMAN;sp|B9A064|IGLL5_HUMAN;sp|P0DOX8|IGL1_HUMAN	13;9;8;8;8;6;3	13;9;8;8;8;6;3	13;9;8;8;8;6;3	;;;;	7	13	13	13	12	11	8	12	11	8	12	11	8	91.5	91.5	91.5	11.293	106	106;106;106;214;216;106;106	0	197.67	By MS/MS	By MS/MS	By MS/MS	91.5	91.5	74.5	5985600000	3331100000	1238200000	1416300000	3568200000	2793200000	2228500000	63	36	38	137				83	6;7;19;40;102;103;957;958;1030;1031;1312;1313;1314	True;True;True;True;True;True;True;True;True;True;True;True;True
sp|P16403|H12_HUMAN;sp|P10412|H14_HUMAN;sp|P16402|H13_HUMAN;sp|P22492|H1T_HUMAN;sp|Q02539|H11_HUMAN	sp|P16403|H12_HUMAN;sp|P10412|H14_HUMAN;sp|P16402|H13_HUMAN	4;4;4;1;1	4;4;4;1;1	4;4;4;1;1	;;	5	4	4	4	3	4	3	3	4	3	3	4	3	15.5	15.5	15.5	21.364	213	213;219;221;207;215	0	26.518	By MS/MS	By MS/MS	By MS/MS	15	15.5	15	63569000	23731000	20277000	19561000	22359000	47609000	41244000	1	5	3	9				84	56;93;568;955	True;True;True;True
sp|P10809|CH60_HUMAN;sp|P10809-2|CH60_HUMAN	sp|P10809|CH60_HUMAN;sp|P10809-2|CH60_HUMAN	2;1	2;1	2;1	;	2	2	2	2	2	2	2	2	2	2	2	2	2	8.6	8.6	8.6	61.054	573	573;158	0	23.248	By MS/MS	By MS/MS	By MS/MS	8.6	8.6	8.6	4376900	2865800	973320	537830	2480800	1995200	1643700	1	3	1	5				85	67;1040	True;True
sp|P10909-4|CLUS_HUMAN;sp|P10909|CLUS_HUMAN;sp|P10909-5|CLUS_HUMAN;sp|P10909-2|CLUS_HUMAN;sp|P10909-3|CLUS_HUMAN	sp|P10909-4|CLUS_HUMAN;sp|P10909|CLUS_HUMAN;sp|P10909-5|CLUS_HUMAN;sp|P10909-2|CLUS_HUMAN;sp|P10909-3|CLUS_HUMAN	15;15;15;15;10	15;15;15;15;10	15;15;15;15;10	;;;;	5	15	15	15	13	15	15	13	15	15	13	15	15	32.9	32.9	32.9	48.803	416	416;449;460;501;274	0	211.89	By MS/MS	By MS/MS	By MS/MS	32.5	32.9	32.9	2680700000	1113300000	785250000	782110000	1194000000	1635400000	1519400000	25	27	28	80				86	95;96;228;235;249;480;587;624;625;883;904;1080;1081;1271;1272	True;True;True;True;True;True;True;True;True;True;True;True;True;True;True
sp|P11047|LAMC1_HUMAN	sp|P11047|LAMC1_HUMAN	11	11	11		1	11	11	11	11	8	8	11	8	8	11	8	8	11.2	11.2	11.2	177.6	1609	1609	0	229.12	By MS/MS	By MS/MS	By MS/MS	11.2	8.3	8.3	120780000	72596000	26229000	21953000	56726000	57478000	63063000	8	4	6	18				87	181;206;378;643;694;708;719;832;849;930;1052	True;True;True;True;True;True;True;True;True;True;True
sp|P11166|GTR1_HUMAN	sp|P11166|GTR1_HUMAN	2	2	2		1	2	2	2	1	2	1	1	2	1	1	2	1	3.7	3.7	3.7	54.083	492	492	0	15.032	By matching	By MS/MS	By MS/MS	2	3.7	2	5588500	3187100	1150500	1250900	0	0	2948000	0	1	1	2				88	1053;1268	True;True
sp|P11277-3|SPTB1_HUMAN;sp|P11277|SPTB1_HUMAN;sp|P11277-2|SPTB1_HUMAN	sp|P11277-3|SPTB1_HUMAN;sp|P11277|SPTB1_HUMAN;sp|P11277-2|SPTB1_HUMAN	3;3;3	3;3;3	3;3;3	;;	3	3	3	3	3	2	1	3	2	1	3	2	1	1.6	1.6	1.6	242.8	2106	2106;2137;2328	0	21.314	By MS/MS	By MS/MS	By MS/MS	1.6	1	0.5	10790000	6379000	3511100	899550	6308700	7235800	0	2	1	2	5				89	150;309;447	True;True;True
sp|P12109|CO6A1_HUMAN	sp|P12109|CO6A1_HUMAN	23	23	23		1	23	23	23	22	21	18	22	21	18	22	21	18	30.7	30.7	30.7	108.53	1028	1028	0	323.31	By MS/MS	By MS/MS	By MS/MS	30.3	28.2	25.2	2125500000	1048600000	631700000	445210000	1102600000	1174000000	1050900000	40	39	33	112				90	32;104;114;121;169;182;245;297;381;382;443;465;466;673;726;727;818;987;1038;1151;1182;1242;1326	True;True;True;True;True;True;True;True;True;True;True;True;True;True;True;True;True;True;True;True;True;True;True
sp|P12110|CO6A2_HUMAN;sp|P12110-3|CO6A2_HUMAN;sp|P12110-2|CO6A2_HUMAN	sp|P12110|CO6A2_HUMAN;sp|P12110-3|CO6A2_HUMAN;sp|P12110-2|CO6A2_HUMAN	21;15;15	21;15;15	21;15;15	;;	3	21	21	21	18	18	18	18	18	18	18	18	18	26.3	26.3	26.3	108.58	1019	1019;828;918	0	287.45	By MS/MS	By MS/MS	By MS/MS	25.2	24.9	26	1117700000	543500000	233470000	340750000	619250000	572490000	585450000	32	32	30	94				91	136;190;191;197;198;199;437;482;585;623;797;803;810;814;845;856;880;966;1194;1195;1320	True;True;True;True;True;True;True;True;True;True;True;True;True;True;True;True;True;True;True;True;True
sp|P12111-4|CO6A3_HUMAN;sp|P12111-2|CO6A3_HUMAN;sp|P12111|CO6A3_HUMAN;sp|P12111-3|CO6A3_HUMAN;sp|P12111-5|CO6A3_HUMAN	sp|P12111-4|CO6A3_HUMAN;sp|P12111-2|CO6A3_HUMAN;sp|P12111|CO6A3_HUMAN;sp|P12111-3|CO6A3_HUMAN;sp|P12111-5|CO6A3_HUMAN	86;86;86;45;45	86;86;86;45;45	86;86;86;45;45	;;;;	5	86	86	86	84	79	80	84	79	80	84	79	80	43.3	43.3	43.3	278.2	2570	2570;2971;3177;1036;1237	0	323.31	By MS/MS	By MS/MS	By MS/MS	41.8	41.4	41.8	6968800000	3331100000	1995400000	1642300000	3249200000	3887700000	3735700000	152	160	155	467				92	4;14;16;60;65;68;141;144;172;192;193;194;241;293;343;346;350;353;365;368;472;473;485;486;487;488;489;500;507;540;545;546;564;578;590;617;677;684;685;689;693;711;720;742;745;780;786;793;804;816;820;853;864;865;874;876;877;882;886;902;908;939;949;971;972;998;999;1000;1006;1007;1022;1050;1106;1146;1147;1148;1150;1152;1165;1192;1193;1240;1260;1279;1283;1334	True;True;True;True;True;True;True;True;True;True;True;True;True;True;True;True;True;True;True;True;True;True;True;True;True;True;True;True;True;True;True;True;True;True;True;True;True;True;True;True;True;True;True;True;True;True;True;True;True;True;True;True;True;True;True;True;True;True;True;True;True;True;True;True;True;True;True;True;True;True;True;True;True;True;True;True;True;True;True;True…
sp|P14543-2|NID1_HUMAN;sp|P14543|NID1_HUMAN	sp|P14543-2|NID1_HUMAN;sp|P14543|NID1_HUMAN	3;3	3;3	3;3	;	2	3	3	3	2	3	3	2	3	3	2	3	3	3.6	3.6	3.6	122.02	1114	1114;1247	0	23.881	By MS/MS	By MS/MS	By MS/MS	2.6	3.6	3.6	57045000	18254000	20147000	18644000	21853000	40445000	41011000	3	4	3	10				93	94;850;1215	True;True;True
sp|P15088|CBPA3_HUMAN	sp|P15088|CBPA3_HUMAN	2	2	2		1	2	2	2	1	2	2	1	2	2	1	2	2	5.5	5.5	5.5	48.669	417	417	0	11.317	By matching	By MS/MS	By MS/MS	3.4	5.5	5.5	9891600	2995900	3621200	3274500	0	0	7717000	0	1	1	2				94	302;503	True;True
sp|P15090|FABP4_HUMAN;sp|P02689|MYP2_HUMAN	sp|P15090|FABP4_HUMAN	5;1	5;1	5;1		2	5	5	5	5	5	5	5	5	5	5	5	5	43.2	43.2	43.2	14.719	132	132;132	0	100.3	By MS/MS	By MS/MS	By MS/MS	43.2	43.2	43.2	162840000	69140000	51312000	42386000	86683000	87998000	71608000	5	7	9	21				95	277;753;829;830;1015	True;True;True;True;True
sp|Q8IUE6|H2A2B_HUMAN;sp|P16104|H2AX_HUMAN;sp|Q96QV6|H2A1A_HUMAN	sp|Q8IUE6|H2A2B_HUMAN;sp|P16104|H2AX_HUMAN;sp|Q96QV6|H2A1A_HUMAN	4;4;3	1;1;1	1;1;1	;;	3	4	1	1	2	1	4	0	0	1	0	0	1	29.2	17.7	17.7	13.995	130	130;143;131	0	8.155	By matching	By matching	By MS/MS	9.2	6.9	29.2	0	0	0	0	0	0	0	0	0	1	1				96	36;37;667;1010	False;False;True;False
sp|P16157-2|ANK1_HUMAN;sp|P16157-11|ANK1_HUMAN;sp|P16157-9|ANK1_HUMAN;sp|P16157-6|ANK1_HUMAN;sp|P16157-7|ANK1_HUMAN;sp|P16157-4|ANK1_HUMAN;sp|P16157-13|ANK1_HUMAN;sp|P16157-10|ANK1_HUMAN;sp|P16157-15|ANK1_HUMAN;sp|P16157-8|ANK1_HUMAN;sp|P16157-5|ANK1_HUMAN;sp|P16157-16|ANK1_HUMAN;sp|P16157-3|ANK1_HUMAN;sp|P16157|ANK1_HUMAN;sp|P16157-21|ANK1_HUMAN;sp|P16157-12|ANK1_HUMAN;sp|P16157-14|ANK1_HUMAN	sp|P16157-2|ANK1_HUMAN;sp|P16157-11|ANK1_HUMAN;sp|P16157-9|ANK1_HUMAN;sp|P16157-6|ANK1_HUMAN;sp|P16157-7|ANK1_HUMAN;sp|P16157-4|ANK1_HUMAN;sp|P16157-13|ANK1_HUMAN;sp|P16157-10|ANK1_HUMAN;sp|P16157-15|ANK1_HUMAN;sp|P16157-8|ANK1_HUMAN;sp|P16157-5|ANK1_HUMAN;sp|P16157-16|ANK1_HUMAN;sp|P16157-3|ANK1_HUMAN;sp|P16157|ANK1_HUMAN;sp|P16157-21|ANK1_HUMAN;sp|P16157-12|ANK1_HUMAN;sp|P16157-14|ANK1_HUMAN	2;2;2;2;2;2;2;2;2;2;2;2;2;2;2;2;2	2;2;2;2;2;2;2;2;2;2;2;2;2;2;2;2;2	2;2;2;2;2;2;2;2;2;2;2;2;2;2;2;2;2	;;;;;;;;;;;;;;;;	17	2	2	2	2	2	1	2	2	1	2	2	1	2.8	2.8	2.8	166.48	1519	1519;1644;1672;1694;1718;1719;1743;1806;1821;1834;1856;1858;1880;1881;1897;1905;1983	0	13.651	By MS/MS	By MS/MS	By MS/MS	2.8	2.8	1.8	10874000	4857900	4127200	1888800	3915400	9365400	0	1	2	1	4				97	506;604	True;True
sp|P16671|CD36_HUMAN;sp|P16671-3|CD36_HUMAN;sp|P16671-4|CD36_HUMAN;sp|P16671-2|CD36_HUMAN	sp|P16671|CD36_HUMAN;sp|P16671-3|CD36_HUMAN;sp|P16671-4|CD36_HUMAN;sp|P16671-2|CD36_HUMAN	8;7;6;5	8;7;6;5	8;7;6;5	;;;	4	8	8	8	8	7	8	8	7	8	8	7	8	18.9	18.9	18.9	53.053	472	472;433;412;288	0	138.99	By MS/MS	By MS/MS	By MS/MS	18.9	17.4	18.9	217970000	110150000	61328000	46495000	125030000	114440000	105410000	10	9	7	26				98	240;715;898;965;1002;1008;1128;1137	True;True;True;True;True;True;True;True
sp|P18428|LBP_HUMAN	sp|P18428|LBP_HUMAN	3	3	3		1	3	3	3	2	3	3	2	3	3	2	3	3	8.5	8.5	8.5	53.383	481	481	0	25.016	By MS/MS	By MS/MS	By MS/MS	6.2	8.5	8.5	11692000	4810200	4279400	2602400	5950300	7144600	6581800	1	2	3	6				99	393;552;601	True;True;True
sp|P19652|A1AG2_HUMAN	sp|P19652|A1AG2_HUMAN	5	3	3		1	5	3	3	5	5	5	3	3	3	3	3	3	24.4	15.9	15.9	23.602	201	201	0	71.308	By MS/MS	By MS/MS	By matching	24.4	24.4	24.4	37474000	21071000	7981300	8421700	22214000	15094000	19898000	1	2	0	3				100	225;255;1045;1302;1318	True;True;False;False;True
sp|P19827-2|ITIH1_HUMAN;sp|P19827|ITIH1_HUMAN;sp|P19827-3|ITIH1_HUMAN;CON__Q0VCM5	sp|P19827-2|ITIH1_HUMAN;sp|P19827|ITIH1_HUMAN;sp|P19827-3|ITIH1_HUMAN;CON__Q0VCM5	2;2;1;1	2;2;1;1	2;2;1;1	;;;	4	2	2	2	1	1	1	1	1	1	1	1	1	3	3	3	86.191	769	769;911;623;906	0	42.996	By MS/MS	By matching	By MS/MS	1.7	1.3	1.3	4052700	1006000	1669600	1377000	1006000	0	0	1	0	1	2			+	101	609;755	True;True
sp|P21333-2|FLNA_HUMAN;sp|P21333|FLNA_HUMAN	sp|P21333-2|FLNA_HUMAN;sp|P21333|FLNA_HUMAN	2;2	2;2	2;2	;	2	2	2	2	2	0	1	2	0	1	2	0	1	1.2	1.2	1.2	280.01	2639	2639;2647	0	12.645	By MS/MS		By matching	1.2	0	0.6	12655000	8660000	0	3994500	8660000	0	0	2	0	0	2				102	27;1138	True;True
sp|P22105|TENX_HUMAN;sp|P22105-3|TENX_HUMAN;sp|P22105-4|TENX_HUMAN	sp|P22105|TENX_HUMAN;sp|P22105-3|TENX_HUMAN;sp|P22105-4|TENX_HUMAN	3;3;3	3;3;3	3;3;3	;;	3	3	3	3	3	1	2	3	1	2	3	1	2	1.1	1.1	1.1	458.22	4242	4242;4244;4245	0	21.446	By MS/MS	By matching	By matching	1.1	0.5	0.8	13242000	8975000	2164300	2102600	8331200	0	5599000	5	0	0	5				103	1072;1250;1277	True;True;True
sp|P23142|FBLN1_HUMAN;CON__ENSEMBL:ENSBTAP00000016046	sp|P23142|FBLN1_HUMAN	5;1	2;1	2;1		2	5	2	2	4	4	2	2	2	0	2	2	0	10.1	5	5	77.213	703	703;706	0	19.331	By MS/MS	By MS/MS	By matching	7.8	8.7	3.7	29810000	20984000	8825800	0	20984000	0	0	3	3	0	6				104	52;217;508;766;1062	True;True;False;False;False
sp|P23142-4|FBLN1_HUMAN;sp|P23142-2|FBLN1_HUMAN;sp|P23142-3|FBLN1_HUMAN	sp|P23142-4|FBLN1_HUMAN	8;3;3	8;3;3	5;0;0		3	8	8	5	6	6	7	6	6	7	4	4	5	16.1	16.1	10.8	74.433	683	683;566;601	0	61.569	By MS/MS	By MS/MS	By MS/MS	12.7	10.5	14.6	124990000	54939000	34319000	35732000	60194000	65139000	83855000	8	3	4	15				105	149;508;556;595;766;774;1062;1258	True;True;True;True;True;True;True;True
sp|P25311|ZA2G_HUMAN	sp|P25311|ZA2G_HUMAN	2	2	2		1	2	2	2	1	2	1	1	2	1	1	2	1	10.4	10.4	10.4	34.258	298	298	0	11.134	By matching	By MS/MS	By MS/MS	7	10.4	3.4	4594000	784940	2061200	1747900	0	4206500	0	0	1	1	2				106	31;460	True;True
sp|P25705-2|ATPA_HUMAN;sp|P25705|ATPA_HUMAN;sp|P25705-3|ATPA_HUMAN	sp|P25705-2|ATPA_HUMAN;sp|P25705|ATPA_HUMAN;sp|P25705-3|ATPA_HUMAN	10;10;9	10;10;9	10;10;9	;;	3	10	10	10	7	7	7	7	7	7	7	7	7	24.1	24.1	24.1	54.493	503	503;553;531	0	119.42	By MS/MS	By MS/MS	By MS/MS	13.7	20.7	20.7	104100000	44427000	23494000	36175000	43730000	65788000	68110000	9	6	8	23				107	105;233;237;273;511;658;834;1059;1111;1224	True;True;True;True;True;True;True;True;True;True
sp|P26038|MOES_HUMAN;sp|P35241-4|RADI_HUMAN;sp|P35241|RADI_HUMAN;sp|P15311|EZRI_HUMAN;sp|P35241-5|RADI_HUMAN	sp|P26038|MOES_HUMAN;sp|P35241-4|RADI_HUMAN;sp|P35241|RADI_HUMAN;sp|P15311|EZRI_HUMAN;sp|P35241-5|RADI_HUMAN	2;1;1;1;1	2;1;1;1;1	2;1;1;1;1	;;;;	5	2	2	2	2	0	0	2	0	0	2	0	0	3.3	3.3	3.3	67.819	577	577;447;583;586;604	0	11.184	By MS/MS			3.3	0	0	9016100	9016100	0	0	9016100	0	0	2	0	0	2				108	89;501	True;True
sp|P27105|STOM_HUMAN;sp|P27105-2|STOM_HUMAN	sp|P27105|STOM_HUMAN;sp|P27105-2|STOM_HUMAN	4;3	4;3	4;3	;	2	4	4	4	3	2	3	3	2	3	3	2	3	18.1	18.1	18.1	31.73	288	288;123	0	36.471	By MS/MS	By MS/MS	By MS/MS	13.9	6.9	13.9	28070000	19356000	2565400	6148500	23498000	0	10349000	3	2	1	6				109	663;827;1201;1328	True;True;True;True
sp|P27824|CALX_HUMAN;sp|P27824-2|CALX_HUMAN;sp|P27824-3|CALX_HUMAN	sp|P27824|CALX_HUMAN;sp|P27824-2|CALX_HUMAN;sp|P27824-3|CALX_HUMAN	2;2;1	2;2;1	2;2;1	;;	3	2	2	2	1	0	2	1	0	2	1	0	2	5.2	5.2	5.2	67.567	592	592;627;484	0	11.637	By matching		By MS/MS	2.7	0	5.2	5167500	4040300	0	1127300	0	0	2656600	0	0	2	2				110	84;577	True;True
sp|P30043|BLVRB_HUMAN	sp|P30043|BLVRB_HUMAN	3	3	3		1	3	3	3	2	2	1	2	2	1	2	2	1	28.2	28.2	28.2	22.119	206	206	0	50.942	By MS/MS	By MS/MS	By MS/MS	21.8	13.6	7.3	14577000	9204700	2682700	2689900	9204700	0	0	2	1	1	4				111	464;1118;1205	True;True;True
sp|P32119|PRDX2_HUMAN;sp|Q06830|PRDX1_HUMAN	sp|P32119|PRDX2_HUMAN	4;1	4;1	4;1		2	4	4	4	4	4	4	4	4	4	4	4	4	18.7	18.7	18.7	21.892	198	198;199	0	31.164	By MS/MS	By MS/MS	By MS/MS	18.7	18.7	18.7	52610000	23771000	14232000	14607000	24061000	27204000	35974000	4	5	3	12				112	220;383;571;868	True;True;True;True
sp|P33121-3|ACSL1_HUMAN;sp|P33121|ACSL1_HUMAN;sp|P33121-2|ACSL1_HUMAN;sp|Q9UKU0-7|ACSL6_HUMAN;sp|Q9UKU0-2|ACSL6_HUMAN;sp|Q9UKU0-5|ACSL6_HUMAN;sp|Q9UKU0-3|ACSL6_HUMAN;sp|Q9UKU0|ACSL6_HUMAN;sp|Q9UKU0-9|ACSL6_HUMAN;sp|Q9UKU0-6|ACSL6_HUMAN;sp|Q9UKU0-8|ACSL6_HUMAN;sp|Q9UKU0-1|ACSL6_HUMAN	sp|P33121-3|ACSL1_HUMAN;sp|P33121|ACSL1_HUMAN;sp|P33121-2|ACSL1_HUMAN	11;11;10;1;1;1;1;1;1;1;1;1	11;11;10;1;1;1;1;1;1;1;1;1	11;11;10;1;1;1;1;1;1;1;1;1	;;	12	11	11	11	7	8	11	7	8	11	7	8	11	19.1	19.1	19.1	77.906	698	698;698;688;622;667;690;697;697;708;712;722;722	0	77.9	By MS/MS	By MS/MS	By MS/MS	11.3	15.8	19.1	131540000	50643000	29343000	51550000	73394000	78058000	73782000	11	2	5	18				113	49;399;492;496;672;690;785;931;1001;1221;1304	True;True;True;True;True;True;True;True;True;True;True
sp|P35579|MYH9_HUMAN;sp|P35579-2|MYH9_HUMAN;sp|P35749-4|MYH11_HUMAN;sp|P35749-3|MYH11_HUMAN;sp|P35749|MYH11_HUMAN;sp|P35749-2|MYH11_HUMAN;sp|Q7Z406-5|MYH14_HUMAN;sp|Q7Z406-4|MYH14_HUMAN;sp|P35580|MYH10_HUMAN;sp|P35580-5|MYH10_HUMAN;sp|P35580-2|MYH10_HUMAN;sp|Q7Z406|MYH14_HUMAN;sp|P35580-3|MYH10_HUMAN;sp|Q7Z406-6|MYH14_HUMAN;sp|P35580-4|MYH10_HUMAN;sp|Q7Z406-2|MYH14_HUMAN	sp|P35579|MYH9_HUMAN;sp|P35579-2|MYH9_HUMAN	17;10;2;2;2;2;1;1;1;1;1;1;1;1;1;1	17;10;2;2;2;2;1;1;1;1;1;1;1;1;1;1	17;10;2;2;2;2;1;1;1;1;1;1;1;1;1;1	;	16	17	17	17	11	14	13	11	14	13	11	14	13	13.6	13.6	13.6	226.53	1960	1960;1382;1938;1945;1972;1979;1478;1779;1976;1985;1992;1995;1997;2003;2007;2036	0	323.31	By MS/MS	By MS/MS	By MS/MS	8.5	11.3	10.4	101460000	40479000	33584000	27396000	51642000	54338000	67603000	8	11	12	31				114	130;254;456;462;469;710;712;714;737;806;875;907;991;1102;1204;1256;1280	True;True;True;True;True;True;True;True;True;True;True;True;True;True;True;True;True
sp|P35625|TIMP3_HUMAN	sp|P35625|TIMP3_HUMAN	3	3	3		1	3	3	3	3	3	3	3	3	3	3	3	3	13.3	13.3	13.3	24.145	211	211	0	37.33	By MS/MS	By MS/MS	By MS/MS	13.3	13.3	13.3	67787000	39057000	20716000	8014200	33304000	34217000	32700000	6	2	2	10				115	792;1298;1338	True;True;True
sp|P35858|ALS_HUMAN;sp|P35858-2|ALS_HUMAN	sp|P35858|ALS_HUMAN;sp|P35858-2|ALS_HUMAN	3;3	3;3	3;3	;	2	3	3	3	3	3	3	3	3	3	3	3	3	7.8	7.8	7.8	66.034	605	605;643	0	44.05	By MS/MS	By MS/MS	By MS/MS	7.8	7.8	7.8	14484000	7534700	3916500	3032800	7050700	7784200	7840100	3	3	4	10				116	608;812;1136	True;True;True
sp|P36955|PEDF_HUMAN;CON__Q95121	sp|P36955|PEDF_HUMAN	14;4	14;4	14;4		2	14	14	14	14	13	13	14	13	13	14	13	13	45	45	45	46.312	418	418;416	0	160.06	By MS/MS	By MS/MS	By MS/MS	45	45	42.8	338500000	170770000	87526000	80207000	169290000	180590000	179870000	18	15	15	48				117	75;178;230;238;470;588;598;612;713;736;1005;1011;1112;1121	True;True;True;True;True;True;True;True;True;True;True;True;True;True
sp|P36957|ODO2_HUMAN;sp|P36957-2|ODO2_HUMAN	sp|P36957|ODO2_HUMAN;sp|P36957-2|ODO2_HUMAN	2;1	2;1	2;1	;	2	2	2	2	2	2	1	2	2	1	2	2	1	5.5	5.5	5.5	48.755	453	453;367	0	15.991	By MS/MS	By MS/MS	By MS/MS	5.5	5.5	2.4	24239000	15514000	6973200	1752100	0	13309000	0	2	1	1	4				118	1094;1167	True;True
sp|P39059|COFA1_HUMAN	sp|P39059|COFA1_HUMAN	5	5	5		1	5	5	5	5	4	4	5	4	4	5	4	4	4.5	4.5	4.5	141.72	1388	1388	0	48.145	By MS/MS	By MS/MS	By MS/MS	4.5	3.9	3.9	81164000	46883000	15640000	18641000	38712000	45903000	38119000	3	3	2	8				119	3;336;375;1037;1078	True;True;True;True;True
sp|P39060-2|COIA1_HUMAN;sp|P39060-1|COIA1_HUMAN;sp|P39060|COIA1_HUMAN	sp|P39060-2|COIA1_HUMAN;sp|P39060-1|COIA1_HUMAN;sp|P39060|COIA1_HUMAN	7;7;7	7;7;7	7;7;7	;;	3	7	7	7	6	6	6	6	6	6	6	6	6	9.5	9.5	9.5	135.76	1339	1339;1519;1754	0	48.923	By MS/MS	By MS/MS	By MS/MS	8.7	8.8	8.8	40385000	16931000	12870000	10584000	23816000	24333000	19991000	6	5	3	14				120	9;109;129;239;380;499;705	True;True;True;True;True;True;True
sp|P40926|MDHM_HUMAN;sp|P40926-2|MDHM_HUMAN	sp|P40926|MDHM_HUMAN;sp|P40926-2|MDHM_HUMAN	2;1	2;1	2;1	;	2	2	2	2	2	2	2	2	2	2	2	2	2	8.9	8.9	8.9	35.503	338	338;296	0	13.837	By MS/MS	By MS/MS	By MS/MS	8.9	8.9	8.9	5549100	2703400	1339700	1506000	0	0	3549300	1	1	1	3				121	498;1149	True;True
sp|P40939-2|ECHA_HUMAN;sp|P40939|ECHA_HUMAN	sp|P40939-2|ECHA_HUMAN;sp|P40939|ECHA_HUMAN	2;2	2;2	2;2	;	2	2	2	2	1	2	1	1	2	1	1	2	1	13.8	13.8	13.8	28.366	260	260;763	0	21.26	By MS/MS	By MS/MS	By matching	5.8	13.8	8.1	7407200	4677600	2095500	634100	0	4276600	0	1	1	0	2				122	789;1120	True;True
sp|P43121|MUC18_HUMAN;sp|P43121-2|MUC18_HUMAN	sp|P43121|MUC18_HUMAN;sp|P43121-2|MUC18_HUMAN	4;3	4;3	4;3	;	2	4	4	4	3	1	2	3	1	2	3	1	2	8.4	8.4	8.4	71.607	646	646;527	0	46.074	By MS/MS	By matching	By MS/MS	5	1.9	5.3	16524000	11569000	2028600	2926100	11569000	0	0	2	0	2	4				123	263;281;1103;1197	True;True;True;True
sp|P49327|FAS_HUMAN	sp|P49327|FAS_HUMAN	8	8	8		1	8	8	8	7	8	6	7	8	6	7	8	6	5.4	5.4	5.4	273.42	2511	2511	0	57.033	By MS/MS	By MS/MS	By MS/MS	5	5.4	4.3	65508000	32657000	20592000	12259000	35738000	33304000	33227000	7	4	4	15				124	165;292;457;716;984;990;1079;1307	True;True;True;True;True;True;True;True
sp|P50454|SERPH_HUMAN	sp|P50454|SERPH_HUMAN	3	3	3		1	3	3	3	3	1	3	3	1	3	3	1	3	13.2	13.2	13.2	46.44	418	418	0	36.727	By MS/MS	By MS/MS	By matching	13.2	6.2	13.2	12067000	8540900	558920	2967300	9178900	0	6355000	3	1	0	4				125	167;757;928	True;True;True
sp|P51884|LUM_HUMAN;CON__Q05443	sp|P51884|LUM_HUMAN	3;1	3;1	3;1		2	3	3	3	3	3	3	3	3	3	3	3	3	11.8	11.8	11.8	38.429	338	338;342	0	81.033	By MS/MS	By MS/MS	By MS/MS	11.8	11.8	11.8	29459000	16177000	8532500	4749400	16558000	17204000	11021000	3	4	4	11				126	318;701;974	True;True;True
sp|P55268|LAMB2_HUMAN	sp|P55268|LAMB2_HUMAN	8	8	8		1	8	8	8	6	7	5	6	7	5	6	7	5	6.6	6.6	6.6	195.98	1798	1798	0	55.577	By MS/MS	By MS/MS	By MS/MS	5.1	5.3	3.7	50779000	22343000	15088000	13348000	23402000	30065000	31125000	5	4	2	11				127	25;57;87;635;871;967;1214;1229	True;True;True;True;True;True;True;True
sp|Q99879|H2B1M_HUMAN;sp|Q99877|H2B1N_HUMAN;sp|Q93079|H2B1H_HUMAN;sp|Q5QNW6|H2B2F_HUMAN;sp|P62807|H2B1C_HUMAN;sp|P58876|H2B1D_HUMAN;sp|Q5QNW6-2|H2B2F_HUMAN;sp|P57053|H2BFS_HUMAN;sp|O60814|H2B1K_HUMAN;sp|Q99880|H2B1L_HUMAN;sp|Q16778|H2B2E_HUMAN;sp|P33778|H2B1B_HUMAN;sp|P23527|H2B1O_HUMAN;sp|P06899|H2B1J_HUMAN;sp|Q8N257|H2B3B_HUMAN;sp|Q96A08|H2B1A_HUMAN	sp|Q99879|H2B1M_HUMAN;sp|Q99877|H2B1N_HUMAN;sp|Q93079|H2B1H_HUMAN;sp|Q5QNW6|H2B2F_HUMAN;sp|P62807|H2B1C_HUMAN;sp|P58876|H2B1D_HUMAN;sp|Q5QNW6-2|H2B2F_HUMAN;sp|P57053|H2BFS_HUMAN;sp|O60814|H2B1K_HUMAN;sp|Q99880|H2B1L_HUMAN;sp|Q16778|H2B2E_HUMAN;sp|P33778|H2B1B_HUMAN;sp|P23527|H2B1O_HUMAN;sp|P06899|H2B1J_HUMAN	8;8;8;8;8;8;8;7;7;7;6;6;6;5;3;3	8;8;8;8;8;8;8;7;7;7;6;6;6;5;3;3	8;8;8;8;8;8;8;7;7;7;6;6;6;5;3;3	;;;;;;;;;;;;;	16	8	8	8	8	6	6	8	6	6	8	6	6	56.3	56.3	56.3	13.989	126	126;126;126;126;126;126;134;126;126;126;126;126;126;126;126;127	0	94.057	By MS/MS	By MS/MS	By MS/MS	56.3	37.3	37.3	323160000	170490000	83277000	69390000	145830000	158580000	154050000	11	8	8	27				128	78;79;231;266;435;572;675;1016	True;True;True;True;True;True;True;True
sp|P59666|DEF3_HUMAN;sp|P59665|DEF1_HUMAN	sp|P59666|DEF3_HUMAN;sp|P59665|DEF1_HUMAN	2;2	2;2	2;2	;	2	2	2	2	2	2	2	2	2	2	2	2	2	19.1	19.1	19.1	10.245	94	94;94	0	14.279	By MS/MS	By MS/MS	By MS/MS	19.1	19.1	19.1	185560000	108780000	41110000	35664000	107590000	82841000	86294000	2	2	1	5				129	522;1321	True;True
sp|P60660-2|MYL6_HUMAN;sp|P60660|MYL6_HUMAN;sp|P14649|MYL6B_HUMAN	sp|P60660-2|MYL6_HUMAN;sp|P60660|MYL6_HUMAN	3;3;1	3;3;1	3;3;1	;	3	3	3	3	2	3	2	2	3	2	2	3	2	24.5	24.5	24.5	16.961	151	151;151;208	0	25.811	By MS/MS	By MS/MS	By MS/MS	13.9	24.5	15.9	14245000	8629200	3839500	1776300	0	7835900	0	3	3	2	8				130	63;204;1212	True;True;True
sp|P63261|ACTG_HUMAN;sp|P60709|ACTB_HUMAN;sp|P63267-2|ACTH_HUMAN;sp|Q6S8J3|POTEE_HUMAN;sp|A5A3E0|POTEF_HUMAN;sp|P0CG38|POTEI_HUMAN;sp|Q9BYX7|ACTBM_HUMAN;sp|P0CG39|POTEJ_HUMAN	sp|P63261|ACTG_HUMAN;sp|P60709|ACTB_HUMAN	11;11;5;4;4;3;2;1	11;11;5;4;4;3;2;1	6;6;0;1;1;1;1;1	;	8	11	11	6	11	9	8	11	9	8	6	5	4	37.1	37.1	24.8	41.792	375	375;375;333;1075;1075;1075;375;1038	0	167.3	By MS/MS	By MS/MS	By MS/MS	37.1	34.4	30.9	559890000	281970000	141740000	136180000	283600000	249700000	285690000	11	13	14	38				131	106;107;153;154;232;432;570;852;1029;1115;1140	True;True;True;True;True;True;True;True;True;True;True
sp|P60903|S10AA_HUMAN	sp|P60903|S10AA_HUMAN	2	2	2		1	2	2	2	2	2	1	2	2	1	2	2	1	35.1	35.1	35.1	11.203	97	97	0	11.04	By MS/MS	By matching	By matching	35.1	35.1	17.5	28136000	15039000	8717300	4379400	17283000	15547000	0	2	0	0	2				132	214;844	True;True
sp|P62805|H4_HUMAN	sp|P62805|H4_HUMAN	4	4	4		1	4	4	4	3	4	4	3	4	4	3	4	4	32	32	32	11.367	103	103	0	32.256	By MS/MS	By MS/MS	By MS/MS	31.1	32	32	162060000	60631000	50714000	50719000	84122000	109060000	90477000	4	6	5	15				133	163;1122;1123;1180	True;True;True;True
sp|P62937|PPIA_HUMAN	sp|P62937|PPIA_HUMAN	3	3	3		1	3	3	3	3	3	2	3	3	2	3	3	2	18.2	18.2	18.2	18.012	165	165	0	52.544	By MS/MS	By MS/MS	By MS/MS	18.2	18.2	18.2	23462000	13559000	5435900	4467600	14723000	9276900	9098400	4	2	2	8				134	1232;1251;1252	True;True;True
sp|P68133|ACTS_HUMAN;sp|P68032|ACTC_HUMAN;sp|P63267|ACTH_HUMAN;sp|P62736|ACTA_HUMAN	sp|P68133|ACTS_HUMAN;sp|P68032|ACTC_HUMAN;sp|P63267|ACTH_HUMAN;sp|P62736|ACTA_HUMAN	7;7;6;6	2;2;1;1	2;2;1;1	;;;	4	7	2	2	7	4	4	2	0	0	2	0	0	19.4	7.2	7.2	42.051	377	377;377;376;377	0	11.662	By MS/MS	By matching	By matching	19.4	12.2	12.2	9355700	9355700	0	0	9355700	0	0	2	0	0	2				135	106;107;153;232;1029;1332;1333	False;False;False;False;False;True;True
sp|Q5VTE0|EF1A3_HUMAN;sp|P68104|EF1A1_HUMAN;sp|P68104-2|EF1A1_HUMAN;sp|Q05639|EF1A2_HUMAN	sp|Q5VTE0|EF1A3_HUMAN;sp|P68104|EF1A1_HUMAN;sp|P68104-2|EF1A1_HUMAN;sp|Q05639|EF1A2_HUMAN	5;5;4;3	5;5;4;3	5;5;4;3	;;;	4	5	5	5	5	5	5	5	5	5	5	5	5	14.5	14.5	14.5	50.184	462	462;462;441;463	0	39.913	By MS/MS	By MS/MS	By MS/MS	14.5	14.5	14.5	138880000	61365000	42093000	35424000	58819000	83196000	84627000	5	4	4	13				136	222;502;698;1174;1352	True;True;True;True;True
sp|P68363|TBA1B_HUMAN;sp|Q9BQE3|TBA1C_HUMAN;sp|P68363-2|TBA1B_HUMAN;sp|P68366-2|TBA4A_HUMAN;sp|P68366|TBA4A_HUMAN;sp|Q9NY65-2|TBA8_HUMAN;sp|Q9NY65|TBA8_HUMAN;sp|Q9H853|TBA4B_HUMAN	sp|P68363|TBA1B_HUMAN;sp|Q9BQE3|TBA1C_HUMAN;sp|P68363-2|TBA1B_HUMAN;sp|P68366-2|TBA4A_HUMAN;sp|P68366|TBA4A_HUMAN	10;9;8;6;6;4;4;1	10;9;8;6;6;4;4;1	2;1;2;2;2;1;1;1	;;;;	8	10	10	2	8	10	9	8	10	9	2	2	2	31.3	31.3	6	50.151	451	451;449;335;433;448;383;449;241	0	120.85	By MS/MS	By MS/MS	By MS/MS	25.1	31.3	27.7	134730000	64027000	39254000	31448000	75758000	71355000	68615000	10	13	8	31				137	108;189;227;504;653;808;873;962;1068;1191	True;True;True;True;True;True;True;True;True;True
sp|P68371|TBB4B_HUMAN;sp|P04350|TBB4A_HUMAN;sp|Q13509-2|TBB3_HUMAN;sp|Q3ZCM7|TBB8_HUMAN	sp|P68371|TBB4B_HUMAN;sp|P04350|TBB4A_HUMAN;sp|Q13509-2|TBB3_HUMAN	10;9;5;3	2;2;1;1	1;1;0;1	;;	4	10	2	1	10	10	8	2	2	1	1	1	1	34.6	6.7	3.4	49.83	445	445;444;378;444	0	13.528	By MS/MS	By MS/MS	By matching	34.6	34.6	25.4	9469500	7162400	1477100	830080	7162400	0	0	2	1	0	3				138	71;111;377;517;538;607;645;739;951;1329	True;True;False;False;False;False;False;False;False;False
sp|Q6NXT2|H3C_HUMAN;sp|Q71DI3|H32_HUMAN;sp|Q16695|H31T_HUMAN;sp|P84243|H33_HUMAN;sp|P68431|H31_HUMAN	sp|Q6NXT2|H3C_HUMAN;sp|Q71DI3|H32_HUMAN;sp|Q16695|H31T_HUMAN;sp|P84243|H33_HUMAN;sp|P68431|H31_HUMAN	3;3;3;3;3	3;3;3;3;3	3;3;3;3;3	;;;;	5	3	3	3	3	3	3	3	3	3	3	3	3	16.3	16.3	16.3	15.214	135	135;136;136;136;136	0	19.901	By MS/MS	By MS/MS	By MS/MS	16.3	16.3	16.3	67278000	31572000	20977000	14729000	28409000	41982000	38704000	1	2	4	7				139	1013;1335;1339	True;True;True
sp|P68871|HBB_HUMAN	sp|P68871|HBB_HUMAN	21	21	14		1	21	21	14	20	20	20	20	20	20	13	13	13	96.6	96.6	75.5	15.998	147	147	0	323.31	By MS/MS	By MS/MS	By MS/MS	95.2	96.6	96.6	13234000000	6761300000	3526600000	2945800000	7319500000	6271200000	5643000000	114	69	64	247				140	215;299;300;418;419;593;648;668;669;687;688;935;936;1198;1199;1200;1218;1235;1236;1274;1275	True;True;True;True;True;True;True;True;True;True;True;True;True;True;True;True;True;True;True;True;True
sp|P69905|HBA_HUMAN	sp|P69905|HBA_HUMAN	14	14	11		1	14	14	11	14	12	11	14	12	11	11	9	8	93	93	93	15.257	142	142	0	148.73	By MS/MS	By MS/MS	By MS/MS	93	73.2	91.5	7035400000	4297100000	1485100000	1253100000	3640800000	2795900000	2697300000	37	26	22	85				141	10;307;589;682;772;773;1125;1126;1127;1131;1132;1183;1184;1226	True;True;True;True;True;True;True;True;True;True;True;True;True;True
sp|P78539-3|SRPX_HUMAN;sp|P78539-5|SRPX_HUMAN;sp|P78539-2|SRPX_HUMAN;sp|P78539|SRPX_HUMAN;sp|P78539-4|SRPX_HUMAN	sp|P78539-3|SRPX_HUMAN;sp|P78539-5|SRPX_HUMAN;sp|P78539-2|SRPX_HUMAN;sp|P78539|SRPX_HUMAN;sp|P78539-4|SRPX_HUMAN	10;10;10;10;5	10;10;10;10;5	10;10;10;10;5	;;;;	5	10	10	10	9	9	8	9	9	8	9	9	8	28.1	28.1	28.1	45.12	405	405;444;451;464;379	0	118.25	By MS/MS	By MS/MS	By MS/MS	28.1	25.9	23.2	209500000	111980000	53451000	44069000	115370000	107530000	85634000	15	12	11	38				142	177;441;520;526;532;671;1036;1262;1349;1350	True;True;True;True;True;True;True;True;True;True
sp|P98160|PGBM_HUMAN	sp|P98160|PGBM_HUMAN	66	66	66		1	66	66	66	59	60	60	59	60	60	59	60	60	26	26	26	468.83	4391	4391	0	323.31	By MS/MS	By MS/MS	By MS/MS	22.3	24.4	24.2	1967800000	960370000	558590000	448810000	995430000	1034000000	1030500000	81	83	76	240				143	23;24;38;76;85;88;99;223;224;253;262;271;279;291;295;313;316;323;395;401;405;444;449;463;493;494;495;524;531;614;615;642;646;647;680;681;695;696;700;718;724;761;762;765;799;906;916;927;940;952;960;994;995;1028;1043;1101;1133;1190;1207;1230;1237;1255;1281;1285;1319;1344	True;True;True;True;True;True;True;True;True;True;True;True;True;True;True;True;True;True;True;True;True;True;True;True;True;True;True;True;True;True;True;True;True;True;True;True;True;True;True;True;True;True;True;True;True;True;True;True;True;True;True;True;True;True;True;True;True;True;True;True;True;True;True;True;True;True
sp|Q03135|CAV1_HUMAN;sp|Q03135-2|CAV1_HUMAN	sp|Q03135|CAV1_HUMAN;sp|Q03135-2|CAV1_HUMAN	2;1	2;1	2;1	;	2	2	2	2	2	2	2	2	2	2	2	2	2	19.7	19.7	19.7	20.471	178	178;147	0	16.807	By MS/MS	By MS/MS	By MS/MS	19.7	19.7	19.7	51753000	25039000	15592000	11122000	31864000	27713000	23494000	3	4	5	12				144	475;1346	True;True
sp|Q03591|FHR1_HUMAN;sp|P36980-2|FHR2_HUMAN;sp|P36980|FHR2_HUMAN;sp|P08603|CFAH_HUMAN	sp|Q03591|FHR1_HUMAN;sp|P36980-2|FHR2_HUMAN;sp|P36980|FHR2_HUMAN;sp|P08603|CFAH_HUMAN	2;1;1;1	2;1;1;1	2;1;1;1	;;;	4	2	2	2	2	1	0	2	1	0	2	1	0	6.7	6.7	6.7	37.65	330	330;243;270;1231	0	33.2	By MS/MS	By MS/MS		6.7	3.3	0	47634000	22784000	24850000	0	22784000	0	0	3	1	0	4				145	229;521	True;True
sp|Q05469-2|LIPS_HUMAN;sp|Q05469|LIPS_HUMAN	sp|Q05469-2|LIPS_HUMAN;sp|Q05469|LIPS_HUMAN	4;4	4;4	4;4	;	2	4	4	4	4	1	0	4	1	0	4	1	0	6.7	6.7	6.7	84.127	775	775;1076	0	31.41	By MS/MS	By matching		6.7	1.2	0	5868500	4835300	1033100	0	4835300	0	0	4	0	0	4				146	252;631;725;821	True;True;True;True
sp|Q05707-3|COEA1_HUMAN;sp|Q05707-2|COEA1_HUMAN;sp|Q05707|COEA1_HUMAN	sp|Q05707-3|COEA1_HUMAN;sp|Q05707-2|COEA1_HUMAN;sp|Q05707|COEA1_HUMAN	2;2;2	2;2;2	2;2;2	;;	3	2	2	2	2	1	2	2	1	2	2	1	2	2.3	2.3	2.3	183.15	1701	1701;1780;1796	0	13.248	By MS/MS	By matching	By MS/MS	2.3	1.2	2.3	9768200	4587200	2530200	2650800	0	0	6247200	2	0	0	2				147	92;1325	True;True
sp|Q09666|AHNK_HUMAN	sp|Q09666|AHNK_HUMAN	18	18	18		1	18	18	18	14	13	15	14	13	15	14	13	15	13.4	13.4	13.4	629.09	5890	5890	0	115.39	By MS/MS	By MS/MS	By MS/MS	11.3	12.2	11.9	185840000	88425000	45913000	51498000	101030000	103070000	99385000	9	11	16	36				148	22;330;356;357;483;490;527;541;542;543;544;1155;1156;1157;1158;1162;1163;1166	True;True;True;True;True;True;True;True;True;True;True;True;True;True;True;True;True;True
sp|Q13790|APOF_HUMAN	sp|Q13790|APOF_HUMAN	2	2	2		1	2	2	2	2	2	1	2	2	1	2	2	1	8.9	8.9	8.9	35.399	326	326	0	22.456	By MS/MS	By MS/MS	By MS/MS	8.9	8.9	2.5	35590000	17995000	9968100	7626900	20101000	18238000	0	3	1	1	5				149	317;794	True;True
sp|Q14112-2|NID2_HUMAN;sp|Q14112|NID2_HUMAN	sp|Q14112-2|NID2_HUMAN;sp|Q14112|NID2_HUMAN	6;6	6;6	6;6	;	2	6	6	6	4	5	5	4	5	5	4	5	5	7.8	7.8	7.8	140.86	1274	1274;1375	0	81.051	By MS/MS	By MS/MS	By MS/MS	4.7	6.1	6.1	38843000	10143000	16058000	12642000	15275000	30075000	27357000	2	4	3	9				150	35;290;554;1088;1177;1216	True;True;True;True;True;True
sp|Q15063-7|POSTN_HUMAN;sp|Q15063-6|POSTN_HUMAN;sp|Q15063-4|POSTN_HUMAN;sp|Q15063-2|POSTN_HUMAN;sp|Q15063-3|POSTN_HUMAN;sp|Q15063-5|POSTN_HUMAN;sp|Q15063|POSTN_HUMAN	sp|Q15063-7|POSTN_HUMAN;sp|Q15063-6|POSTN_HUMAN;sp|Q15063-4|POSTN_HUMAN;sp|Q15063-2|POSTN_HUMAN;sp|Q15063-3|POSTN_HUMAN;sp|Q15063-5|POSTN_HUMAN;sp|Q15063|POSTN_HUMAN	2;2;2;2;2;2;2	2;2;2;2;2;2;2	2;2;2;2;2;2;2	;;;;;;	7	2	2	2	2	2	2	2	2	2	2	2	2	5.1	5.1	5.1	80.356	721	721;749;751;779;781;809;836	0	43.096	By MS/MS	By MS/MS	By MS/MS	5.1	5.1	5.1	7900100	5160300	0	2739800	0	0	6456800	3	2	2	7				151	0;1228	True;True
sp|Q15113|PCOC1_HUMAN	sp|Q15113|PCOC1_HUMAN	6	6	6		1	6	6	6	6	5	5	6	5	5	6	5	5	21.6	21.6	21.6	47.972	449	449	0	49.676	By MS/MS	By MS/MS	By matching	21.6	19.6	19.6	63334000	32206000	16699000	14430000	30255000	37469000	32568000	5	2	0	7				152	248;364;403;428;1046;1060	True;True;True;True;True;True
sp|Q15582|BGH3_HUMAN	sp|Q15582|BGH3_HUMAN	5	5	5		1	5	5	5	5	5	4	5	5	4	5	5	4	12	12	12	74.68	683	683	0	129.44	By MS/MS	By MS/MS	By MS/MS	12	12	9.4	36050000	18891000	8487300	8672100	20356000	16475000	19818000	7	2	3	12				153	221;329;997;1076;1322	True;True;True;True;True
sp|Q16363-2|LAMA4_HUMAN;sp|Q16363|LAMA4_HUMAN	sp|Q16363-2|LAMA4_HUMAN;sp|Q16363|LAMA4_HUMAN	7;7	7;7	7;7	;	2	7	7	7	6	6	5	6	6	5	6	6	5	6.2	6.2	6.2	201.77	1816	1816;1823	0	122.32	By MS/MS	By MS/MS	By MS/MS	5.3	5.5	4.6	37901000	22220000	8477700	7203600	16465000	21706000	18327000	5	5	3	13				154	242;560;721;954;981;982;1077	True;True;True;True;True;True;True
sp|Q16698-2|DECR_HUMAN;sp|Q16698|DECR_HUMAN	sp|Q16698-2|DECR_HUMAN;sp|Q16698|DECR_HUMAN	3;3	3;3	3;3	;	2	3	3	3	2	3	3	2	3	3	2	3	3	12.9	12.9	12.9	34.994	326	326;335	0	16.46	By MS/MS	By MS/MS	By MS/MS	10.7	12.9	12.9	26374000	8699200	8239300	9435600	0	17018000	22034000	0	1	1	2				155	301;1134;1135	True;True;True
sp|Q16836|HCDH_HUMAN;sp|Q16836-3|HCDH_HUMAN;sp|Q16836-2|HCDH_HUMAN	sp|Q16836|HCDH_HUMAN;sp|Q16836-3|HCDH_HUMAN;sp|Q16836-2|HCDH_HUMAN	2;2;2	2;2;2	2;2;2	;;	3	2	2	2	1	1	2	1	1	2	1	1	2	8	8	8	34.293	314	314;331;390	0	10.718	By matching	By MS/MS	By MS/MS	3.5	3.5	8	9563900	3739800	960840	4863200	0	0	11461000	0	1	1	2				156	287;686	True;True
sp|Q16853|AOC3_HUMAN;sp|Q16853-2|AOC3_HUMAN;sp|Q16853-3|AOC3_HUMAN;sp|O75106-2|AOC2_HUMAN;sp|O75106|AOC2_HUMAN	sp|Q16853|AOC3_HUMAN;sp|Q16853-2|AOC3_HUMAN	14;12;4;1;1	14;12;4;1;1	14;12;4;1;1	;	5	14	14	14	14	13	12	14	13	12	14	13	12	29.2	29.2	29.2	84.621	763	763;634;220;729;756	0	260.47	By MS/MS	By MS/MS	By MS/MS	29.2	26.2	22.9	597300000	326210000	141300000	129790000	377050000	256770000	266380000	27	19	20	66				157	122;205;212;351;424;580;636;666;754;817;918;996;1143;1336	True;True;True;True;True;True;True;True;True;True;True;True;True;True
sp|Q562R1|ACTBL_HUMAN	sp|Q562R1|ACTBL_HUMAN	3	1	1		1	3	1	1	3	2	2	1	0	0	1	0	0	11.2	4.8	4.8	42.003	376	376	0	5.2501	By MS/MS	By matching	By matching	11.2	6.4	6.4	77878000	77878000	0	0	77878000	0	0	1	0	0	1				158	153;1029;1139	False;False;True
sp|Q6NZI2|PTRF_HUMAN;sp|Q6NZI2-2|PTRF_HUMAN	sp|Q6NZI2|PTRF_HUMAN;sp|Q6NZI2-2|PTRF_HUMAN	3;2	3;2	3;2	;	2	3	3	3	3	3	3	3	3	3	3	3	3	11.8	11.8	11.8	43.476	390	390;300	0	109.9	By MS/MS	By MS/MS	By MS/MS	11.8	11.8	11.8	123570000	51686000	36491000	35393000	56859000	67447000	77214000	6	4	7	17				159	509;579;847	True;True;True
sp|Q71U36-2|TBA1A_HUMAN;sp|Q71U36|TBA1A_HUMAN;sp|Q13748-2|TBA3C_HUMAN;sp|Q6PEY2|TBA3E_HUMAN;sp|Q13748|TBA3C_HUMAN	sp|Q71U36-2|TBA1A_HUMAN;sp|Q71U36|TBA1A_HUMAN;sp|Q13748-2|TBA3C_HUMAN;sp|Q6PEY2|TBA3E_HUMAN;sp|Q13748|TBA3C_HUMAN	9;9;7;7;7	1;1;1;1;1	1;1;1;1;1	;;;;	5	9	1	1	7	9	8	1	1	1	1	1	1	30.8	3.4	3.4	46.297	416	416;451;418;450;450	0	10.164	By matching	By MS/MS	By matching	24	30.8	26.9	1731000	735290	522090	473670	0	0	1116300	0	1	0	1				160	108;189;227;504;650;808;873;1068;1191	False;False;False;False;True;False;False;False;False
sp|Q76M96|CCD80_HUMAN;sp|Q76M96-2|CCD80_HUMAN	sp|Q76M96|CCD80_HUMAN;sp|Q76M96-2|CCD80_HUMAN	3;3	3;3	3;3	;	2	3	3	3	2	2	3	2	2	3	2	2	3	3.7	3.7	3.7	108.17	950	950;961	0	40.504	By MS/MS	By MS/MS	By MS/MS	2.8	2.1	3.7	18637000	10246000	2533800	5857800	8714700	9045200	11462000	1	2	1	4				161	674;1023;1292	True;True;True
sp|Q7Z5L7-4|PODN_HUMAN;sp|Q7Z5L7|PODN_HUMAN;sp|Q7Z5L7-2|PODN_HUMAN;sp|Q7Z5L7-3|PODN_HUMAN	sp|Q7Z5L7-4|PODN_HUMAN;sp|Q7Z5L7|PODN_HUMAN;sp|Q7Z5L7-2|PODN_HUMAN;sp|Q7Z5L7-3|PODN_HUMAN	2;2;2;2	2;2;2;2	2;2;2;2	;;;	4	2	2	2	0	2	2	0	2	2	0	2	2	4.6	4.6	4.6	57.895	519	519;613;642;661	0	13.308		By MS/MS	By MS/MS	0	4.6	4.6	9002700	0	4500500	4502200	0	9198000	10597000	0	1	1	2				162	975;1021	True;True
sp|Q8N474|SFRP1_HUMAN	sp|Q8N474|SFRP1_HUMAN	3	3	3		1	3	3	3	3	3	3	3	3	3	3	3	3	15.3	15.3	15.3	35.385	314	314	0	24.085	By MS/MS	By MS/MS	By MS/MS	15.3	15.3	15.3	70134000	40026000	16835000	13274000	43826000	30819000	31020000	5	3	3	11				163	342;790;942	True;True;True
sp|Q92743|HTRA1_HUMAN	sp|Q92743|HTRA1_HUMAN	2	2	2		1	2	2	2	2	2	2	2	2	2	2	2	2	4.2	4.2	4.2	51.286	480	480	0	13.666	By MS/MS	By MS/MS	By MS/MS	4.2	4.2	4.2	26908000	12348000	9007700	5552300	12748000	17941000	13127000	3	2	2	7				164	468;702	True;True
sp|Q96Q06|PLIN4_HUMAN;sp|Q96Q06-2|PLIN4_HUMAN	sp|Q96Q06|PLIN4_HUMAN;sp|Q96Q06-2|PLIN4_HUMAN	3;3	3;3	3;3	;	2	3	3	3	3	3	3	3	3	3	3	3	3	3.2	3.2	3.2	134.43	1357	1357;1423	0	18.003	By MS/MS	By matching	By MS/MS	3.2	3.2	3.2	40967000	15788000	13097000	12082000	15845000	27806000	27340000	2	0	1	3				165	26;125;1223	True;True;True
sp|Q99715-2|COCA1_HUMAN;sp|Q99715|COCA1_HUMAN;sp|Q99715-4|COCA1_HUMAN	sp|Q99715-2|COCA1_HUMAN;sp|Q99715|COCA1_HUMAN;sp|Q99715-4|COCA1_HUMAN	26;26;25	26;26;25	26;26;25	;;	3	26	26	26	24	16	19	24	16	19	24	16	19	25.3	25.3	25.3	205.49	1899	1899;3063;2987	0	288.31	By MS/MS	By MS/MS	By MS/MS	21.7	17.1	20	277680000	158050000	60067000	59566000	150090000	145890000	125030000	26	15	15	56				166	58;148;201;347;371;397;422;510;548;555;627;640;651;660;676;778;892;923;926;980;1085;1119;1179;1261;1291;1297	True;True;True;True;True;True;True;True;True;True;True;True;True;True;True;True;True;True;True;True;True;True;True;True;True;True
sp|Q9H4F8|SMOC1_HUMAN;sp|Q9H4F8-2|SMOC1_HUMAN	sp|Q9H4F8|SMOC1_HUMAN;sp|Q9H4F8-2|SMOC1_HUMAN	3;3	3;3	3;3	;	2	3	3	3	3	3	2	3	3	2	3	3	2	9.4	9.4	9.4	48.162	434	434;435	0	19.12	By MS/MS	By MS/MS	By MS/MS	9.4	9.4	4.8	86234000	35218000	27137000	23879000	30768000	56390000	59716000	2	2	1	5				167	327;1206;1282	True;True;True
sp|Q9H8L6|MMRN2_HUMAN	sp|Q9H8L6|MMRN2_HUMAN	2	2	2		1	2	2	2	2	2	1	2	2	1	2	2	1	1.6	1.6	1.6	104.41	949	949	0	21	By MS/MS	By MS/MS	By matching	1.6	1.6	1.6	4232600	2958800	827050	446780	2976200	1670500	0	2	0	0	2				168	988;989	True;True
sp|Q9HCB6|SPON1_HUMAN	sp|Q9HCB6|SPON1_HUMAN	2	2	2		1	2	2	2	1	2	1	1	2	1	1	2	1	4.7	4.7	4.7	90.973	807	807	0	11.077	By MS/MS	By matching	By MS/MS	3.3	4.7	1.4	16438000	4793600	7560200	4084400	0	15429000	0	1	0	1	2				169	5;535	True;True
sp|Q9NZN4|EHD2_HUMAN;sp|Q9NZN4-2|EHD2_HUMAN	sp|Q9NZN4|EHD2_HUMAN;sp|Q9NZN4-2|EHD2_HUMAN	7;6	7;6	7;6	;	2	7	7	7	7	6	7	7	6	7	7	6	7	18.6	18.6	18.6	61.161	543	543;407	0	93.579	By MS/MS	By MS/MS	By MS/MS	18.6	16.6	18.6	214740000	131100000	41518000	42123000	97559000	87512000	86302000	10	9	9	28				170	132;616;626;665;1110;1295;1296	True;True;True;True;True;True;True
sp|Q9UKZ9|PCOC2_HUMAN	sp|Q9UKZ9|PCOC2_HUMAN	2	2	2		1	2	2	2	2	2	2	2	2	2	2	2	2	4.3	4.3	4.3	45.716	415	415	0	12.251	By MS/MS	By MS/MS	By MS/MS	4.3	4.3	4.3	18980000	10723000	4977100	3279500	13119000	9199800	6290200	1	1	1	3				171	519;1290	True;True
sp|Q9Y490|TLN1_HUMAN	sp|Q9Y490|TLN1_HUMAN	2	2	2		1	2	2	2	0	2	2	0	2	2	0	2	2	2	2	2	269.76	2541	2541	0	31.097		By MS/MS	By MS/MS	0	2	2	2724800	0	1587900	1136900	0	3208000	2712100	0	1	2	3				172	116;423	True;True
[truncated: 6 more columns]

## Sheet: patient -5 decellularised
Protein IDs	Majority protein IDs	Peptide counts (all)	Peptide counts (razor+unique)	Peptide counts (unique)	Fasta headers	Number of proteins	Peptides	Razor + unique peptides	Unique peptides	Peptides decellularised-l1	Peptides decellularised-l2	Peptides decellularised-l3	Razor + unique peptides decellularised-l1	Razor + unique peptides decellularised-l2	Razor + unique peptides decellularised-l3	Unique peptides decellularised-l1	Unique peptides decellularised-l2	Unique peptides decellularised-l3	Sequence coverage [%]	Unique + razor sequence coverage [%]	Unique sequence coverage [%]	Mol. weight [kDa]	Sequence length	Sequence lengths	Q-value	Score	Identification type decellularised-l1	Identification type decellularised-l2	Identification type decellularised-l3	Sequence coverage decellularised-l1 [%]	Sequence coverage decellularised-l2 [%]	Sequence coverage decellularised-l3 [%]	Intensity	Intensity decellularised-l1	Intensity decellularised-l2	Intensity decellularised-l3	LFQ intensity decellularised-l1	LFQ intensity decellularised-l2	LFQ intensity decellularised-l3	MS/MS count decellularised-l1	MS/MS count decellularised-l2	MS/MS count decellularised-l3	MS/MS count	Only identified by site	Reverse	Potential contaminant	id	Peptide IDs	Peptide is razor
CON__P00761	CON__P00761	6	6	6		1	6	6	6	6	4	2	6	4	2	6	4	2	39.4	39.4	39.4	24.409	231	231	0	59.675	By MS/MS	By MS/MS	By MS/MS	39.4	27.3	11.3	254490000	110570000	96892000	47022000	130240000	158690000	126380000	5	3	2	10			+	0	547;682;797;1011;1199;1207	True;True;True;True;True;True
CON__P01966	CON__P01966	3	1	1		1	3	1	1	3	3	1	1	1	0	1	1	0	28.2	10.6	10.6	15.184	142	142	0	7.5669	By MS/MS	By MS/MS	By matching	28.2	28.2	6.3	95517000	42918000	52600000	0	0	112270000	0	2	1	0	3			+	1	835;1181;1233	False;False;True
CON__P02662	CON__P02662	4	4	4		1	4	4	4	4	3	4	4	3	4	4	3	4	28.1	28.1	28.1	22.975	199	199	0	66.02	By MS/MS	By MS/MS	By MS/MS	28.1	22.1	28.1	371920000	221070000	68281000	82576000	191780000	194810000	139620000	8	5	10	23			+	2	266;308;486;1371	True;True;True;True
CON__P02663	CON__P02663	3	3	3		1	3	3	3	3	3	3	3	3	3	3	3	3	19.8	19.8	19.8	24.348	207	207	0	24.483	By MS/MS	By MS/MS	By MS/MS	19.8	19.8	19.8	36679000	15307000	10073000	11299000	15717000	21012000	23610000	3	2	2	7			+	3	66;293;332	True;True;True
CON__P02668	CON__P02668	3	3	3		1	3	3	3	3	2	2	3	2	2	3	2	2	33.7	33.7	33.7	18.974	169	169	0	49.049	By MS/MS	By MS/MS	By MS/MS	33.7	16.6	16.6	78489000	47432000	14994000	16063000	50831000	31444000	30616000	4	1	2	7			+	4	1064;1368;1385	True;True;True
CON__P02754	CON__P02754	4	4	4		1	4	4	4	4	4	4	4	4	4	4	4	4	43.8	43.8	43.8	18.281	162	162	0	59.35	By MS/MS	By MS/MS	By MS/MS	43.8	43.8	43.8	150380000	70594000	29726000	50056000	106930000	52927000	73622000	8	8	6	22			+	5	785;1162;1192;1331	True;True;True;True
sp|P02768|ALBU_HUMAN;CON__P02768-1;sp|P02768-3|ALBU_HUMAN;sp|P02768-2|ALBU_HUMAN	sp|P02768|ALBU_HUMAN;CON__P02768-1;sp|P02768-3|ALBU_HUMAN;sp|P02768-2|ALBU_HUMAN	6;6;5;5	6;6;5;5	6;6;5;5	;;;	4	6	6	6	5	5	5	5	5	5	5	5	5	11.8	11.8	11.8	69.366	609	609;609;396;417	0	45.921	By MS/MS	By MS/MS	By MS/MS	10	9.7	9.7	61676000	27967000	18762000	14946000	40482000	31783000	26876000	3	2	3	8			+	6	108;209;811;817;972;1225	True;True;True;True;True;True
sp|P04264|K2C1_HUMAN;CON__P04264	sp|P04264|K2C1_HUMAN;CON__P04264	2;2	2;2	2;2	;	2	2	2	2	2	1	1	2	1	1	2	1	1	4.3	4.3	4.3	66.038	644	644;644	0	18.308	By MS/MS	By MS/MS	By MS/MS	4.3	1.9	2.5	12048000	8696400	1341500	2009700	8696400	0	0	1	1	1	3			+	7	1131;1338	True;True
sp|P13645|K1C10_HUMAN;CON__P13645	sp|P13645|K1C10_HUMAN;CON__P13645	6;6	6;6	6;6	;	2	6	6	6	3	4	5	3	4	5	3	4	5	16.8	16.8	16.8	58.826	584	584;593	0	41.09	By MS/MS	By MS/MS	By MS/MS	11.5	12.2	13.5	12737000	3430800	3498800	5807100	0	12654000	6908900	2	2	2	6			+	8	16;906;920;921;1132;1251	True;True;True;True;True;True
sp|O00159-2|MYO1C_HUMAN;sp|O00159-3|MYO1C_HUMAN;sp|O00159|MYO1C_HUMAN	sp|O00159-2|MYO1C_HUMAN;sp|O00159-3|MYO1C_HUMAN;sp|O00159|MYO1C_HUMAN	23;23;23	23;23;23	23;23;23	;;	3	23	23	23	19	17	16	19	17	16	19	17	16	31.9	31.9	31.9	117.91	1028	1028;1044;1063	0	223.18	By MS/MS	By MS/MS	By MS/MS	26.9	25.7	22.1	203930000	106120000	50591000	47218000	108670000	103040000	100730000	19	21	18	58				9	138;299;363;365;395;465;517;691;716;728;729;736;775;858;875;904;958;1042;1142;1170;1263;1370;1380	True;True;True;True;True;True;True;True;True;True;True;True;True;True;True;True;True;True;True;True;True;True;True
sp|O00560-3|SDCB1_HUMAN;sp|O00560-2|SDCB1_HUMAN;sp|O00560|SDCB1_HUMAN	sp|O00560-3|SDCB1_HUMAN;sp|O00560-2|SDCB1_HUMAN;sp|O00560|SDCB1_HUMAN	3;3;3	3;3;3	3;3;3	;;	3	3	3	3	1	3	3	1	3	3	1	3	3	21.6	21.6	21.6	31.761	292	292;297;298	0	25.581	By MS/MS	By MS/MS	By MS/MS	3.4	21.6	21.6	10460000	3729500	2967500	3762600	0	5749800	8420500	1	6	3	10				10	190;1031;1055	True;True;True
sp|O00763-3|ACACB_HUMAN;sp|O00763-2|ACACB_HUMAN;sp|O00763|ACACB_HUMAN	sp|O00763-3|ACACB_HUMAN;sp|O00763-2|ACACB_HUMAN;sp|O00763|ACACB_HUMAN	5;5;5	5;5;5	5;5;5	;;	3	5	5	5	2	4	3	2	4	3	2	4	3	3.9	3.9	3.9	255.09	2256	2256;2388;2458	0	28.151	By MS/MS	By MS/MS	By MS/MS	1.8	3.3	1.8	3423300	2162000	377100	884210	2335000	631940	0	1	3	2	6				11	145;417;484;538;836	True;True;True;True;True
sp|O15230|LAMA5_HUMAN	sp|O15230|LAMA5_HUMAN	2	2	2		1	2	2	2	2	1	1	2	1	1	2	1	1	1.1	1.1	1.1	399.73	3695	3695	0	19.169	By MS/MS	By matching	By matching	1.1	0.3	0.3	5845200	3874800	923490	1046900	3874800	0	0	2	0	0	2				12	556;686	True;True
sp|O60240|PLIN1_HUMAN	sp|O60240|PLIN1_HUMAN	18	18	18		1	18	18	18	18	16	15	18	16	15	18	16	15	52.3	52.3	52.3	55.99	522	522	0	215.37	By MS/MS	By MS/MS	By MS/MS	52.3	47.3	44.6	825040000	396070000	241160000	187800000	338580000	492580000	419620000	26	31	19	76				13	56;78;411;416;464;466;506;563;652;793;799;908;1149;1231;1257;1259;1291;1397	True;True;True;True;True;True;True;True;True;True;True;True;True;True;True;True;True;True
sp|Q99880|H2B1L_HUMAN;sp|Q99879|H2B1M_HUMAN;sp|Q99877|H2B1N_HUMAN;sp|Q93079|H2B1H_HUMAN;sp|Q5QNW6|H2B2F_HUMAN;sp|P62807|H2B1C_HUMAN;sp|P58876|H2B1D_HUMAN;sp|P57053|H2BFS_HUMAN;sp|O60814|H2B1K_HUMAN;sp|Q5QNW6-2|H2B2F_HUMAN;sp|Q96A08|H2B1A_HUMAN	sp|Q99880|H2B1L_HUMAN;sp|Q99879|H2B1M_HUMAN;sp|Q99877|H2B1N_HUMAN;sp|Q93079|H2B1H_HUMAN;sp|Q5QNW6|H2B2F_HUMAN;sp|P62807|H2B1C_HUMAN;sp|P58876|H2B1D_HUMAN;sp|P57053|H2BFS_HUMAN;sp|O60814|H2B1K_HUMAN;sp|Q5QNW6-2|H2B2F_HUMAN	4;4;4;4;4;4;4;4;4;4;1	2;2;2;2;2;2;2;2;2;2;0	2;2;2;2;2;2;2;2;2;2;0	;;;;;;;;;	11	4	2	2	4	4	4	2	2	2	2	2	2	27	7.9	7.9	13.952	126	126;126;126;126;126;126;126;126;126;134;127	0	11.646	By MS/MS	By MS/MS	By MS/MS	27	27	27	83249000	30248000	19077000	33924000	32633000	0	68270000	2	1	1	4				14	77;279;618;722	False;True;True;False
sp|O75131|CPNE3_HUMAN;sp|Q86YQ8-2|CPNE8_HUMAN;sp|Q9HCH3-2|CPNE5_HUMAN;sp|Q96FN4-2|CPNE2_HUMAN;sp|Q96FN4|CPNE2_HUMAN;sp|Q8IYJ1|CPNE9_HUMAN;sp|Q96A23|CPNE4_HUMAN;sp|O95741|CPNE6_HUMAN;sp|Q9UBL6-2|CPNE7_HUMAN;sp|Q86YQ8|CPNE8_HUMAN;sp|Q96A23-2|CPNE4_HUMAN;sp|Q9HCH3|CPNE5_HUMAN;sp|O95741-2|CPNE6_HUMAN;sp|Q9UBL6|CPNE7_HUMAN	sp|O75131|CPNE3_HUMAN;sp|Q86YQ8-2|CPNE8_HUMAN;sp|Q9HCH3-2|CPNE5_HUMAN;sp|Q96FN4-2|CPNE2_HUMAN;sp|Q96FN4|CPNE2_HUMAN;sp|Q8IYJ1|CPNE9_HUMAN;sp|Q96A23|CPNE4_HUMAN;sp|O95741|CPNE6_HUMAN;sp|Q9UBL6-2|CPNE7_HUMAN;sp|Q86YQ8|CPNE8_HUMAN;sp|Q96A23-2|CPNE4_HUMAN;sp|Q9HCH3|CPNE5_HUMAN;sp|O95741-2|CPNE6_HUMAN;sp|Q9UBL6|CPNE7_HUMAN	2;1;1;1;1;1;1;1;1;1;1;1;1;1	2;1;1;1;1;1;1;1;1;1;1;1;1;1	2;1;1;1;1;1;1;1;1;1;1;1;1;1	;;;;;;;;;;;;;	14	2	2	2	1	2	2	1	2	2	1	2	2	6	6	6	60.13	537	537;233;301;446;548;553;557;557;558;564;575;593;612;633	0	11.685	By MS/MS	By MS/MS	By MS/MS	1.7	6	6	5937500	3433500	1227800	1276200	0	2724600	2554100	1	1	1	3				15	147;227	True;True
sp|O75531|BAF_HUMAN	sp|O75531|BAF_HUMAN	2	2	2		1	2	2	2	2	2	1	2	2	1	2	2	1	40.4	40.4	40.4	10.058	89	89	0	19.229	By MS/MS	By MS/MS	By MS/MS	40.4	40.4	13.5	18346000	12081000	4378100	1887300	12080000	9344800	0	2	2	1	5				16	115;133	True;True
sp|P00488|F13A_HUMAN	sp|P00488|F13A_HUMAN	2	2	2		1	2	2	2	2	1	0	2	1	0	2	1	0	5.1	5.1	5.1	83.266	732	732	0	13.31	By MS/MS	By matching		5.1	2.3	0	6067000	4086200	1980900	0	4086200	0	0	2	0	0	2				17	239;461	True;True
sp|P00734|THRB_HUMAN;CON__P00735	sp|P00734|THRB_HUMAN	3;1	3;1	3;1		2	3	3	3	3	2	1	3	2	1	3	2	1	8.4	8.4	8.4	70.036	622	622;625	0	31.392	By MS/MS	By MS/MS	By MS/MS	8.4	5.6	3.2	21621000	17353000	3496900	771290	14628000	7727200	4067900	4	2	2	8				18	600;635;1066	True;True;True
sp|P00740-2|FA9_HUMAN;sp|P00740|FA9_HUMAN	sp|P00740-2|FA9_HUMAN;sp|P00740|FA9_HUMAN	2;2	2;2	2;2	;	2	2	2	2	2	1	1	2	1	1	2	1	1	4.7	4.7	4.7	47.617	423	423;461	0	15.085	By MS/MS	By MS/MS	By MS/MS	4.7	2.1	2.1	21029000	13163000	3934200	3932300	13163000	0	0	2	1	1	4				19	312;1008	True;True
sp|P00747|PLMN_HUMAN	sp|P00747|PLMN_HUMAN	3	3	3		1	3	3	3	3	1	2	3	1	2	3	1	2	4.3	4.3	4.3	90.568	810	810	0	27.317	By MS/MS	By matching	By MS/MS	4.3	1	2.2	39140000	33651000	1744100	3744400	31581000	0	9868400	4	0	1	5				20	341;350;1337	True;True;True
sp|P01009|A1AT_HUMAN;sp|P01009-2|A1AT_HUMAN;sp|P01009-3|A1AT_HUMAN	sp|P01009|A1AT_HUMAN;sp|P01009-2|A1AT_HUMAN;sp|P01009-3|A1AT_HUMAN	11;9;7	11;9;7	11;9;7	;;	3	11	11	11	10	11	11	10	11	11	10	11	11	35.2	35.2	35.2	46.736	418	418;359;306	0	128.8	By MS/MS	By MS/MS	By MS/MS	30.6	35.2	35.2	243640000	99985000	66148000	77503000	136370000	140650000	125570000	10	11	9	30				21	194;199;253;330;443;595;769;790;798;822;1091	True;True;True;True;True;True;True;True;True;True;True
sp|P01011|AACT_HUMAN	sp|P01011|AACT_HUMAN	2	2	2		1	2	2	2	2	2	2	2	2	2	2	2	2	7.8	7.8	7.8	47.65	423	423	0	21.5	By MS/MS	By MS/MS	By MS/MS	7.8	7.8	7.8	6682100	4045200	1540300	1096600	5015700	2544000	2056900	1	1	2	4				22	331;594	True;True
sp|P01023|A2MG_HUMAN	sp|P01023|A2MG_HUMAN	3	3	3		1	3	3	3	3	3	2	3	3	2	3	3	2	3.3	3.3	3.3	163.29	1474	1474	0	26.84	By MS/MS	By MS/MS	By MS/MS	3.3	3.3	1.8	11541000	7399700	2125400	2016100	7638300	4299000	4197900	2	2	1	5				23	171;1049;1113	True;True;True
sp|P01024|CO3_HUMAN;CON__Q2UVX4	sp|P01024|CO3_HUMAN	8;1	8;1	8;1		2	8	8	8	6	8	8	6	8	8	6	8	8	7.8	7.8	7.8	187.15	1663	1663;1662	0	124.46	By MS/MS	By MS/MS	By MS/MS	5.9	7.8	7.8	94375000	47351000	22423000	24601000	62439000	38448000	45561000	8	10	10	28				24	28;126;265;470;555;961;965;1401	True;True;True;True;True;True;True;True
sp|P01834|IGKC_HUMAN;sp|P0DOX7|IGK_HUMAN	sp|P01834|IGKC_HUMAN;sp|P0DOX7|IGK_HUMAN	2;1	2;1	2;1	;	2	2	2	2	1	2	2	1	2	2	1	2	2	31.8	31.8	31.8	11.765	107	107;214	0	25.578	By MS/MS	By MS/MS	By MS/MS	15	31.8	31.8	7523100	2024200	2706400	2792500	0	5813100	5779400	1	3	1	5				25	1025;1176	True;True
sp|P01857|IGHG1_HUMAN;sp|P0DOX5|IGG1_HUMAN;sp|P01860|IGHG3_HUMAN;sp|P01859|IGHG2_HUMAN;sp|P01861|IGHG4_HUMAN	sp|P01857|IGHG1_HUMAN;sp|P0DOX5|IGG1_HUMAN	5;5;2;1;1	5;5;2;1;1	5;5;2;1;1	;	5	5	5	5	5	5	4	5	5	4	5	5	4	21.8	21.8	21.8	36.105	330	330;449;377;326;327	0	38.602	By MS/MS	By MS/MS	By MS/MS	21.8	21.8	17.6	71742000	33912000	17562000	20268000	31702000	42234000	39673000	4	4	3	11				26	428;907;1086;1163;1175	True;True;True;True;True
sp|P02042|HBD_HUMAN;CON__P02070;sp|P69892|HBG2_HUMAN;sp|P69891|HBG1_HUMAN;sp|P02100|HBE_HUMAN;CON__Q3SX09	sp|P02042|HBD_HUMAN	5;1;1;1;1;1	1;0;0;0;0;0	1;0;0;0;0;0		6	5	1	1	5	4	3	1	0	0	1	0	0	34.7	8.2	8.2	16.055	147	147;145;147;147;147;201	0	11.605	By MS/MS	By matching	By matching	34.7	26.5	25.9	1091000	1091000	0	0	1091000	0	0	1	0	0	1				27	645;715;742;1258;1312	False;True;False;False;False
sp|P02452|CO1A1_HUMAN	sp|P02452|CO1A1_HUMAN	16	16	15		1	16	16	15	16	14	12	16	14	12	15	13	11	15.5	15.5	14.5	138.94	1464	1464	0	190.42	By MS/MS	By MS/MS	By MS/MS	15.5	15.5	13.7	3190400000	1279400000	889670000	1021300000	901340000	1660800000	1996300000	36	28	19	83				28	135;358;361;371;381;383;384;385;423;427;429;438;462;463;467;1084	True;True;True;True;True;True;True;True;True;True;True;True;True;True;True;True
sp|P02461-2|CO3A1_HUMAN;sp|P02461|CO3A1_HUMAN	sp|P02461-2|CO3A1_HUMAN;sp|P02461|CO3A1_HUMAN	2;2	2;2	1;1	;	2	2	2	1	2	2	2	2	2	2	1	1	1	2.6	2.6	1.5	111.91	1163	1163;1466	0	10.646	By MS/MS	By matching	By MS/MS	2.6	2.6	2.6	953050000	540860000	212750000	199440000	420660000	497690000	491980000	2	0	1	3				29	369;430	True;True
sp|P02462-2|CO4A1_HUMAN;sp|P02462|CO4A1_HUMAN;sp|P29400|CO4A5_HUMAN;sp|P29400-2|CO4A5_HUMAN	sp|P02462-2|CO4A1_HUMAN;sp|P02462|CO4A1_HUMAN	8;8;2;2	8;8;2;2	8;8;2;2	;	4	8	8	8	8	5	4	8	5	4	8	5	4	9.6	9.6	9.6	127.98	1318	1318;1669;1685;1691	0	99.951	By MS/MS	By MS/MS	By MS/MS	9.6	7.6	5.2	329210000	203980000	69503000	55722000	159720000	148390000	148940000	19	9	6	34				30	36;343;441;496;557;620;870;1009	True;True;True;True;True;True;True;True
sp|P02545-5|LMNA_HUMAN;sp|P02545-2|LMNA_HUMAN;sp|P02545-4|LMNA_HUMAN;sp|P02545-6|LMNA_HUMAN;sp|P02545-3|LMNA_HUMAN;sp|P02545|LMNA_HUMAN	sp|P02545-5|LMNA_HUMAN;sp|P02545-2|LMNA_HUMAN;sp|P02545-4|LMNA_HUMAN;sp|P02545-6|LMNA_HUMAN;sp|P02545-3|LMNA_HUMAN;sp|P02545|LMNA_HUMAN	2;2;2;2;2;2	2;2;2;2;2;2	2;2;2;2;2;2	;;;;;	6	2	2	2	1	2	1	1	2	1	1	2	1	3.5	3.5	3.5	62.852	565	565;572;574;614;634;664	0	13.297	By MS/MS	By MS/MS	By MS/MS	1.6	3.5	1.6	18206000	7391300	4686600	6128500	0	0	12764000	2	3	2	7				31	648;649	True;True
sp|P02647|APOA1_HUMAN;CON__P15497	sp|P02647|APOA1_HUMAN	11;1	11;1	11;1		2	11	11	11	11	11	11	11	11	11	11	11	11	39.7	39.7	39.7	30.777	267	267;265	0	138.84	By MS/MS	By MS/MS	By MS/MS	39.7	39.7	39.7	885670000	314660000	274190000	296820000	562440000	471940000	478990000	12	12	9	33				32	150;272;712;779;796;948;1130;1289;1290;1292;1344	True;True;True;True;True;True;True;True;True;True;True
sp|P02649|APOE_HUMAN;CON__Q03247	sp|P02649|APOE_HUMAN	16;3	16;3	16;3		2	16	16	16	16	14	12	16	14	12	16	14	12	53	53	53	36.154	317	317;316	0	300.92	By MS/MS	By MS/MS	By MS/MS	53	47	41.3	2629100000	1392500000	657170000	579420000	1008700000	1384100000	1346600000	28	24	20	72				33	10;48;64;113;183;373;656;689;710;763;980;1019;1093;1286;1336;1348	True;True;True;True;True;True;True;True;True;True;True;True;True;True;True;True
sp|P02671-2|FIBA_HUMAN;sp|P02671|FIBA_HUMAN;CON__P02672	sp|P02671-2|FIBA_HUMAN;sp|P02671|FIBA_HUMAN	37;37;2	37;37;2	37;37;2	;	3	37	37	37	37	32	28	37	32	28	37	32	28	64.9	64.9	64.9	69.756	644	644;866;615	0	323.31	By MS/MS	By MS/MS	By MS/MS	64.9	52.2	46.9	14899000000	6721700000	3951000000	4226200000	6084700000	7511100000	7910200000	144	101	92	337				34	68;184;186;222;223;276;285;288;390;408;409;434;435;482;488;489;669;708;825;833;834;842;844;845;899;903;905;909;930;932;937;954;990;1121;1122;1287;1288	True;True;True;True;True;True;True;True;True;True;True;True;True;True;True;True;True;True;True;True;True;True;True;True;True;True;True;True;True;True;True;True;True;True;True;True;True
sp|P02675|FIBB_HUMAN;CON__P02676	sp|P02675|FIBB_HUMAN	44;2	44;2	44;2		2	44	44	44	43	35	37	43	35	37	43	35	37	77.2	77.2	77.2	55.928	491	491;495	0	323.31	By MS/MS	By MS/MS	By MS/MS	77.2	73.3	74.5	16926000000	8022600000	4823500000	4080000000	9243800000	7878100000	6856800000	303	115	138	556				35	38;39;79;80;173;174;176;234;236;387;440;477;478;487;570;574;586;613;614;621;646;668;838;839;840;859;912;913;914;923;924;926;945;946;976;984;1152;1160;1161;1249;1267;1327;1387;1403	True;True;True;True;True;True;True;True;True;True;True;True;True;True;True;True;True;True;True;True;True;True;True;True;True;True;True;True;True;True;True;True;True;True;True;True;True;True;True;True;True;True;True;True
sp|P02679-2|FIBG_HUMAN;sp|P02679|FIBG_HUMAN	sp|P02679-2|FIBG_HUMAN;sp|P02679|FIBG_HUMAN	31;31	31;31	31;31	;	2	31	31	31	31	25	25	31	25	25	31	25	25	59.3	59.3	59.3	49.496	437	437;453	0	323.31	By MS/MS	By MS/MS	By MS/MS	59.3	55.1	56.1	14997000000	6814300000	4571400000	3611400000	6970400000	7525700000	7790400000	112	67	60	239				36	45;46;172;200;201;242;304;313;314;353;541;542;631;632;633;659;810;846;847;848;922;957;968;969;1173;1197;1198;1216;1355;1376;1377	True;True;True;True;True;True;True;True;True;True;True;True;True;True;True;True;True;True;True;True;True;True;True;True;True;True;True;True;True;True;True
sp|P02730|B3AT_HUMAN;sp|P02730-2|B3AT_HUMAN	sp|P02730|B3AT_HUMAN;sp|P02730-2|B3AT_HUMAN	12;11	12;11	12;11	;	2	12	12	12	11	11	11	11	11	11	11	11	11	19.1	19.1	19.1	101.79	911	911;846	0	150.92	By MS/MS	By MS/MS	By MS/MS	17.7	18.2	17.6	255930000	107450000	80650000	67831000	141260000	147520000	129680000	10	14	11	35				37	14;316;321;448;491;568;765;800;918;1260;1332;1389	True;True;True;True;True;True;True;True;True;True;True;True
sp|P02743|SAMP_HUMAN	sp|P02743|SAMP_HUMAN	7	7	7		1	7	7	7	7	7	7	7	7	7	7	7	7	30	30	30	25.387	223	223	0	87.282	By MS/MS	By MS/MS	By MS/MS	30	30	30	596130000	216830000	195310000	183990000	202230000	406560000	408100000	7	7	8	22				38	114;175;471;602;603;950;1232	True;True;True;True;True;True;True
sp|P02745|C1QA_HUMAN	sp|P02745|C1QA_HUMAN	2	2	2		1	2	2	2	2	2	2	2	2	2	2	2	2	9.4	9.4	9.4	26.016	245	245	0	12.571	By MS/MS	By MS/MS	By matching	9.4	9.4	9.4	13135000	10479000	1358300	1297500	11002000	2580900	2496800	2	1	0	3				39	392;622	True;True
sp|P02746|C1QB_HUMAN	sp|P02746|C1QB_HUMAN	3	3	3		1	3	3	3	2	3	1	2	3	1	2	3	1	14.6	14.6	14.6	26.721	253	253	0	26.082	By MS/MS	By MS/MS	By matching	9.1	14.6	5.5	17769000	8760700	6785500	2223200	11280000	11964000	0	2	2	0	4				40	420;667;1279	True;True;True
sp|P02747|C1QC_HUMAN	sp|P02747|C1QC_HUMAN	3	3	3		1	3	3	3	3	3	2	3	3	2	3	3	2	16.3	16.3	16.3	25.773	245	245	0	40.018	By MS/MS	By MS/MS	By MS/MS	16.3	16.3	9	103360000	64693000	22319000	16348000	44210000	50387000	51783000	2	3	2	7				41	329;335;973	True;True;True
sp|P02748|CO9_HUMAN;CON__Q3MHN2	sp|P02748|CO9_HUMAN	3;1	3;1	3;1		2	3	3	3	3	3	3	3	3	3	3	3	3	8.8	8.8	8.8	63.173	559	559;548	0	35.009	By MS/MS	By MS/MS	By MS/MS	8.8	8.8	8.8	44677000	17935000	13491000	13251000	18654000	28866000	26809000	4	2	2	8				42	41;447;795	True;True;True
sp|P02749|APOH_HUMAN	sp|P02749|APOH_HUMAN	3	3	3		1	3	3	3	3	3	3	3	3	3	3	3	3	16.5	16.5	16.5	38.298	345	345	0	33.367	By MS/MS	By MS/MS	By MS/MS	16.5	16.5	16.5	160190000	147730000	6302900	6156500	85111000	50660000	37224000	6	6	5	17				43	315;1107;1345	True;True;True
sp|P02751-10|FINC_HUMAN;sp|P02751-5|FINC_HUMAN;sp|P02751-9|FINC_HUMAN;sp|P02751-14|FINC_HUMAN;sp|P02751-8|FINC_HUMAN;sp|P02751-17|FINC_HUMAN;sp|P02751-3|FINC_HUMAN;sp|P02751|FINC_HUMAN;sp|P02751-6|FINC_HUMAN;sp|P02751-13|FINC_HUMAN;sp|P02751-7|FINC_HUMAN;sp|P02751-15|FINC_HUMAN;sp|P02751-4|FINC_HUMAN;sp|P02751-11|FINC_HUMAN;sp|P02751-12|FINC_HUMAN;sp|P02751-2|FINC_HUMAN;sp|P02751-16|FINC_HUMAN	sp|P02751-10|FINC_HUMAN;sp|P02751-5|FINC_HUMAN;sp|P02751-9|FINC_HUMAN;sp|P02751-14|FINC_HUMAN;sp|P02751-8|FINC_HUMAN;sp|P02751-17|FINC_HUMAN;sp|P02751-3|FINC_HUMAN;sp|P02751|FINC_HUMAN;sp|P02751-6|FINC_HUMAN;sp|P02751-13|FINC_HUMAN;sp|P02751-7|FINC_HUMAN;sp|P02751-15|FINC_HUMAN;sp|P02751-4|FINC_HUMAN;sp|P02751-11|FINC_HUMAN;sp|P02751-12|FINC_HUMAN	44;44;44;44;44;44;44;44;43;42;42;42;40;39;36;5;5	44;44;44;44;44;44;44;44;43;42;42;42;40;39;36;5;5	44;44;44;44;44;44;44;44;43;42;42;42;40;39;36;5;5	;;;;;;;;;;;;;;	17	44	44	44	43	41	39	43	41	39	43	41	39	34.3	34.3	34.3	239.62	2176	2176;2211;2240;2265;2296;2330;2355;2386;2184;2267;2446;2477;2031;2386;2008;642;657	0	323.31	By MS/MS	By MS/MS	By MS/MS	34.2	31.6	29.5	1607200000	833600000	379410000	394150000	786160000	781530000	858130000	63	62	52	177				44	11;123;152;163;187;197;238;277;287;310;319;346;348;410;497;593;598;608;892;915;927;931;933;993;1080;1081;1087;1099;1114;1127;1157;1183;1186;1210;1221;1222;1280;1303;1307;1311;1323;1342;1346;1359	True;True;True;True;True;True;True;True;True;True;True;True;True;True;True;True;True;True;True;True;True;True;True;True;True;True;True;True;True;True;True;True;True;True;True;True;True;True;True;True;True;True;True;True
sp|P02760|AMBP_HUMAN	sp|P02760|AMBP_HUMAN	4	4	4		1	4	4	4	4	3	3	4	3	3	4	3	3	19	19	19	38.999	352	352	0	44.362	By MS/MS	By MS/MS	By MS/MS	19	14.2	14.2	87058000	50162000	14887000	22009000	46196000	27244000	47049000	6	4	2	12				45	281;364;860;1313	True;True;True;True
sp|P02766|TTHY_HUMAN	sp|P02766|TTHY_HUMAN	8	8	8		1	8	8	8	8	6	6	8	6	6	8	6	6	59.9	59.9	59.9	15.887	147	147	0	95.889	By MS/MS	By MS/MS	By MS/MS	59.9	44.2	59.2	297140000	140110000	75687000	81341000	183280000	148220000	139560000	14	10	7	31				46	57;437;1000;1001;1167;1168;1393;1394	True;True;True;True;True;True;True;True
sp|P04004|VTNC_HUMAN;CON__Q3ZBS7	sp|P04004|VTNC_HUMAN	17;4	17;4	17;4		2	17	17	17	16	13	13	16	13	13	16	13	13	44.1	44.1	44.1	54.305	478	478;484	0	186.67	By MS/MS	By MS/MS	By MS/MS	42.5	28.2	28.7	4733800000	2432100000	1154200000	1147500000	2714000000	2044500000	2280000000	197	35	37	269				47	110;217;218;219;303;421;433;607;703;831;832;964;981;997;1030;1185;1209	True;True;True;True;True;True;True;True;True;True;True;True;True;True;True;True;True
sp|P04083|ANXA1_HUMAN	sp|P04083|ANXA1_HUMAN	3	3	3		1	3	3	3	3	3	3	3	3	3	3	3	3	13	13	13	38.714	346	346	0	33.208	By MS/MS	By MS/MS	By MS/MS	13	13	13	24923000	13641000	5284900	5996800	13693000	11917000	11802000	3	4	5	12				48	69;405;442	True;True;True
sp|P04114|APOB_HUMAN;CON__ENSEMBL:ENSBTAP00000032840	sp|P04114|APOB_HUMAN	6;1	6;1	6;1		2	6	6	6	3	4	6	3	4	6	3	4	6	2.1	2.1	2.1	515.6	4563	4563;825	0	54.362	By MS/MS	By MS/MS	By MS/MS	1.3	1.4	2.1	20953000	8604300	5626700	6722300	11279000	10301000	8562100	3	3	7	13				49	240;376;492;502;552;1285	True;True;True;True;True;True
sp|P04196|HRG_HUMAN	sp|P04196|HRG_HUMAN	2	2	2		1	2	2	2	2	2	2	2	2	2	2	2	2	4.4	4.4	4.4	59.578	525	525	0	25.053	By MS/MS	By MS/MS	By MS/MS	4.4	4.4	4.4	8290800	4888000	1686200	1716600	5239400	3421200	3401600	4	1	1	6				50	139;189	True;True
sp|P04275|VWF_HUMAN	sp|P04275|VWF_HUMAN	4	4	4		1	4	4	4	4	3	3	4	3	3	4	3	3	1.8	1.8	1.8	309.26	2813	2813	0	35.989	By MS/MS	By MS/MS	By MS/MS	1.8	1.5	1.5	11382000	7391000	1870900	2119800	6284900	4388300	4135100	6	1	2	9				51	539;711;1310;1395	True;True;True;True
sp|Q99878|H2A1J_HUMAN;sp|Q96KK5|H2A1H_HUMAN;sp|Q9BTM1|H2AJ_HUMAN;sp|Q16777|H2A2C_HUMAN;sp|Q93077|H2A1C_HUMAN;sp|Q7L7L0|H2A3_HUMAN;sp|Q6FI13|H2A2A_HUMAN;sp|P20671|H2A1D_HUMAN;sp|P0C0S8|H2A1_HUMAN;sp|P04908|H2A1B_HUMAN;sp|Q71UI9-5|H2AV_HUMAN;sp|Q71UI9-2|H2AV_HUMAN;sp|Q71UI9|H2AV_HUMAN;sp|P0C0S5|H2AZ_HUMAN;sp|Q8IUE6|H2A2B_HUMAN;sp|Q96QV6|H2A1A_HUMAN;sp|P16104|H2AX_HUMAN;sp|Q9BTM1-2|H2AJ_HUMAN	sp|Q99878|H2A1J_HUMAN;sp|Q96KK5|H2A1H_HUMAN;sp|Q9BTM1|H2AJ_HUMAN;sp|Q16777|H2A2C_HUMAN;sp|Q93077|H2A1C_HUMAN;sp|Q7L7L0|H2A3_HUMAN;sp|Q6FI13|H2A2A_HUMAN;sp|P20671|H2A1D_HUMAN;sp|P0C0S8|H2A1_HUMAN;sp|P04908|H2A1B_HUMAN;sp|Q71UI9-5|H2AV_HUMAN;sp|Q71UI9-2|H2AV_HUMAN;sp|Q71UI9|H2AV_HUMAN;sp|P0C0S5|H2AZ_HUMAN;sp|Q8IUE6|H2A2B_HUMAN;sp|Q96QV6|H2A1A_HUMAN;sp|P16104|H2AX_HUMAN;sp|Q9BTM1-2|H2AJ_HUMAN	2;2;2;2;2;2;2;2;2;2;1;1;1;1;1;1;1;1	2;2;2;2;2;2;2;2;2;2;1;1;1;1;1;1;1;1	2;2;2;2;2;2;2;2;2;2;1;1;1;1;1;1;1;1	;;;;;;;;;;;;;;;;;	18	2	2	2	2	2	2	2	2	2	2	2	2	21.9	21.9	21.9	13.936	128	128;128;129;129;130;130;130;130;130;130;66;114;128;128;130;131;143;151	0	21.642	By MS/MS	By MS/MS	By MS/MS	21.9	21.9	21.9	178010000	81678000	43899000	52429000	67806000	100590000	116170000	3	3	5	11				52	32;1305	True;True
sp|P06396-2|GELS_HUMAN;sp|P06396-4|GELS_HUMAN;sp|P06396-3|GELS_HUMAN;sp|P06396|GELS_HUMAN;CON__Q3SX14	sp|P06396-2|GELS_HUMAN;sp|P06396-4|GELS_HUMAN;sp|P06396-3|GELS_HUMAN;sp|P06396|GELS_HUMAN;CON__Q3SX14	2;2;2;2;1	2;2;2;2;1	2;2;2;2;1	;;;;	5	2	2	2	1	1	0	1	1	0	1	1	0	4.8	4.8	4.8	80.64	731	731;739;742;782;781	0	10.701	By MS/MS	By MS/MS		1.5	3.3	0	318270	0	318270	0	0	679310	0	1	1	0	2			+	53	30;302	True;True
sp|P06576|ATPB_HUMAN	sp|P06576|ATPB_HUMAN	7	7	7		1	7	7	7	7	6	5	7	6	5	7	6	5	22.5	22.5	22.5	56.559	529	529	0	95.121	By MS/MS	By MS/MS	By MS/MS	22.5	19.8	16.1	33434000	19140000	9820600	4472800	21195000	13137000	15084000	5	8	7	20				54	40;181;323;347;816;1057;1178	True;True;True;True;True;True;True
sp|P06727|APOA4_HUMAN;CON__Q32PJ2	sp|P06727|APOA4_HUMAN	25;2	25;2	25;2		2	25	25	25	24	21	18	24	21	18	24	21	18	56.3	56.3	56.3	45.398	396	396;380	0	314.4	By MS/MS	By MS/MS	By MS/MS	56.3	50.3	44.9	3537100000	1536600000	1060300000	940220000	1503200000	2118900000	2065500000	34	26	23	83				55	47;73;149;262;511;512;513;514;575;630;651;666;684;688;706;747;806;818;998;1020;1039;1040;1041;1250;1275	True;True;True;True;True;True;True;True;True;True;True;True;True;True;True;True;True;True;True;True;True;True;True;True;True
sp|P06858|LIPL_HUMAN	sp|P06858|LIPL_HUMAN	6	6	6		1	6	6	6	6	5	6	6	5	6	6	5	6	20.4	20.4	20.4	53.162	475	475	0	51.477	By MS/MS	By MS/MS	By MS/MS	20.4	16.2	20.4	106600000	60063000	28061000	18476000	59042000	54100000	45295000	9	3	3	15				56	264;401;592;794;1033;1120	True;True;True;True;True;True
sp|Q8N257|H2B3B_HUMAN;sp|Q16778|H2B2E_HUMAN;sp|P33778|H2B1B_HUMAN;sp|P23527|H2B1O_HUMAN;sp|P06899|H2B1J_HUMAN;sp|Q6DRA6|H2B2D_HUMAN;sp|Q6DN03|H2B2C_HUMAN	sp|Q8N257|H2B3B_HUMAN;sp|Q16778|H2B2E_HUMAN;sp|P33778|H2B1B_HUMAN;sp|P23527|H2B1O_HUMAN;sp|P06899|H2B1J_HUMAN;sp|Q6DRA6|H2B2D_HUMAN;sp|Q6DN03|H2B2C_HUMAN	4;4;4;4;4;2;2	4;4;4;4;4;2;2	2;2;2;2;2;2;2	;;;;;;	7	4	4	2	4	2	2	4	2	2	2	0	0	27	27	7.9	13.908	126	126;126;126;126;126;164;193	0	52.906	By MS/MS	By MS/MS	By MS/MS	27	19	19	494310000	233230000	118600000	142480000	235570000	223540000	244640000	6	7	8	21				57	77;278;617;722	True;True;True;True
sp|P07355|ANXA2_HUMAN;sp|P07355-2|ANXA2_HUMAN;sp|A6NMY6|AXA2L_HUMAN	sp|P07355|ANXA2_HUMAN;sp|P07355-2|ANXA2_HUMAN;sp|A6NMY6|AXA2L_HUMAN	20;20;13	20;20;13	20;20;13	;;	3	20	20	20	20	17	17	20	17	17	20	17	17	60.5	60.5	60.5	38.604	339	339;357;339	0	266.77	By MS/MS	By MS/MS	By MS/MS	60.5	51.9	56	962960000	530000000	214810000	218160000	409760000	501390000	515700000	22	20	24	66				58	19;122;142;169;359;402;403;454;791;940;982;1007;1060;1097;1098;1111;1139;1156;1159;1340	True;True;True;True;True;True;True;True;True;True;True;True;True;True;True;True;True;True;True;True
sp|P07437|TBB5_HUMAN;sp|Q9BVA1|TBB2B_HUMAN;sp|Q13885|TBB2A_HUMAN;sp|A6NNZ2|TBB8L_HUMAN;sp|Q9H4B7|TBB1_HUMAN;CON__ENSEMBL:ENSBTAP00000025008	sp|P07437|TBB5_HUMAN;sp|Q9BVA1|TBB2B_HUMAN;sp|Q13885|TBB2A_HUMAN	12;8;8;2;1;1	12;8;8;2;1;1	2;0;0;0;0;0	;;	6	12	12	2	9	10	11	9	10	11	0	2	2	41.7	41.7	7.2	49.67	444	444;445;445;444;451;536	0	175.2	By MS/MS	By MS/MS	By MS/MS	31.3	32.7	35.8	229900000	125190000	44635000	60074000	137780000	92187000	106750000	14	12	14	40				59	43;72;394;559;576;653;694;809;829;910;1023;1379	True;True;True;True;True;True;True;True;True;True;True;True
sp|P07585|PGS2_HUMAN;sp|P07585-4|PGS2_HUMAN;sp|P07585-3|PGS2_HUMAN;sp|P07585-2|PGS2_HUMAN;sp|P07585-5|PGS2_HUMAN	sp|P07585|PGS2_HUMAN;sp|P07585-4|PGS2_HUMAN	10;7;4;4;1	10;7;4;4;1	10;7;4;4;1	;	5	10	10	10	10	7	6	10	7	6	10	7	6	34.5	34.5	34.5	39.746	359	359;172;212;250;75	0	95.061	By MS/MS	By MS/MS	By MS/MS	34.5	30.4	24.5	493500000	200310000	163170000	130020000	170630000	356010000	292730000	14	10	9	33				60	95;96;127;162;589;616;884;1295;1304;1322	True;True;True;True;True;True;True;True;True;True
sp|P07942|LAMB1_HUMAN	sp|P07942|LAMB1_HUMAN	5	5	5		1	5	5	5	5	4	5	5	4	5	5	4	5	5.3	5.3	5.3	198.04	1786	1786	0	171.18	By MS/MS	By MS/MS	By MS/MS	5.3	4.3	5.3	56841000	31924000	12064000	12853000	27492000	25993000	26210000	9	10	9	28				61	75;254;877;1218;1391	True;True;True;True;True
sp|P08123|CO1A2_HUMAN	sp|P08123|CO1A2_HUMAN	4	4	4		1	4	4	4	4	4	4	4	4	4	4	4	4	4	4	4	129.31	1366	1366	0	37.015	By MS/MS	By MS/MS	By MS/MS	4	4	4	2140500000	713150000	743770000	683570000	944560000	1563800000	1123500000	9	10	8	27				62	357;372;458;476	True;True;True;True
sp|P08133|ANXA6_HUMAN;sp|P08133-2|ANXA6_HUMAN	sp|P08133|ANXA6_HUMAN;sp|P08133-2|ANXA6_HUMAN	22;21	22;21	22;21	;	2	22	22	22	20	17	19	20	17	19	20	17	19	44.3	44.3	44.3	75.872	673	673;641	0	320.33	By MS/MS	By MS/MS	By MS/MS	38.3	32.1	36.7	308670000	160640000	73412000	74620000	163510000	151650000	147560000	24	19	20	63				63	60;118;120;151;161;225;232;233;237;327;378;404;436;701;705;814;851;1017;1018;1046;1050;1339	True;True;True;True;True;True;True;True;True;True;True;True;True;True;True;True;True;True;True;True;True;True
sp|P08311|CATG_HUMAN	sp|P08311|CATG_HUMAN	2	2	2		1	2	2	2	2	2	1	2	2	1	2	2	1	8.6	8.6	8.6	28.837	255	255	0	47.348	By MS/MS	By matching	By MS/MS	8.6	8.6	3.5	18109000	13204000	2779700	2125600	13093000	6044100	0	2	0	1	3				64	1135;1296	True;True
sp|P08493|MGP_HUMAN;sp|P08493-2|MGP_HUMAN	sp|P08493|MGP_HUMAN;sp|P08493-2|MGP_HUMAN	2;2	2;2	2;2	;	2	2	2	2	2	2	2	2	2	2	2	2	2	23.3	23.3	23.3	12.353	103	103;128	0	26.224	By MS/MS	By MS/MS	By MS/MS	23.3	23.3	23.3	35740000	20230000	8271800	7238300	20843000	16616000	15502000	2	1	2	5				65	868;1353	True;True
sp|P08572|CO4A2_HUMAN	sp|P08572|CO4A2_HUMAN	11	11	11		1	11	11	11	10	11	9	10	11	9	10	11	9	10	10	10	167.55	1712	1712	0	130.49	By MS/MS	By MS/MS	By MS/MS	9.3	10	8.2	559500000	234520000	152130000	172850000	211650000	284420000	416170000	13	12	13	38				66	37;344;370;398;413;495;509;820;929;1092;1100	True;True;True;True;True;True;True;True;True;True;True
sp|P08670|VIME_HUMAN;sp|P17661|DESM_HUMAN;sp|P41219|PERI_HUMAN;sp|P41219-2|PERI_HUMAN;sp|Q16352|AINX_HUMAN;sp|P07197-2|NFM_HUMAN;sp|P07196|NFL_HUMAN;sp|P07197|NFM_HUMAN;sp|P12036-2|NFH_HUMAN;sp|P12036|NFH_HUMAN	sp|P08670|VIME_HUMAN	20;3;2;2;1;1;1;1;1;1	20;3;2;2;1;1;1;1;1;1	20;3;2;2;1;1;1;1;1;1		10	20	20	20	19	20	18	19	20	18	19	20	18	44	44	44	53.651	466	466;470;470;471;499;540;543;916;963;1026	0	323.31	By MS/MS	By MS/MS	By MS/MS	44	44	40.3	620420000	282730000	173520000	164170000	319230000	342590000	333190000	20	23	24	67				67	178;235;261;291;292;294;553;554;580;642;643;681;727;764;766;826;889;978;1155;1217	True;True;True;True;True;True;True;True;True;True;True;True;True;True;True;True;True;True;True;True
sp|P08758|ANXA5_HUMAN	sp|P08758|ANXA5_HUMAN	11	11	11		1	11	11	11	7	11	9	7	11	9	7	11	9	44.7	44.7	44.7	35.936	320	320	0	174.08	By MS/MS	By MS/MS	By MS/MS	24.7	44.7	37.5	93153000	41564000	23405000	28184000	52002000	48808000	49409000	7	10	9	26				68	157;180;282;317;406;449;850;874;1016;1269;1381	True;True;True;True;True;True;True;True;True;True;True
sp|P09382|LEG1_HUMAN	sp|P09382|LEG1_HUMAN	5	5	5		1	5	5	5	5	5	5	5	5	5	5	5	5	51.9	51.9	51.9	14.716	135	135	0	51.62	By MS/MS	By MS/MS	By MS/MS	51.9	51.9	51.9	67429000	32598000	15445000	19387000	32241000	44649000	29049000	5	5	5	15				69	188;230;748;755;1022	True;True;True;True;True
sp|P0C0L4-2|CO4A_HUMAN;sp|P0C0L4|CO4A_HUMAN;CON__P01030;CON__ENSEMBL:ENSBTAP00000007350	sp|P0C0L4-2|CO4A_HUMAN;sp|P0C0L4|CO4A_HUMAN	5;5;1;1	5;5;1;1	1;1;1;1	;	4	5	5	1	4	5	5	4	5	5	1	1	1	7.3	7.3	0.7	187.7	1698	1698;1744;1741;1742	0	83.095	By MS/MS	By MS/MS	By MS/MS	5	7.3	7.3	56257000	30526000	13708000	12023000	34110000	26470000	23917000	9	9	4	22				70	84;191;1063;1085;1302	True;True;True;True;True
sp|P0C0L5|CO4B_HUMAN	sp|P0C0L5|CO4B_HUMAN	5	1	1		1	5	1	1	4	4	4	1	0	0	1	0	0	7.1	0.7	0.7	192.75	1744	1744	0	9.3145	By MS/MS	By matching	By matching	4.9	6.4	6.4	2677800	2677800	0	0	2677800	0	0	1	0	0	1				71	84;439;1063;1085;1302	False;True;False;False;False
sp|P62987|RL40_HUMAN;sp|P62979|RS27A_HUMAN;sp|P0CG47|UBB_HUMAN;sp|P0CG48|UBC_HUMAN	sp|P62987|RL40_HUMAN;sp|P62979|RS27A_HUMAN;sp|P0CG47|UBB_HUMAN;sp|P0CG48|UBC_HUMAN	2;2;2;2	2;2;2;2	2;2;2;2	;;;	4	2	2	2	2	2	1	2	2	1	2	2	1	19.5	19.5	19.5	14.728	128	128;156;229;685	0	48.96	By MS/MS	By MS/MS	By MS/MS	19.5	19.5	12.5	47958000	23673000	17719000	6566300	22433000	39058000	0	2	2	3	7				72	1138;1150	True;True
sp|P0DOY2|IGLC2_HUMAN;sp|P0DOY3|IGLC3_HUMAN;sp|P0CF74|IGLC6_HUMAN;sp|P0CG04|IGLC1_HUMAN;sp|B9A064|IGLL5_HUMAN;sp|P0DOX8|IGL1_HUMAN;sp|A0M8Q6|IGLC7_HUMAN	sp|P0DOY2|IGLC2_HUMAN;sp|P0DOY3|IGLC3_HUMAN;sp|P0CF74|IGLC6_HUMAN;sp|P0CG04|IGLC1_HUMAN;sp|B9A064|IGLL5_HUMAN;sp|P0DOX8|IGL1_HUMAN	12;9;7;7;7;7;4	12;9;7;7;7;7;4	12;9;7;7;7;7;4	;;;;;	7	12	12	12	12	11	8	12	11	8	12	11	8	88.7	88.7	88.7	11.293	106	106;106;106;106;214;216;106	0	137.83	By MS/MS	By MS/MS	By MS/MS	88.7	88.7	74.5	7005000000	3930000000	1893400000	1181600000	3073900000	3531600000	2650500000	191	56	55	302				73	7;8;18;34;99;100;971;1029;1096;1349;1350;1351	True;True;True;True;True;True;True;True;True;True;True;True
sp|P16403|H12_HUMAN;sp|P10412|H14_HUMAN;sp|P16402|H13_HUMAN;sp|P22492|H1T_HUMAN;sp|Q02539|H11_HUMAN	sp|P16403|H12_HUMAN;sp|P10412|H14_HUMAN;sp|P16402|H13_HUMAN	5;5;5;1;1	5;5;5;1;1	5;5;5;1;1	;;	5	5	5	5	5	4	4	5	4	4	5	4	4	16	16	16	21.364	213	213;219;221;207;215	0	36.658	By MS/MS	By MS/MS	By MS/MS	16	15.5	15.5	180980000	53504000	65701000	61778000	56507000	135990000	129910000	3	4	4	11				74	49;86;615;1027;1028	True;True;True;True;True
sp|P10515|ODP2_HUMAN	sp|P10515|ODP2_HUMAN	8	8	8		1	8	8	8	7	8	7	7	8	7	7	8	7	19.2	19.2	19.2	68.996	647	647	0	64.163	By MS/MS	By MS/MS	By MS/MS	17.6	19.2	15.8	63084000	37601000	11238000	14245000	33624000	20644000	36989000	6	5	5	16				75	211;212;456;587;772;1281;1315;1369	True;True;True;True;True;True;True;True
sp|P10809|CH60_HUMAN;sp|P10809-2|CH60_HUMAN	sp|P10809|CH60_HUMAN	3;1	3;1	3;1		2	3	3	3	2	3	1	2	3	1	2	3	1	8.6	8.6	8.6	61.054	573	573;158	0	33.337	By MS/MS	By MS/MS	By MS/MS	8.6	8.6	3.7	1838100	980210	496850	361080	1032400	1008200	0	3	7	2	12				76	65;1105;1106	True;True;True
sp|P10909-4|CLUS_HUMAN;sp|P10909|CLUS_HUMAN;sp|P10909-5|CLUS_HUMAN;sp|P10909-2|CLUS_HUMAN;sp|P10909-3|CLUS_HUMAN	sp|P10909-4|CLUS_HUMAN;sp|P10909|CLUS_HUMAN;sp|P10909-5|CLUS_HUMAN;sp|P10909-2|CLUS_HUMAN;sp|P10909-3|CLUS_HUMAN	16;16;16;16;10	16;16;16;16;10	16;16;16;16;10	;;;;	5	16	16	16	15	14	14	15	14	14	15	14	14	31	31	31	48.803	416	416;449;460;501;274	0	180.08	By MS/MS	By MS/MS	By MS/MS	31	28.8	25.2	1866100000	739210000	553980000	572920000	677700000	1219300000	1143400000	18	15	18	51				77	91;92;252;267;326;515;638;639;674;675;967;985;1147;1148;1308;1309	True;True;True;True;True;True;True;True;True;True;True;True;True;True;True;True
sp|P11047|LAMC1_HUMAN	sp|P11047|LAMC1_HUMAN	17	17	17		1	17	17	17	16	16	16	16	16	16	16	16	16	18.1	18.1	18.1	177.6	1609	1609	0	304.32	By MS/MS	By MS/MS	By MS/MS	16.1	17.3	17.3	327680000	155470000	88841000	83374000	171190000	163880000	176020000	22	17	19	58				78	103;195;196;228;397;693;746;752;768;781;916;934;1005;1101;1117;1124;1297	True;True;True;True;True;True;True;True;True;True;True;True;True;True;True;True;True
sp|P11142-2|HSP7C_HUMAN;sp|P11142|HSP7C_HUMAN;sp|P54652|HSP72_HUMAN;sp|P34931|HS71L_HUMAN;sp|P11021|GRP78_HUMAN	sp|P11142-2|HSP7C_HUMAN;sp|P11142|HSP7C_HUMAN;sp|P54652|HSP72_HUMAN;sp|P34931|HS71L_HUMAN;sp|P11021|GRP78_HUMAN	2;2;1;1;1	2;2;1;1;1	2;2;1;1;1	;;;;	5	2	2	2	2	1	2	2	1	2	2	1	2	5.7	5.7	5.7	53.517	493	493;646;639;641;654	0	16.517	By MS/MS	By MS/MS	By MS/MS	5.7	3.2	5.7	13136000	9558800	2031100	1546200	0	0	3220300	0	1	1	2				79	119;546	True;True
sp|P11166|GTR1_HUMAN	sp|P11166|GTR1_HUMAN	2	2	2		1	2	2	2	1	1	1	1	1	1	1	1	1	3.7	3.7	3.7	54.083	492	492	0	20.557	By MS/MS	By MS/MS	By MS/MS	1.6	1.6	2	2327400	2327400	0	0	2327400	0	0	1	1	1	3				80	1118;1306	True;True
sp|P11277-3|SPTB1_HUMAN;sp|P11277|SPTB1_HUMAN;sp|P11277-2|SPTB1_HUMAN	sp|P11277-3|SPTB1_HUMAN;sp|P11277|SPTB1_HUMAN;sp|P11277-2|SPTB1_HUMAN	4;4;4	4;4;4	4;4;4	;;	3	4	4	4	4	3	4	4	3	4	4	3	4	2.1	2.1	2.1	242.8	2106	2106;2137;2328	0	33.505	By MS/MS	By MS/MS	By MS/MS	2.1	1.6	2.1	13476000	7640900	1265100	4570100	10528000	4324400	5007000	3	2	2	7				81	159;320;481;821	True;True;True;True
sp|P12109|CO6A1_HUMAN	sp|P12109|CO6A1_HUMAN	27	27	27		1	27	27	27	25	24	25	25	24	25	25	24	25	38.9	38.9	38.9	108.53	1028	1028	0	323.31	By MS/MS	By MS/MS	By MS/MS	34.9	34.7	37	4645500000	1892900000	1256400000	1496300000	2159800000	2706700000	2691400000	67	84	75	226				82	29;101;109;116;124;182;198;207;208;263;306;400;424;503;623;720;788;789;896;901;1058;1104;1205;1229;1284;1373;1374	True;True;True;True;True;True;True;True;True;True;True;True;True;True;True;True;True;True;True;True;True;True;True;True;True;True;True
sp|P12110|CO6A2_HUMAN;sp|P12110-3|CO6A2_HUMAN;sp|P12110-2|CO6A2_HUMAN	sp|P12110|CO6A2_HUMAN;sp|P12110-3|CO6A2_HUMAN;sp|P12110-2|CO6A2_HUMAN	21;16;16	21;16;16	21;16;16	;;	3	21	21	21	20	16	17	20	16	17	20	16	17	30.8	30.8	30.8	108.58	1019	1019;828;918	0	255.59	By MS/MS	By MS/MS	By MS/MS	29.8	22.6	23.7	2338600000	1057800000	608260000	672550000	1182100000	1109500000	1310400000	54	56	60	170				83	85;140;213;220;221;473;516;637;672;869;878;883;890;936;944;962;1037;1109;1224;1240;1363	True;True;True;True;True;True;True;True;True;True;True;True;True;True;True;True;True;True;True;True;True
sp|P12111-2|CO6A3_HUMAN;sp|P12111|CO6A3_HUMAN;sp|P12111-4|CO6A3_HUMAN;sp|P12111-3|CO6A3_HUMAN;sp|P12111-5|CO6A3_HUMAN	sp|P12111-2|CO6A3_HUMAN;sp|P12111|CO6A3_HUMAN;sp|P12111-4|CO6A3_HUMAN;sp|P12111-3|CO6A3_HUMAN;sp|P12111-5|CO6A3_HUMAN	97;97;94;52;52	97;97;94;52;52	97;97;94;52;52	;;;;	5	97	97	97	91	89	92	91	89	92	91	89	92	41.7	41.7	41.7	321.35	2971	2971;3177;2570;1036;1237	0	323.31	By MS/MS	By MS/MS	By MS/MS	38.7	40.3	40.8	12414000000	5180700000	3487200000	3746200000	5848300000	7165700000	6833400000	180	203	210	593				84	6;12;15;53;59;61;67;134;141;144;146;185;214;215;216;231;259;290;298;352;354;362;380;386;507;508;518;519;520;521;522;523;533;544;581;588;604;610;624;641;664;726;737;738;739;744;749;773;782;812;813;843;856;866;879;880;893;900;943;951;952;956;960;966;970;983;988;994;1012;1043;1044;1071;1072;1073;1078;1079;1083;1089;1115;1166;1200;1201;1202;1203;1204;1206;1212;1213;1214;1236;1237;1239;1282;1298;1317;…	True;True;True;True;True;True;True;True;True;True;True;True;True;True;True;True;True;True;True;True;True;True;True;True;True;True;True;True;True;True;True;True;True;True;True;True;True;True;True;True;True;True;True;True;True;True;True;True;True;True;True;True;True;True;True;True;True;True;True;True;True;True;True;True;True;True;True;True;True;True;True;True;True;True;True;True;True;True;True;True…
sp|P12236|ADT3_HUMAN;sp|P12235|ADT1_HUMAN;sp|P05141|ADT2_HUMAN;sp|Q9H0C2|ADT4_HUMAN	sp|P12236|ADT3_HUMAN;sp|P12235|ADT1_HUMAN;sp|P05141|ADT2_HUMAN	4;2;2;1	4;2;2;1	4;2;2;1	;;	4	4	4	4	4	4	4	4	4	4	4	4	4	20.5	20.5	20.5	32.866	298	298;298;298;315	0	37.451	By MS/MS	By MS/MS	By MS/MS	20.5	20.5	20.5	50130000	32477000	7241700	10412000	27681000	15253000	26685000	5	4	4	13				85	128;270;1360;1362	True;True;True;True
sp|P14543-2|NID1_HUMAN;sp|P14543|NID1_HUMAN	sp|P14543-2|NID1_HUMAN;sp|P14543|NID1_HUMAN	13;13	13;13	13;13	;	2	13	13	13	13	11	11	13	11	11	13	11	11	17.8	17.8	17.8	122.02	1114	1114;1247	0	92.146	By MS/MS	By MS/MS	By MS/MS	17.8	14.5	14.5	245710000	97784000	68990000	78939000	93331000	148720000	167390000	10	12	10	32				86	54;89;275;337;609;611;853;863;939;941;1254;1283;1352	True;True;True;True;True;True;True;True;True;True;True;True;True
sp|P16157-2|ANK1_HUMAN;sp|P16157-11|ANK1_HUMAN;sp|P16157-9|ANK1_HUMAN;sp|P16157-6|ANK1_HUMAN;sp|P16157-7|ANK1_HUMAN;sp|P16157-4|ANK1_HUMAN;sp|P16157-13|ANK1_HUMAN;sp|P16157-10|ANK1_HUMAN;sp|P16157-15|ANK1_HUMAN;sp|P16157-8|ANK1_HUMAN;sp|P16157-5|ANK1_HUMAN;sp|P16157-16|ANK1_HUMAN;sp|P16157-3|ANK1_HUMAN;sp|P16157|ANK1_HUMAN;sp|P16157-21|ANK1_HUMAN;sp|P16157-12|ANK1_HUMAN;sp|P16157-14|ANK1_HUMAN	sp|P16157-2|ANK1_HUMAN;sp|P16157-11|ANK1_HUMAN;sp|P16157-9|ANK1_HUMAN;sp|P16157-6|ANK1_HUMAN;sp|P16157-7|ANK1_HUMAN;sp|P16157-4|ANK1_HUMAN;sp|P16157-13|ANK1_HUMAN;sp|P16157-10|ANK1_HUMAN;sp|P16157-15|ANK1_HUMAN;sp|P16157-8|ANK1_HUMAN;sp|P16157-5|ANK1_HUMAN;sp|P16157-16|ANK1_HUMAN;sp|P16157-3|ANK1_HUMAN;sp|P16157|ANK1_HUMAN;sp|P16157-21|ANK1_HUMAN;sp|P16157-12|ANK1_HUMAN;sp|P16157-14|ANK1_HUMAN	2;2;2;2;2;2;2;2;2;2;2;2;2;2;2;2;2	2;2;2;2;2;2;2;2;2;2;2;2;2;2;2;2;2	2;2;2;2;2;2;2;2;2;2;2;2;2;2;2;2;2	;;;;;;;;;;;;;;;;	17	2	2	2	2	2	2	2	2	2	2	2	2	2.8	2.8	2.8	166.48	1519	1519;1644;1672;1694;1718;1719;1743;1806;1821;1834;1856;1858;1880;1881;1897;1905;1983	0	16.114	By MS/MS	By MS/MS	By MS/MS	2.8	2.8	2.8	6914900	3935700	1520800	1458500	4256800	2859400	3103100	2	1	3	6				87	543;548	True;True
sp|P16671|CD36_HUMAN;sp|P16671-4|CD36_HUMAN;sp|P16671-3|CD36_HUMAN;sp|P16671-2|CD36_HUMAN	sp|P16671|CD36_HUMAN;sp|P16671-4|CD36_HUMAN;sp|P16671-3|CD36_HUMAN;sp|P16671-2|CD36_HUMAN	7;6;6;4	7;6;6;4	7;6;6;4	;;;	4	7	7	7	7	7	6	7	7	6	7	7	6	21.4	21.4	21.4	53.053	472	472;412;433;288	0	91.066	By MS/MS	By MS/MS	By MS/MS	21.4	21.4	14.8	129560000	62596000	33144000	33816000	83974000	56674000	63119000	9	7	5	21				88	257;938;979;1036;1076;1184;1193	True;True;True;True;True;True;True
sp|P18428|LBP_HUMAN	sp|P18428|LBP_HUMAN	2	2	2		1	2	2	2	2	2	2	2	2	2	2	2	2	7.7	7.7	7.7	53.383	481	481	0	12.905	By MS/MS	By matching	By MS/MS	7.7	7.7	7.7	2665000	1475900	590200	598910	1468300	1321700	1192900	1	0	2	3				89	414;1069	True;True
sp|P20774|MIME_HUMAN	sp|P20774|MIME_HUMAN	10	10	10		1	10	10	10	9	8	8	9	8	8	9	8	8	32.6	32.6	32.6	33.922	298	298	0	146.03	By MS/MS	By MS/MS	By MS/MS	32.6	29.5	29.5	135330000	67394000	29702000	38230000	57716000	66334000	81118000	9	7	8	24				90	125;273;629;657;663;750;758;792;989;991	True;True;True;True;True;True;True;True;True;True
sp|P21333-2|FLNA_HUMAN;sp|P21333|FLNA_HUMAN;sp|O75369-5|FLNB_HUMAN;sp|O75369-4|FLNB_HUMAN;sp|O75369-6|FLNB_HUMAN;sp|O75369-3|FLNB_HUMAN;sp|O75369-2|FLNB_HUMAN;sp|O75369-9|FLNB_HUMAN;sp|O75369|FLNB_HUMAN;sp|O75369-8|FLNB_HUMAN;sp|Q14315-2|FLNC_HUMAN;sp|Q14315|FLNC_HUMAN	sp|P21333-2|FLNA_HUMAN;sp|P21333|FLNA_HUMAN;sp|O75369-5|FLNB_HUMAN;sp|O75369-4|FLNB_HUMAN;sp|O75369-6|FLNB_HUMAN;sp|O75369-3|FLNB_HUMAN;sp|O75369-2|FLNB_HUMAN;sp|O75369-9|FLNB_HUMAN;sp|O75369|FLNB_HUMAN;sp|O75369-8|FLNB_HUMAN;sp|Q14315-2|FLNC_HUMAN;sp|Q14315|FLNC_HUMAN	2;2;1;1;1;1;1;1;1;1;1;1	2;2;1;1;1;1;1;1;1;1;1;1	2;2;1;1;1;1;1;1;1;1;1;1	;;;;;;;;;;;	12	2	2	2	1	2	2	1	2	2	1	2	2	1.5	1.5	1.5	280.01	2639	2639;2647;2146;2150;2537;2561;2578;2591;2602;2633;2692;2725	0	17.85	By MS/MS	By MS/MS	By MS/MS	0.4	1.5	1.5	4964800	2111600	1058400	1794700	0	2309400	3687500	1	2	2	5				91	699;1238	True;True
sp|P21980|TGM2_HUMAN;sp|P21980-2|TGM2_HUMAN;sp|P21980-3|TGM2_HUMAN	sp|P21980|TGM2_HUMAN	5;2;1	5;2;1	5;2;1		3	5	5	5	5	2	2	5	2	2	5	2	2	13.1	13.1	13.1	77.328	687	687;548;349	0	86.463	By MS/MS	By MS/MS	By MS/MS	13.1	4.2	4.2	27677000	18374000	4661900	4641800	14389000	12155000	11447000	6	3	3	12				92	63;830;1333;1354;1375	True;True;True;True;True
sp|P22105|TENX_HUMAN;sp|P22105-3|TENX_HUMAN;sp|P22105-4|TENX_HUMAN	sp|P22105|TENX_HUMAN;sp|P22105-3|TENX_HUMAN;sp|P22105-4|TENX_HUMAN	2;2;2	2;2;2	2;2;2	;;	3	2	2	2	0	1	2	0	1	2	0	1	2	1	1	1	458.22	4242	4242;4244;4245	0	11.089		By MS/MS	By MS/MS	0	0.7	1	288350	0	164970	123380	0	0	256970	0	1	2	3				93	671;1141	True;True
sp|P23142-4|FBLN1_HUMAN	sp|P23142-4|FBLN1_HUMAN	2	2	2		1	2	2	2	2	2	2	2	2	2	2	2	2	4	4	4	74.433	683	683	0	20.749	By MS/MS	By MS/MS	By MS/MS	4	4	4	43322000	25604000	8294800	9423200	19603000	21009000	22322000	2	2	2	6				94	158;599	True;True
sp|P23946-2|CMA1_HUMAN;sp|P23946|CMA1_HUMAN	sp|P23946-2|CMA1_HUMAN;sp|P23946|CMA1_HUMAN	2;2	2;2	2;2	;	2	2	2	2	1	2	2	1	2	2	1	2	2	27.9	27.9	27.9	14.893	136	136;247	0	13.082	By matching	By MS/MS	By MS/MS	11	27.9	27.9	22310000	4086800	8908400	9315000	0	18589000	19826000	0	2	2	4				95	90;1129	True;True
sp|P25705-2|ATPA_HUMAN;sp|P25705|ATPA_HUMAN;sp|P25705-3|ATPA_HUMAN	sp|P25705-2|ATPA_HUMAN;sp|P25705|ATPA_HUMAN;sp|P25705-3|ATPA_HUMAN	15;15;13	15;15;13	15;15;13	;;	3	15	15	15	13	13	14	13	13	14	13	13	14	40.8	40.8	40.8	54.493	503	503;553;531	0	193.06	By MS/MS	By MS/MS	By MS/MS	35	36.4	39.4	212920000	96530000	60980000	55414000	105400000	111940000	124760000	16	12	10	38				96	102;250;255;284;305;396;418;472;707;919;949;1123;1172;1268;1314	True;True;True;True;True;True;True;True;True;True;True;True;True;True;True
sp|P26022|PTX3_HUMAN	sp|P26022|PTX3_HUMAN	5	5	5		1	5	5	5	5	2	4	5	2	4	5	2	4	16.3	16.3	16.3	41.975	381	381	0	85.939	By MS/MS	By MS/MS	By MS/MS	16.3	6	13.4	21231000	13819000	2521900	4890700	12472000	8122500	8793200	4	0	2	6				97	50;677;803;807;849	True;True;True;True;True
sp|P27105|STOM_HUMAN;sp|P27105-2|STOM_HUMAN	sp|P27105|STOM_HUMAN;sp|P27105-2|STOM_HUMAN	5;4	5;4	5;4	;	2	5	5	5	4	2	3	4	2	3	4	2	3	25.7	25.7	25.7	31.73	288	288;123	0	53.404	By MS/MS	By MS/MS	By MS/MS	20.1	11.1	16.7	28123000	14585000	4284100	9253500	11408000	12687000	18907000	7	4	4	15				98	229;911;1136;1241;1378	True;True;True;True;True
sp|P33121|ACSL1_HUMAN;sp|P33121-2|ACSL1_HUMAN;sp|P33121-3|ACSL1_HUMAN;sp|Q9UKU0-7|ACSL6_HUMAN;sp|Q9UKU0-2|ACSL6_HUMAN;sp|Q9UKU0-5|ACSL6_HUMAN;sp|Q9UKU0-3|ACSL6_HUMAN;sp|Q9UKU0|ACSL6_HUMAN;sp|Q9UKU0-9|ACSL6_HUMAN;sp|Q9UKU0-6|ACSL6_HUMAN;sp|Q9UKU0-8|ACSL6_HUMAN;sp|Q9UKU0-1|ACSL6_HUMAN	sp|P33121|ACSL1_HUMAN;sp|P33121-2|ACSL1_HUMAN;sp|P33121-3|ACSL1_HUMAN	19;18;18;1;1;1;1;1;1;1;1;1	19;18;18;1;1;1;1;1;1;1;1;1	19;18;18;1;1;1;1;1;1;1;1;1	;;	12	19	19	19	17	17	14	17	17	14	17	17	14	32.2	32.2	32.2	77.942	698	698;688;698;622;667;690;697;697;708;712;722;722	0	173.55	By MS/MS	By MS/MS	By MS/MS	26.9	29.5	22.2	305900000	155510000	80761000	69630000	150420000	166280000	151000000	17	16	19	52				99	42;98;426;524;531;532;534;549;634;718;724;745;854;881;974;1006;1074;1266;1341	True;True;True;True;True;True;True;True;True;True;True;True;True;True;True;True;True;True;True
sp|P35555|FBN1_HUMAN;sp|P35556-2|FBN2_HUMAN;sp|P35556|FBN2_HUMAN	sp|P35555|FBN1_HUMAN	13;1;1	13;1;1	13;1;1		3	13	13	13	13	11	9	13	11	9	13	11	9	6.2	6.2	6.2	312.24	2871	2871;1473;2912	0	209.01	By MS/MS	By MS/MS	By MS/MS	6.2	5.4	4.3	176560000	103230000	34476000	38853000	94287000	71455000	91990000	17	10	6	33				100	112;245;379;382;468;469;537;886;917;928;1108;1356;1386	True;True;True;True;True;True;True;True;True;True;True;True;True
sp|P35579|MYH9_HUMAN;sp|P35579-2|MYH9_HUMAN;sp|P35749-4|MYH11_HUMAN;sp|P35749-3|MYH11_HUMAN;sp|P35749|MYH11_HUMAN;sp|P35749-2|MYH11_HUMAN;sp|Q7Z406|MYH14_HUMAN;sp|Q7Z406-6|MYH14_HUMAN;sp|Q7Z406-2|MYH14_HUMAN;sp|Q7Z406-5|MYH14_HUMAN;sp|Q7Z406-4|MYH14_HUMAN	sp|P35579|MYH9_HUMAN;sp|P35579-2|MYH9_HUMAN	43;30;5;5;5;5;2;2;2;1;1	43;30;5;5;5;5;2;2;2;1;1	36;24;2;2;2;2;1;1;1;1;1	;	11	43	43	36	38	37	35	38	37	35	32	32	31	30.9	30.9	26.1	226.53	1960	1960;1382;1938;1945;1972;1979;1995;2003;2036;1478;1779	0	323.31	By MS/MS	By MS/MS	By MS/MS	27.1	27.1	25.7	772270000	364840000	199970000	207460000	384110000	394820000	437920000	42	34	38	114				101	13;35;55;87;131;154;155;170;271;349;493;500;505;545;558;612;619;625;627;636;660;670;771;774;776;777;802;876;888;897;959;987;1061;1112;1116;1119;1165;1211;1242;1243;1244;1294;1318	True;True;True;True;True;True;True;True;True;True;True;True;True;True;True;True;True;True;True;True;True;True;True;True;True;True;True;True;True;True;True;True;True;True;True;True;True;True;True;True;True;True;True
sp|P35580|MYH10_HUMAN;sp|P35580-5|MYH10_HUMAN;sp|P35580-2|MYH10_HUMAN;sp|P35580-3|MYH10_HUMAN;sp|P35580-4|MYH10_HUMAN	sp|P35580|MYH10_HUMAN;sp|P35580-5|MYH10_HUMAN;sp|P35580-2|MYH10_HUMAN;sp|P35580-3|MYH10_HUMAN;sp|P35580-4|MYH10_HUMAN	8;8;8;8;8	1;1;1;1;1	1;1;1;1;1	;;;;	5	8	1	1	6	6	5	0	1	1	0	1	1	5.7	0.9	0.9	229	1976	1976;1985;1992;1997;2007	0	9.7847	By matching	By MS/MS	By MS/MS	3.8	4.9	3.8	524570	0	265140	259430	0	0	540330	0	1	1	2				102	13;35;619;660;776;1045;1165;1211	False;False;False;False;False;True;False;False
sp|P35625|TIMP3_HUMAN	sp|P35625|TIMP3_HUMAN	4	4	4		1	4	4	4	4	3	3	4	3	3	4	3	3	22.7	22.7	22.7	24.145	211	211	0	43.21	By MS/MS	By MS/MS	By MS/MS	22.7	13.3	13.3	93085000	35522000	23326000	34238000	43765000	54925000	57926000	5	3	3	11				103	865;871;1335;1390	True;True;True;True
sp|P35858|ALS_HUMAN;sp|P35858-2|ALS_HUMAN	sp|P35858|ALS_HUMAN;sp|P35858-2|ALS_HUMAN	3;3	3;3	3;3	;	2	3	3	3	3	3	2	3	3	2	3	3	2	7.8	7.8	7.8	66.034	605	605;643	0	33.102	By MS/MS	By MS/MS	By MS/MS	7.8	7.8	5.3	16786000	10387000	4100100	2299300	11375000	6646400	5905700	3	3	2	8				104	654;885;1190	True;True;True
sp|P36957|ODO2_HUMAN;sp|P36957-2|ODO2_HUMAN	sp|P36957|ODO2_HUMAN;sp|P36957-2|ODO2_HUMAN	2;1	2;1	2;1	;	2	2	2	2	1	2	2	1	2	2	1	2	2	5.5	5.5	5.5	48.755	453	453;367	0	18.215	By MS/MS	By MS/MS	By MS/MS	2.4	5.5	5.5	13409000	3276000	7111700	3021700	0	15179000	0	1	2	2	5				105	1158;1215	True;True
sp|P39059|COFA1_HUMAN	sp|P39059|COFA1_HUMAN	10	10	10		1	10	10	10	9	8	7	9	8	7	9	8	7	8.4	8.4	8.4	141.72	1388	1388	0	88.191	By MS/MS	By MS/MS	By MS/MS	7.9	6.8	6.7	139850000	67471000	36310000	36070000	58932000	75445000	85717000	6	7	7	20				106	1;25;192;345;391;894;1103;1145;1248;1392	True;True;True;True;True;True;True;True;True;True
sp|P39060-2|COIA1_HUMAN;sp|P39060-1|COIA1_HUMAN;sp|P39060|COIA1_HUMAN	sp|P39060-2|COIA1_HUMAN;sp|P39060-1|COIA1_HUMAN;sp|P39060|COIA1_HUMAN	2;2;2	2;2;2	2;2;2	;;	3	2	2	2	2	2	1	2	2	1	2	2	1	3.8	3.8	3.8	135.76	1339	1339;1519;1754	0	17.711	By MS/MS	By MS/MS	By MS/MS	3.8	3.8	1.5	16004000	11332000	3068600	1602800	11336000	6545800	0	3	2	2	7				107	130;399	True;True
sp|P40939|ECHA_HUMAN;sp|P40939-2|ECHA_HUMAN	sp|P40939|ECHA_HUMAN;sp|P40939-2|ECHA_HUMAN	7;4	7;4	7;4	;	2	7	7	7	7	6	4	7	6	4	7	6	4	15.2	15.2	15.2	82.999	763	763;260	0	66.627	By MS/MS	By MS/MS	By MS/MS	15.2	13.8	9.4	40675000	28568000	6493600	5613400	26623000	13371000	14125000	7	3	5	15				108	17;626;801;837;855;861;1133	True;True;True;True;True;True;True
sp|P49327|FAS_HUMAN	sp|P49327|FAS_HUMAN	41	41	41		1	41	41	41	36	33	29	36	33	29	36	33	29	27.1	27.1	27.1	273.42	2511	2511	0	323.31	By MS/MS	By MS/MS	By MS/MS	23.5	20.9	19.4	389940000	220060000	89665000	80215000	225810000	180530000	172160000	45	30	26	101				109	4;5;58;167;179;202;203;258;289;297;301;389;407;445;446;455;474;475;494;566;673;696;719;756;778;784;995;1015;1054;1059;1125;1146;1187;1252;1255;1261;1265;1301;1324;1343;1347	True;True;True;True;True;True;True;True;True;True;True;True;True;True;True;True;True;True;True;True;True;True;True;True;True;True;True;True;True;True;True;True;True;True;True;True;True;True;True;True;True
sp|P51884|LUM_HUMAN;CON__Q05443	sp|P51884|LUM_HUMAN	3;1	3;1	3;1		2	3	3	3	3	3	3	3	3	3	3	3	3	11.8	11.8	11.8	38.429	338	338;342	0	59.662	By MS/MS	By MS/MS	By MS/MS	11.8	11.8	11.8	25580000	13359000	4808800	7412000	14011000	10675000	14374000	4	6	6	16				110	328;761;1047	True;True;True
sp|P51888|PRELP_HUMAN	sp|P51888|PRELP_HUMAN	5	5	5		1	5	5	5	5	5	5	5	5	5	5	5	5	13.9	13.9	13.9	43.809	382	382	0	31.96	By MS/MS	By MS/MS	By MS/MS	13.9	13.9	13.9	62543000	34260000	16974000	11310000	40127000	28147000	25770000	5	4	4	13				111	665;730;757;887;1021	True;True;True;True;True
sp|P53007|TXTP_HUMAN	sp|P53007|TXTP_HUMAN	4	4	4		1	4	4	4	4	4	3	4	4	3	4	4	3	21.5	21.5	21.5	34.012	311	311	0	35.557	By MS/MS	By MS/MS	By MS/MS	21.5	21.5	17.7	35132000	20958000	7428500	6745100	13732000	16274000	20239000	3	7	6	16				112	309;311;360;415	True;True;True;True
sp|P55268|LAMB2_HUMAN	sp|P55268|LAMB2_HUMAN	16	16	16		1	16	16	16	15	13	13	15	13	13	15	13	13	13.9	13.9	13.9	195.98	1798	1798	0	179.57	By MS/MS	By MS/MS	By MS/MS	13.3	11.6	11.1	197160000	112280000	44317000	40571000	110910000	93331000	87118000	14	16	11	41				113	23;51;76;82;136;432;490;685;767;819;953;1038;1126;1253;1272;1372	True;True;True;True;True;True;True;True;True;True;True;True;True;True;True;True
sp|P56134-4|ATPK_HUMAN;sp|P56134-3|ATPK_HUMAN;sp|P56134-2|ATPK_HUMAN;sp|P56134|ATPK_HUMAN	sp|P56134-4|ATPK_HUMAN;sp|P56134-3|ATPK_HUMAN;sp|P56134-2|ATPK_HUMAN;sp|P56134|ATPK_HUMAN	2;2;2;2	2;2;2;2	2;2;2;2	;;;	4	2	2	2	2	2	2	2	2	2	2	2	2	49	49	49	5.7407	49	49;55;88;94	0	14.447	By MS/MS	By MS/MS	By MS/MS	49	49	49	11719000	8352200	1582000	1785000	8465000	3324700	3656800	2	2	1	5				114	132;683	True;True
sp|P59666|DEF3_HUMAN;sp|P59665|DEF1_HUMAN	sp|P59666|DEF3_HUMAN;sp|P59665|DEF1_HUMAN	3;3	3;3	3;3	;	2	3	3	3	3	2	2	3	2	2	3	2	2	20.2	20.2	20.2	10.245	94	94;94	0	21.724	By MS/MS	By MS/MS	By MS/MS	20.2	19.1	19.1	179400000	76790000	62564000	40044000	73368000	138880000	81479000	3	3	2	8				115	562;999;1365	True;True;True
sp|P63261|ACTG_HUMAN;sp|P60709|ACTB_HUMAN;sp|Q6S8J3|POTEE_HUMAN;sp|A5A3E0|POTEF_HUMAN;sp|P0CG38|POTEI_HUMAN;sp|Q9BYX7|ACTBM_HUMAN;sp|P0CG39|POTEJ_HUMAN	sp|P63261|ACTG_HUMAN;sp|P60709|ACTB_HUMAN;sp|Q6S8J3|POTEE_HUMAN	13;13;8;5;4;3;2	13;13;8;5;4;3;2	7;7;4;1;1;1;1	;;	7	13	13	7	12	13	13	12	13	13	6	7	7	42.9	42.9	29.3	41.792	375	375;375;1075;1075;1075;375;1038	0	194.95	By MS/MS	By MS/MS	By MS/MS	42.9	42.9	42.9	757010000	291870000	216150000	248990000	415750000	407630000	371400000	14	18	18	50				116	104;105;143;165;166;168;251;605;655;942;1095;1174;1196	True;True;True;True;True;True;True;True;True;True;True;True;True
sp|P62805|H4_HUMAN	sp|P62805|H4_HUMAN	7	7	7		1	7	7	7	7	6	6	7	6	6	7	6	6	46.6	46.6	46.6	11.367	103	103	0	80.296	By MS/MS	By MS/MS	By MS/MS	46.6	46.6	46.6	1167100000	461260000	326120000	379680000	766370000	575350000	591730000	11	8	6	25				117	177;578;579;640;1179;1180;1227	True;True;True;True;True;True;True
sp|P68133|ACTS_HUMAN;sp|P68032|ACTC_HUMAN;sp|P63267|ACTH_HUMAN;sp|P62736|ACTA_HUMAN;sp|P63267-2|ACTH_HUMAN	sp|P68133|ACTS_HUMAN;sp|P68032|ACTC_HUMAN;sp|P63267|ACTH_HUMAN;sp|P62736|ACTA_HUMAN;sp|P63267-2|ACTH_HUMAN	8;8;7;7;6	2;2;2;2;1	2;2;2;2;1	;;;;	5	8	2	2	8	8	8	2	2	2	2	2	2	22.5	9	9	42.051	377	377;377;376;377;333	0	14.792	By MS/MS	By MS/MS	By MS/MS	22.5	22.5	22.5	155800000	102380000	20817000	32606000	95595000	41050000	51992000	4	5	6	15				118	104;105;165;166;605;1095;1195;1383	False;False;False;False;False;False;True;True
sp|Q5VTE0|EF1A3_HUMAN;sp|P68104|EF1A1_HUMAN;sp|P68104-2|EF1A1_HUMAN;sp|Q05639|EF1A2_HUMAN	sp|Q5VTE0|EF1A3_HUMAN;sp|P68104|EF1A1_HUMAN;sp|P68104-2|EF1A1_HUMAN;sp|Q05639|EF1A2_HUMAN	6;6;5;4	6;6;5;4	6;6;5;4	;;;	4	6	6	6	6	5	4	6	5	4	6	5	4	20.8	20.8	20.8	50.184	462	462;462;441;463	0	52.404	By MS/MS	By MS/MS	By MS/MS	20.8	18.2	11.9	134630000	59046000	42080000	33501000	50216000	81864000	86553000	7	6	4	17				119	246;535;759;898;1219;1402	True;True;True;True;True;True
sp|P68363|TBA1B_HUMAN;sp|Q9BQE3|TBA1C_HUMAN;sp|P68363-2|TBA1B_HUMAN;sp|P68366-2|TBA4A_HUMAN;sp|P68366|TBA4A_HUMAN;sp|Q9NY65-2|TBA8_HUMAN;sp|Q9NY65|TBA8_HUMAN;sp|Q9H853|TBA4B_HUMAN	sp|P68363|TBA1B_HUMAN;sp|Q9BQE3|TBA1C_HUMAN;sp|P68363-2|TBA1B_HUMAN;sp|P68366-2|TBA4A_HUMAN;sp|P68366|TBA4A_HUMAN;sp|Q9NY65-2|TBA8_HUMAN;sp|Q9NY65|TBA8_HUMAN	12;11;10;8;8;6;6;1	12;11;10;8;8;6;6;1	2;1;2;2;2;1;1;1	;;;;;;	8	12	12	2	12	12	12	12	12	12	2	2	2	40.4	40.4	6	50.151	451	451;449;335;433;448;383;449;241	0	241.52	By MS/MS	By MS/MS	By MS/MS	40.4	40.4	40.4	302290000	154840000	69332000	78118000	133200000	156780000	173630000	15	12	12	39				120	27;106;210;249;300;540;704;882;955;1034;1134;1235	True;True;True;True;True;True;True;True;True;True;True;True
sp|P68371|TBB4B_HUMAN;sp|P04350|TBB4A_HUMAN;sp|Q13509-2|TBB3_HUMAN;sp|Q3ZCM7|TBB8_HUMAN	sp|P68371|TBB4B_HUMAN;sp|P04350|TBB4A_HUMAN;sp|Q13509-2|TBB3_HUMAN	11;10;6;3	2;2;1;1	1;1;0;1	;;	4	11	2	1	10	9	10	2	2	2	1	1	1	37.8	6.7	3.4	49.83	445	445;444;378;444	0	20.303	By MS/MS	By MS/MS	By MS/MS	34.6	28.8	31.9	19332000	10079000	4121200	5132000	10193000	8900900	10470000	3	1	3	7				121	71;107;394;559;576;653;694;809;910;1023;1379	True;True;False;False;False;False;False;False;False;False;False
sp|P68871|HBB_HUMAN	sp|P68871|HBB_HUMAN	9	9	5		1	9	9	5	9	9	8	9	9	8	5	5	5	73.5	73.5	46.9	15.998	147	147	0	119.97	By MS/MS	By MS/MS	By MS/MS	73.5	73.5	72.8	624560000	306670000	147680000	170220000	303690000	318320000	313910000	10	14	14	38				122	241;307;645;714;742;1010;1258;1277;1312	True;True;True;True;True;True;True;True;True
sp|P69905|HBA_HUMAN	sp|P69905|HBA_HUMAN	6	6	4		1	6	6	4	5	5	5	5	5	5	3	3	4	76.8	76.8	59.2	15.257	142	142	0	45.088	By MS/MS	By MS/MS	By MS/MS	56.3	57	65.5	199100000	84098000	63476000	51526000	95163000	118500000	91875000	7	5	5	17				123	318;733;835;1181;1188;1230	True;True;True;True;True;True
sp|P78539-3|SRPX_HUMAN;sp|P78539-5|SRPX_HUMAN;sp|P78539-2|SRPX_HUMAN;sp|P78539|SRPX_HUMAN;sp|P78539-4|SRPX_HUMAN	sp|P78539-3|SRPX_HUMAN;sp|P78539-5|SRPX_HUMAN;sp|P78539-2|SRPX_HUMAN;sp|P78539|SRPX_HUMAN	11;11;11;11;5	11;11;11;11;5	11;11;11;11;5	;;;	5	11	11	11	11	11	10	11	11	10	11	11	10	32.1	32.1	32.1	45.12	405	405;444;451;464;379	0	118.94	By MS/MS	By MS/MS	By MS/MS	32.1	32.1	29.9	300300000	150280000	67107000	82914000	165890000	133080000	147010000	14	20	19	53				124	193;479;561;567;573;717;770;1102;1300;1399;1400	True;True;True;True;True;True;True;True;True;True;True
sp|P84243|H33_HUMAN;sp|Q6NXT2|H3C_HUMAN;sp|Q71DI3|H32_HUMAN;sp|Q16695|H31T_HUMAN;sp|P68431|H31_HUMAN	sp|P84243|H33_HUMAN;sp|Q6NXT2|H3C_HUMAN;sp|Q71DI3|H32_HUMAN;sp|Q16695|H31T_HUMAN;sp|P68431|H31_HUMAN	2;1;1;1;1	2;1;1;1;1	2;1;1;1;1	;;;;	5	2	2	2	2	2	2	2	2	2	2	2	2	28.7	28.7	28.7	15.328	136	136;135;136;136;136	0	26.445	By MS/MS	By MS/MS	By MS/MS	28.7	28.7	28.7	130420000	82621000	33166000	14634000	49756000	80465000	53471000	2	3	4	9				125	334;1082	True;True
sp|P98160|PGBM_HUMAN	sp|P98160|PGBM_HUMAN	73	73	73		1	73	73	73	70	61	63	70	61	63	70	61	63	30.1	30.1	30.1	468.83	4391	4391	0	323.31	By MS/MS	By MS/MS	By MS/MS	28.2	24.2	26.6	3063600000	1454700000	769380000	839520000	1599900000	1564200000	1528900000	106	91	93	290				126	2;21;22;33;74;81;83;97;247;248;269;274;283;286;296;324;333;419;431;480;485;501;525;526;527;528;529;530;565;572;661;662;692;695;697;698;731;732;753;754;760;780;786;823;824;828;872;935;963;977;986;1004;1013;1024;1032;1035;1065;1067;1075;1094;1110;1164;1182;1189;1234;1246;1273;1278;1293;1319;1321;1357;1396	True;True;True;True;True;True;True;True;True;True;True;True;True;True;True;True;True;True;True;True;True;True;True;True;True;True;True;True;True;True;True;True;True;True;True;True;True;True;True;True;True;True;True;True;True;True;True;True;True;True;True;True;True;True;True;True;True;True;True;True;True;True;True;True;True;True;True;True;True;True;True;True;True
sp|Q00325-2|MPCP_HUMAN;sp|Q00325|MPCP_HUMAN	sp|Q00325-2|MPCP_HUMAN;sp|Q00325|MPCP_HUMAN	2;2	2;2	2;2	;	2	2	2	2	1	1	2	1	1	2	1	1	2	5.5	5.5	5.5	39.958	361	361;362	0	12.998	By MS/MS	By matching	By MS/MS	2.2	3.3	5.5	25354000	5114800	5867600	14372000	0	0	29933000	1	0	1	2				127	452;571	True;True
sp|Q00610-2|CLH1_HUMAN;sp|Q00610|CLH1_HUMAN;sp|P53675-2|CLH2_HUMAN;sp|P53675|CLH2_HUMAN	sp|Q00610-2|CLH1_HUMAN;sp|Q00610|CLH1_HUMAN;sp|P53675-2|CLH2_HUMAN;sp|P53675|CLH2_HUMAN	4;4;2;2	4;4;2;2	4;4;2;2	;;;	4	4	4	4	4	2	4	4	2	4	4	2	4	3.2	3.2	3.2	187.89	1639	1639;1675;1583;1640	0	42.211	By MS/MS	By MS/MS	By MS/MS	3.2	1.8	3.2	8722800	6876100	634910	1211800	4795000	3271300	2688700	2	1	3	6				128	26;280;723;891	True;True;True;True
sp|Q01082-3|SPTB2_HUMAN;sp|Q01082-2|SPTB2_HUMAN;sp|Q01082|SPTB2_HUMAN	sp|Q01082-3|SPTB2_HUMAN;sp|Q01082-2|SPTB2_HUMAN;sp|Q01082|SPTB2_HUMAN	2;2;2	2;2;2	2;2;2	;;	3	2	2	2	2	1	0	2	1	0	2	1	0	1	1	1	251.39	2155	2155;2168;2364	0	19.198	By MS/MS	By matching		1	0.5	0	3749600	2532100	1217500	0	2532100	0	0	2	0	0	2				129	160;808	True;True
sp|Q02878|RL6_HUMAN	sp|Q02878|RL6_HUMAN	2	2	2		1	2	2	2	2	2	1	2	2	1	2	2	1	8.7	8.7	8.7	32.728	288	288	0	21.786	By MS/MS	By MS/MS	By MS/MS	8.7	8.7	5.2	5973400	4087900	1622700	262790	4398200	3153100	0	1	1	0	2				130	44;88	True;True
sp|Q03135|CAV1_HUMAN;sp|Q03135-2|CAV1_HUMAN	sp|Q03135|CAV1_HUMAN;sp|Q03135-2|CAV1_HUMAN	3;2	3;2	3;2	;	2	3	3	3	3	3	3	3	3	3	3	3	3	30.3	30.3	30.3	20.471	178	178;147	0	27.151	By MS/MS	By MS/MS	By MS/MS	30.3	30.3	30.3	200070000	131520000	39061000	29489000	86913000	99198000	71825000	7	5	6	18				131	510;1330;1398	True;True;True
sp|Q05469-2|LIPS_HUMAN;sp|Q05469|LIPS_HUMAN	sp|Q05469-2|LIPS_HUMAN;sp|Q05469|LIPS_HUMAN	11;11	11;11	11;11	;	2	11	11	11	10	10	7	10	10	7	10	10	7	24.4	24.4	24.4	84.127	775	775;1076	0	126.12	By MS/MS	By MS/MS	By MS/MS	23.2	21.9	13.8	49555000	30444000	10731000	8380600	30738000	17732000	20277000	12	11	10	33				132	268;679;734;735;741;787;902;1056;1153;1171;1316	True;True;True;True;True;True;True;True;True;True;True
sp|Q06033-2|ITIH3_HUMAN;sp|Q06033|ITIH3_HUMAN	sp|Q06033-2|ITIH3_HUMAN;sp|Q06033|ITIH3_HUMAN	2;2	2;2	2;2	;	2	2	2	2	2	1	2	2	1	2	2	1	2	3.5	3.5	3.5	99.326	886	886;890	0	13.652	By MS/MS	By MS/MS	By matching	3.5	1.4	3.5	10578000	5446800	2666800	2464500	0	0	5133000	1	1	0	2				133	129;857	True;True
sp|Q07507|DERM_HUMAN	sp|Q07507|DERM_HUMAN	2	2	2		1	2	2	2	2	0	1	2	0	1	2	0	1	12.4	12.4	12.4	24.005	201	201	0	30.542	By MS/MS		By matching	12.4	0	8.5	23789000	20217000	0	3572100	20217000	0	0	3	0	0	3				134	947;1361	True;True
sp|Q09666|AHNK_HUMAN	sp|Q09666|AHNK_HUMAN	8	8	8		1	8	8	8	6	7	6	6	7	6	6	7	6	7.8	7.8	7.8	629.09	5890	5890	0	52.436	By MS/MS	By MS/MS	By MS/MS	7.3	6.3	5.9	93859000	43629000	27388000	22843000	49082000	42723000	57854000	5	4	6	15				135	20;340;422;582;583;584;585;1208	True;True;True;True;True;True;True;True
sp|Q13103|SPP24_HUMAN	sp|Q13103|SPP24_HUMAN	2	2	2		1	2	2	2	2	0	1	2	0	1	2	0	1	14.2	14.2	14.2	24.337	211	211	0	21.72	By MS/MS		By matching	14.2	0	5.7	10280000	8141000	0	2138500	8141000	0	0	2	0	0	2				136	1220;1276	True;True
sp|Q13813-3|SPTN1_HUMAN;sp|Q13813|SPTN1_HUMAN;sp|Q13813-2|SPTN1_HUMAN	sp|Q13813-3|SPTN1_HUMAN;sp|Q13813|SPTN1_HUMAN;sp|Q13813-2|SPTN1_HUMAN	2;2;2	2;2;2	2;2;2	;;	3	2	2	2	1	1	2	1	1	2	1	1	2	1.6	1.6	1.6	282.28	2452	2452;2472;2477	0	28.191	By matching	By matching	By MS/MS	0.8	0.8	1.6	5722500	3547900	923480	1251200	0	0	2605900	0	0	2	2				137	62;499	True;True
sp|Q14112-2|NID2_HUMAN;sp|Q14112|NID2_HUMAN	sp|Q14112-2|NID2_HUMAN;sp|Q14112|NID2_HUMAN	9;9	9;9	9;9	;	2	9	9	9	8	8	9	8	8	9	8	8	9	9.8	9.8	9.8	140.86	1274	1274;1375	0	116.52	By MS/MS	By MS/MS	By MS/MS	9.7	9	9.8	149770000	69668000	41029000	39077000	77500000	78435000	82690000	9	5	9	23				138	31;295;483;596;644;864;1154;1223;1256	True;True;True;True;True;True;True;True;True
sp|Q15063-7|POSTN_HUMAN;sp|Q15063-6|POSTN_HUMAN;sp|Q15063-4|POSTN_HUMAN;sp|Q15063-2|POSTN_HUMAN;sp|Q15063-3|POSTN_HUMAN;sp|Q15063-5|POSTN_HUMAN;sp|Q15063|POSTN_HUMAN;CON__Q2KJC7	sp|Q15063-7|POSTN_HUMAN;sp|Q15063-6|POSTN_HUMAN;sp|Q15063-4|POSTN_HUMAN;sp|Q15063-2|POSTN_HUMAN;sp|Q15063-3|POSTN_HUMAN;sp|Q15063-5|POSTN_HUMAN;sp|Q15063|POSTN_HUMAN;CON__Q2KJC7	9;9;9;9;9;9;9;5	9;9;9;9;9;9;9;5	9;9;9;9;9;9;9;5	;;;;;;;	8	9	9	9	9	7	9	9	7	9	9	7	9	20.5	20.5	20.5	80.356	721	721;749;751;779;781;809;836;779	0	134.74	By MS/MS	By MS/MS	By MS/MS	20.5	16.2	20.5	103310000	61677000	18888000	22744000	54943000	48031000	45033000	11	8	10	29			+	139	0;148;256;342;356;375;743;867;1271	True;True;True;True;True;True;True;True;True
sp|Q15198|PGFRL_HUMAN	sp|Q15198|PGFRL_HUMAN	2	2	2		1	2	2	2	2	1	1	2	1	1	2	1	1	8.3	8.3	8.3	41.86	375	375	0	16.982	By MS/MS	By MS/MS	By MS/MS	8.3	5.3	5.3	2813000	1890900	510210	411920	0	0	857910	2	2	1	5				140	368;1128	True;True
sp|Q15582|BGH3_HUMAN	sp|Q15582|BGH3_HUMAN	11	11	11		1	11	11	11	11	11	10	11	11	10	11	11	10	26.1	26.1	26.1	74.68	683	683	0	163.7	By MS/MS	By MS/MS	By MS/MS	26.1	26.1	24.7	100140000	50216000	26017000	23903000	48648000	53590000	53291000	13	14	12	39				141	244;339;355;551;804;1070;1143;1247;1270;1366;1367	True;True;True;True;True;True;True;True;True;True;True
sp|Q16363-2|LAMA4_HUMAN;sp|Q16363|LAMA4_HUMAN	sp|Q16363-2|LAMA4_HUMAN;sp|Q16363|LAMA4_HUMAN	18;18	18;18	18;18	;	2	18	18	18	17	14	12	17	14	12	17	14	12	15.7	15.7	15.7	201.77	1816	1816;1823	0	254.77	By MS/MS	By MS/MS	By MS/MS	14.2	12.6	10.5	213260000	118370000	58661000	36227000	107900000	109990000	101140000	21	14	14	49				142	9;206;260;366;564;577;606;647;783;805;852;992;1026;1052;1053;1144;1228;1358	True;True;True;True;True;True;True;True;True;True;True;True;True;True;True;True;True;True
sp|Q16553|LY6E_HUMAN	sp|Q16553|LY6E_HUMAN	2	2	2		1	2	2	2	1	2	2	1	2	2	1	2	2	15.3	15.3	15.3	13.507	131	131	0	10.981	By matching	By MS/MS	By MS/MS	9.9	15.3	15.3	22531000	1726600	17595000	3209700	0	33714000	10526000	0	2	2	4				143	93;94	True;True
sp|Q16853|AOC3_HUMAN;sp|Q16853-2|AOC3_HUMAN;sp|Q16853-3|AOC3_HUMAN	sp|Q16853|AOC3_HUMAN;sp|Q16853-2|AOC3_HUMAN	10;9;2	10;9;2	10;9;2	;	3	10	10	10	10	9	7	10	9	7	10	9	7	20.3	20.3	20.3	84.621	763	763;634;220	0	97.77	By MS/MS	By MS/MS	By MS/MS	20.3	17.3	12.2	135130000	47235000	42025000	45868000	67665000	75360000	89438000	10	8	5	23				144	117;226;453;628;687;895;996;1068;1364;1388	True;True;True;True;True;True;True;True;True;True
sp|Q562R1|ACTBL_HUMAN	sp|Q562R1|ACTBL_HUMAN	4	1	1		1	4	1	1	4	3	3	1	0	0	1	0	0	12.5	4.8	4.8	42.003	376	376	0	5.3179	By MS/MS	By matching	By matching	12.5	7.7	7.7	90868000	90868000	0	0	90868000	0	0	1	0	0	1				145	165;166;1095;1194	False;False;False;True
sp|Q71U36-2|TBA1A_HUMAN;sp|Q71U36|TBA1A_HUMAN;sp|Q13748|TBA3C_HUMAN;sp|Q13748-2|TBA3C_HUMAN;sp|Q6PEY2|TBA3E_HUMAN	sp|Q71U36-2|TBA1A_HUMAN;sp|Q71U36|TBA1A_HUMAN;sp|Q13748|TBA3C_HUMAN;sp|Q13748-2|TBA3C_HUMAN;sp|Q6PEY2|TBA3E_HUMAN	11;11;9;8;8	1;1;1;1;1	1;1;1;1;1	;;;;	5	11	1	1	11	11	11	1	1	1	1	1	1	40.6	3.4	3.4	46.297	416	416;451;450;418;450	0	11.928	By MS/MS	By MS/MS	By MS/MS	40.6	40.6	40.6	5384500	3075800	914440	1394200	0	0	2903800	2	1	1	4				146	27;106;210;249;300;540;700;882;955;1134;1235	False;False;False;False;False;False;True;False;False;False;False
sp|Q76M96|CCD80_HUMAN;sp|Q76M96-2|CCD80_HUMAN	sp|Q76M96|CCD80_HUMAN;sp|Q76M96-2|CCD80_HUMAN	5;5	5;5	5;5	;	2	5	5	5	5	5	4	5	5	4	5	5	4	6.7	6.7	6.7	108.17	950	950;961	0	75.423	By MS/MS	By MS/MS	By MS/MS	6.7	6.7	5.2	45341000	25137000	13113000	7091100	26001000	20243000	21649000	4	3	4	11				147	721;925;1088;1090;1326	True;True;True;True;True
sp|Q7Z5L7|PODN_HUMAN;sp|Q7Z5L7-2|PODN_HUMAN;sp|Q7Z5L7-3|PODN_HUMAN;sp|Q7Z5L7-4|PODN_HUMAN	sp|Q7Z5L7|PODN_HUMAN;sp|Q7Z5L7-2|PODN_HUMAN;sp|Q7Z5L7-3|PODN_HUMAN;sp|Q7Z5L7-4|PODN_HUMAN	2;2;2;1	2;2;2;1	2;2;2;1	;;;	4	2	2	2	1	1	2	1	1	2	1	1	2	5.1	5.1	5.1	68.975	613	613;642;661;519	0	11.098	By MS/MS	By matching	By MS/MS	2.9	2.1	5.1	6018200	1308000	2018700	2691600	0	0	5605800	0	0	1	1				148	322;1048	True;True
sp|Q86UX2-2|ITIH5_HUMAN;sp|Q86UX2-3|ITIH5_HUMAN;sp|Q86UX2|ITIH5_HUMAN	sp|Q86UX2-2|ITIH5_HUMAN;sp|Q86UX2-3|ITIH5_HUMAN;sp|Q86UX2|ITIH5_HUMAN	2;2;2	2;2;2	2;2;2	;;	3	2	2	2	1	1	2	1	1	2	1	1	2	3.5	3.5	3.5	77.4	694	694;728;942	0	12.448	By matching	By matching	By MS/MS	2.2	2.2	3.5	5451400	2233900	1083600	2133900	0	0	4444400	0	0	2	2				149	121;338	True;True
sp|Q8N474|SFRP1_HUMAN	sp|Q8N474|SFRP1_HUMAN	3	3	3		1	3	3	3	3	3	3	3	3	3	3	3	3	15.3	15.3	15.3	35.385	314	314	0	25.98	By MS/MS	By MS/MS	By MS/MS	15.3	15.3	15.3	68435000	37218000	15168000	16048000	35682000	34433000	32901000	3	3	4	10				150	351;862;1014	True;True;True
sp|Q92743|HTRA1_HUMAN	sp|Q92743|HTRA1_HUMAN	4	4	4		1	4	4	4	4	3	2	4	3	2	4	3	2	13.1	13.1	13.1	51.286	480	480	0	33.713	By MS/MS	By MS/MS	By MS/MS	13.1	6.2	4.2	32818000	15222000	10249000	7347200	19285000	16478000	16636000	3	3	2	8				151	504;762;1077;1382	True;True;True;True
sp|Q92954-5|PRG4_HUMAN;sp|Q92954-4|PRG4_HUMAN;sp|Q92954-3|PRG4_HUMAN;sp|Q92954-6|PRG4_HUMAN;sp|Q92954-2|PRG4_HUMAN;sp|Q92954|PRG4_HUMAN	sp|Q92954-5|PRG4_HUMAN;sp|Q92954-4|PRG4_HUMAN;sp|Q92954-3|PRG4_HUMAN;sp|Q92954-6|PRG4_HUMAN;sp|Q92954-2|PRG4_HUMAN;sp|Q92954|PRG4_HUMAN	3;3;3;3;3;3	3;3;3;3;3;3	3;3;3;3;3;3	;;;;;	6	3	3	3	3	3	1	3	3	1	3	3	1	5.5	5.5	5.5	102.51	933	933;1270;1311;1361;1363;1404	0	24.683	By MS/MS	By MS/MS	By matching	5.5	5.5	1.8	9483400	6942000	1605500	935880	6936300	3432500	0	3	1	0	4				152	377;393;591	True;True;True
sp|Q96Q06|PLIN4_HUMAN;sp|Q96Q06-2|PLIN4_HUMAN	sp|Q96Q06|PLIN4_HUMAN;sp|Q96Q06-2|PLIN4_HUMAN	5;5	5;5	5;5	;	2	5	5	5	3	3	2	3	3	2	3	3	2	6.6	6.6	6.6	134.43	1357	1357;1423	0	42.305	By MS/MS	By MS/MS	By MS/MS	4.9	4.3	1.8	33173000	17623000	9085000	6464900	23736000	13277000	0	3	1	1	5				153	24;204;205;650;680	True;True;True;True;True
sp|Q99623-2|PHB2_HUMAN;sp|Q99623|PHB2_HUMAN	sp|Q99623-2|PHB2_HUMAN;sp|Q99623|PHB2_HUMAN	4;4	4;4	4;4	;	2	4	4	4	3	4	3	3	4	3	3	4	3	19.5	19.5	19.5	29.043	261	261;299	0	27.613	By MS/MS	By MS/MS	By MS/MS	15.7	19.5	15.7	20453000	10490000	5123400	4839200	10507000	10237000	10760000	4	2	1	7				154	164;536;569;1262	True;True;True;True
sp|Q99715-2|COCA1_HUMAN;sp|Q99715|COCA1_HUMAN;sp|Q99715-4|COCA1_HUMAN	sp|Q99715-2|COCA1_HUMAN;sp|Q99715|COCA1_HUMAN;sp|Q99715-4|COCA1_HUMAN	29;29;28	29;29;28	29;29;28	;;	3	29	29	29	27	21	21	27	21	21	27	21	21	28	28	28	205.49	1899	1899;3063;2987	0	303.6	By MS/MS	By MS/MS	By MS/MS	25.3	20.3	20.4	342830000	198520000	66093000	78215000	175920000	143200000	181790000	28	21	18	67				155	52;153;156;224;374;388;425;450;498;550;590;597;601;678;690;702;709;725;841;873;975;1002;1051;1151;1177;1226;1299;1325;1334	True;True;True;True;True;True;True;True;True;True;True;True;True;True;True;True;True;True;True;True;True;True;True;True;True;True;True;True;True
sp|Q9BRX8-2|F213A_HUMAN;sp|Q9BRX8|F213A_HUMAN	sp|Q9BRX8-2|F213A_HUMAN;sp|Q9BRX8|F213A_HUMAN	3;3	3;3	3;3	;	2	3	3	3	2	3	3	2	3	3	2	3	3	17.4	17.4	17.4	24.462	218	218;229	0	41.414	By MS/MS	By MS/MS	By MS/MS	11.9	17.4	17.4	12741000	7133300	2790100	2817600	7419800	5779600	5757400	2	3	1	6				156	3;1062;1274	True;True;True
sp|Q9BSJ8|ESYT1_HUMAN;sp|Q9BSJ8-2|ESYT1_HUMAN	sp|Q9BSJ8|ESYT1_HUMAN;sp|Q9BSJ8-2|ESYT1_HUMAN	6;6	6;6	6;6	;	2	6	6	6	5	5	4	5	5	4	5	5	4	10.2	10.2	10.2	122.85	1104	1104;1114	0	55.689	By MS/MS	By MS/MS	By MS/MS	7.8	8.2	6.4	41707000	28180000	7338400	6188600	24761000	16783000	15188000	5	5	4	14				157	70;367;740;1003;1137;1264	True;True;True;True;True;True
sp|Q9BUF5|TBB6_HUMAN	sp|Q9BUF5|TBB6_HUMAN	4	1	1		1	4	1	1	2	3	3	0	1	0	0	1	0	12.3	3.8	3.8	49.857	446	446	0	6.333	By matching	By MS/MS	By matching	5.4	9.2	8.5	817710	0	817710	0	0	1745300	0	0	1	0	1				158	653;694;827;910	False;False;True;False
sp|Q9GZM7-3|TINAL_HUMAN;sp|Q9GZM7|TINAL_HUMAN;sp|Q9GZM7-2|TINAL_HUMAN	sp|Q9GZM7-3|TINAL_HUMAN;sp|Q9GZM7|TINAL_HUMAN;sp|Q9GZM7-2|TINAL_HUMAN	2;2;1	2;2;1	2;2;1	;;	3	2	2	2	1	1	1	1	1	1	1	1	1	6	6	6	48.807	436	436;467;284	0	33.522	By MS/MS	By MS/MS	By MS/MS	3.9	2.1	2.1	2286400	1206600	538700	541050	1206600	0	0	1	1	2	4				159	460;658	True;True
sp|Q9H4F8|SMOC1_HUMAN;sp|Q9H4F8-2|SMOC1_HUMAN	sp|Q9H4F8|SMOC1_HUMAN;sp|Q9H4F8-2|SMOC1_HUMAN	2;2	2;2	2;2	;	2	2	2	2	2	2	2	2	2	2	2	2	2	4.8	4.8	4.8	48.162	434	434;435	0	12.309	By MS/MS	By MS/MS	By MS/MS	4.8	4.8	4.8	39286000	12477000	15341000	11468000	14411000	32723000	21971000	2	1	2	5				160	336;1245	True;True
sp|Q9NZN4|EHD2_HUMAN;sp|Q9NZN4-2|EHD2_HUMAN	sp|Q9NZN4|EHD2_HUMAN;sp|Q9NZN4-2|EHD2_HUMAN	7;4	7;4	7;4	;	2	7	7	7	6	6	4	6	6	4	6	6	4	19.9	19.9	19.9	61.161	543	543;407	0	76.747	By MS/MS	By MS/MS	By MS/MS	14.9	17.9	9.8	63040000	37827000	12333000	12880000	36439000	22052000	32483000	8	5	5	18				161	325;676;713;751;1169;1328;1329	True;True;True;True;True;True;True
sp|Q9UKZ9|PCOC2_HUMAN	sp|Q9UKZ9|PCOC2_HUMAN	3	3	3		1	3	3	3	2	3	2	2	3	2	2	3	2	9.9	9.9	9.9	45.716	415	415	0	20.048	By MS/MS	By MS/MS	By MS/MS	6.3	9.9	6.3	15999000	10221000	1909700	3868800	9975900	4164600	8213700	1	3	1	5				162	137;412;560	True;True;True
sp|Q9Y490|TLN1_HUMAN	sp|Q9Y490|TLN1_HUMAN	7	7	7		1	7	7	7	6	6	5	6	6	5	6	6	5	6.4	6.4	6.4	269.76	2541	2541	0	75.661	By MS/MS	By MS/MS	By MS/MS	5.2	5.2	4.6	18097000	11348000	3145200	3603500	9879800	7491300	8194900	5	5	5	15				163	111;243;444;451;457;1140;1191	True;True;True;True;True;True;True
sp|Q9Y6C2|EMIL1_HUMAN	sp|Q9Y6C2|EMIL1_HUMAN	2	2	2		1	2	2	2	1	1	1	1	1	1	1	1	1	2.5	2.5	2.5	106.67	1016	1016	0	12.451	By MS/MS	By MS/MS	By matching	0.9	1.6	1.6	15229000	0	7281100	7948000	0	0	16554000	1	1	0	2				164	459;815	True;True
[truncated: 6 more columns]

## Sheet: patient-6 untreated
Protein IDs	Majority protein IDs	Peptide counts (all)	Peptide counts (razor+unique)	Peptide counts (unique)	Fasta headers	Number of proteins	Peptides	Razor + unique peptides	Unique peptides	Peptides untreated-1	Peptides untreated-2	Peptides untreated-3	Razor + unique peptides untreated-1	Razor + unique peptides untreated-2	Razor + unique peptides untreated-3	Unique peptides untreated-1	Unique peptides untreated-2	Unique peptides untreated-3	Sequence coverage [%]	Unique + razor sequence coverage [%]	Unique sequence coverage [%]	Mol. weight [kDa]	Sequence length	Sequence lengths	Q-value	Score	Identification type untreated-1	Identification type untreated-2	Identification type untreated-3	Sequence coverage untreated-1 [%]	Sequence coverage untreated-2 [%]	Sequence coverage untreated-3 [%]	Intensity	Intensity untreated-1	Intensity untreated-2	Intensity untreated-3	LFQ intensity untreated-1	LFQ intensity untreated-2	LFQ intensity untreated-3	MS/MS count untreated-1	MS/MS count untreated-2	MS/MS count untreated-3	MS/MS count	Only identified by site	Reverse	Potential contaminant	id	Peptide IDs	Peptide is razor
CON__P01966	CON__P01966	4	1	1		1	4	1	1	4	4	4	1	1	1	1	1	1	34.5	10.6	10.6	15.184	142	142	0.0035971	8.5507	By MS/MS	By MS/MS	By MS/MS	34.5	34.5	34.5	4425600000	2918000000	651740000	855880000	0	0	3618400000	21	1	2	24			+	0	1163;1239;1740;1830	False;False;False;True
CON__P02662	CON__P02662	3	3	3		1	3	3	3	3	3	3	3	3	3	3	3	3	20.6	20.6	20.6	22.975	199	199	0	44.695	By MS/MS	By MS/MS	By MS/MS	20.6	20.6	20.6	223140000	170800000	36618000	15724000	165620000	77891000	76302000	5	2	2	9			+	1	401;452;2045	True;True;True
CON__P02666	CON__P02666	3	3	3		1	3	3	3	3	2	2	3	2	2	3	2	2	12.4	12.4	12.4	23.583	209	209	0	90.544	By MS/MS	By MS/MS	By MS/MS	12.4	12.4	12.4	144540000	95884000	28699000	19957000	89465000	63662000	80517000	6	3	3	12			+	2	260;261;635	True;True;True
CON__P02668	CON__P02668	2	2	2		1	2	2	2	2	2	2	2	2	2	2	2	2	16.6	16.6	16.6	18.974	169	169	0	28.301	By MS/MS	By MS/MS	By matching	16.6	16.6	16.6	64848000	45888000	9390300	9570100	40691000	27378000	40706000	1	4	0	5			+	3	1547;2042	True;True
CON__P02754	CON__P02754	4	4	4		1	4	4	4	4	4	4	4	4	4	4	4	4	45.7	45.7	45.7	18.281	162	162	0	95.314	By MS/MS	By MS/MS	By MS/MS	45.7	45.7	45.7	129480000	64076000	38919000	26486000	76375000	79583000	113040000	9	6	5	20			+	4	1172;1691;1749;1999	True;True;True;True
sp|P02768|ALBU_HUMAN;CON__P02768-1;sp|P02768-3|ALBU_HUMAN;sp|P02768-2|ALBU_HUMAN;CON__P02769	sp|P02768|ALBU_HUMAN;CON__P02768-1;sp|P02768-3|ALBU_HUMAN;sp|P02768-2|ALBU_HUMAN	19;19;15;14;3	19;19;15;14;3	19;19;15;14;3	;;;	5	19	19	19	19	17	17	19	17	17	19	17	17	41.4	41.4	41.4	69.366	609	609;609;396;417;607	0	248.52	By MS/MS	By MS/MS	By MS/MS	41.4	37.8	36	1259800000	828600000	285150000	146080000	831840000	663790000	603470000	24	19	16	59			+	5	177;301;420;466;493;945;1200;1208;1212;1260;1421;1432;1453;1499;1528;1812;1922;2041;2051	True;True;True;True;True;True;True;True;True;True;True;True;True;True;True;True;True;True;True
sp|P04264|K2C1_HUMAN;CON__P04264;CON__ENSEMBL:ENSBTAP00000038253;CON__Q9R0H5;CON__Q6NXH9;CON__Q8BGZ7;CON__P50446;CON__Q6IFZ6;sp|Q7Z794|K2C1B_HUMAN;CON__Q7Z794;CON__Q922U2;CON__Q5XQN5;sp|P35908|K22E_HUMAN;CON__P35908	sp|P04264|K2C1_HUMAN;CON__P04264;CON__ENSEMBL:ENSBTAP00000038253	3;3;2;1;1;1;1;1;1;1;1;1;1;1	3;3;2;1;1;1;1;1;1;1;1;1;1;1	3;3;2;1;1;1;1;1;1;1;1;1;1;1	;;	14	3	3	3	3	2	3	3	2	3	3	2	3	5.6	5.6	5.6	66.038	644	644;644;606;524;539;551;553;572;578;578;580;601;639;645	0	73.332	By MS/MS	By MS/MS	By MS/MS	5.6	3.7	5.6	53432000	35778000	10834000	6820500	36315000	25858000	28312000	4	1	1	6			+	6	471;1519;1534	True;True;True
sp|P13645|K1C10_HUMAN;CON__P13645	sp|P13645|K1C10_HUMAN;CON__P13645	2;2	2;2	2;2	;	2	2	2	2	2	2	1	2	2	1	2	2	1	8.6	8.6	8.6	58.826	584	584;593	0	26.809	By MS/MS	By matching	By matching	8.6	8.6	4.6	5494600	3186800	1379600	928210	2786700	3693900	0	4	0	0	4			+	7	1644;2023	True;True
sp|P09493-2|TPM1_HUMAN;sp|P09493-5|TPM1_HUMAN;sp|P06753-4|TPM3_HUMAN;sp|P06753-3|TPM3_HUMAN;sp|P67936|TPM4_HUMAN;sp|P07951-3|TPM2_HUMAN;sp|P06753-6|TPM3_HUMAN;sp|P06753-5|TPM3_HUMAN;sp|P06753-2|TPM3_HUMAN;sp|P67936-2|TPM4_HUMAN;sp|P09493-9|TPM1_HUMAN;sp|P09493-8|TPM1_HUMAN;sp|P09493-7|TPM1_HUMAN;sp|P09493-6|TPM1_HUMAN;sp|P09493-4|TPM1_HUMAN;sp|P09493-3|TPM1_HUMAN;sp|P09493-10|TPM1_HUMAN;sp|P09493…	sp|P09493-2|TPM1_HUMAN;sp|P09493-5|TPM1_HUMAN;sp|P06753-4|TPM3_HUMAN;sp|P06753-3|TPM3_HUMAN;sp|P67936|TPM4_HUMAN;sp|P07951-3|TPM2_HUMAN;sp|P06753-6|TPM3_HUMAN;sp|P06753-5|TPM3_HUMAN;sp|P06753-2|TPM3_HUMAN;sp|P67936-2|TPM4_HUMAN;sp|P09493-9|TPM1_HUMAN;sp|P09493-8|TPM1_HUMAN;sp|P09493-7|TPM1_HUMAN;sp|P09493-6|TPM1_HUMAN;sp|P09493-4|TPM1_HUMAN;sp|P09493-3|TPM1_HUMAN;sp|P09493-10|TPM1_HUMAN;sp|P09493…	2;2;2;2;2;2;2;2;2;2;2;2;2;2;2;2;2;2;2;2;2;2	2;2;2;2;2;2;2;2;2;2;2;2;2;2;2;2;2;2;2;2;2;2	2;2;2;2;2;2;2;2;2;2;2;2;2;2;2;2;2;2;2;2;2;2	;;;;;;;;;;;;;;;;;;;;;	22	2	2	2	2	1	1	2	1	1	2	1	1	6.1	6.1	6.1	26.68	228	228;245;247;247;248;248;248;248;248;284;284;284;284;284;284;284;284;284;284;284;284;285	0	14.502	By MS/MS	By MS/MS	By MS/MS	6.1	4.4	4.4	38841000	14777000	16111000	7953200	0	0	30253000	2	1	1	4			+	8	845;846	True;True
REV__sp|Q9P2P6|STAR9_HUMAN	REV__sp|Q9P2P6|STAR9_HUMAN	2	2	2		1	2	2	2	0	2	0	0	2	0	0	2	0	0	0	0	516.34	4700	4700	0.0036364	11.417		By MS/MS		0	0	0	14112000	0	14112000	0	0	33694000	0	0	1	0	1		+		9	254;1168	True;True
sp|A1L0T0|ILVBL_HUMAN	sp|A1L0T0|ILVBL_HUMAN	2	2	2		1	2	2	2	2	1	0	2	1	0	2	1	0	8.5	8.5	8.5	67.867	632	632	0	20.364	By MS/MS	By matching		8.5	3.6	0	2423100	1680000	743060	0	1680000	0	0	3	0	0	3				10	8;1290	True;True
sp|P61224-4|RAP1B_HUMAN;sp|P61224-3|RAP1B_HUMAN;sp|P61224|RAP1B_HUMAN;sp|A6NIZ1|RP1BL_HUMAN;sp|P61224-2|RAP1B_HUMAN;sp|P62834|RAP1A_HUMAN	sp|P61224-4|RAP1B_HUMAN;sp|P61224-3|RAP1B_HUMAN;sp|P61224|RAP1B_HUMAN;sp|A6NIZ1|RP1BL_HUMAN;sp|P61224-2|RAP1B_HUMAN	3;3;3;3;2;1	3;3;3;3;2;1	3;3;3;3;2;1	;;;;	6	3	3	3	3	2	2	3	2	2	3	2	2	33.1	33.1	33.1	16.033	142	142;165;184;184;137;184	0	44.827	By MS/MS	By MS/MS	By MS/MS	33.1	17.6	17.6	32959000	25045000	4436400	3478600	22560000	13376000	14410000	3	1	1	5				11	827;1443;1863	True;True;True
sp|P0CG04|IGLC1_HUMAN;sp|B9A064|IGLL5_HUMAN;sp|P0DOX8|IGL1_HUMAN;sp|P0DOY3|IGLC3_HUMAN;sp|P0DOY2|IGLC2_HUMAN;sp|P0CF74|IGLC6_HUMAN;sp|A0M8Q6|IGLC7_HUMAN	sp|P0CG04|IGLC1_HUMAN;sp|B9A064|IGLL5_HUMAN;sp|P0DOX8|IGL1_HUMAN;sp|P0DOY3|IGLC3_HUMAN;sp|P0DOY2|IGLC2_HUMAN;sp|P0CF74|IGLC6_HUMAN	4;4;4;3;3;2;1	4;4;4;3;3;2;1	4;4;4;3;3;2;1	;;;;;	7	4	4	4	4	4	4	4	4	4	4	4	4	65.1	65.1	65.1	11.348	106	106;214;216;106;106;106;106	0	81.801	By MS/MS	By MS/MS	By MS/MS	65.1	65.1	65.1	528680000	317140000	134310000	77234000	305010000	335660000	281080000	13	9	9	31				12	130;161;1589;2020	True;True;True;True
sp|O00159-3|MYO1C_HUMAN;sp|O00159|MYO1C_HUMAN;sp|O00159-2|MYO1C_HUMAN	sp|O00159-3|MYO1C_HUMAN;sp|O00159|MYO1C_HUMAN;sp|O00159-2|MYO1C_HUMAN	21;21;20	21;21;20	21;21;20	;;	3	21	21	21	21	18	19	21	18	19	21	18	19	25.4	25.4	25.4	119.63	1044	1044;1063;1028	0	323.31	By MS/MS	By MS/MS	By MS/MS	25.4	22.8	23.8	517250000	345770000	101040000	70434000	310450000	264890000	302700000	30	21	16	67				13	224;531;547;551;692;784;1088;1089;1095;1270;1344;1345;1373;1414;1627;1663;1710;1888;1957;2044;2053	True;True;True;True;True;True;True;True;True;True;True;True;True;True;True;True;True;True;True;True;True
sp|O14558|HSPB6_HUMAN	sp|O14558|HSPB6_HUMAN	5	5	5		1	5	5	5	4	5	5	4	5	5	4	5	5	51.9	51.9	51.9	17.135	160	160	0	38.319	By MS/MS	By MS/MS	By MS/MS	45	51.9	51.9	114020000	80741000	18533000	14752000	77919000	53950000	55499000	5	4	2	11				14	136;150;454;707;1977	True;True;True;True;True
sp|P19105|ML12A_HUMAN;sp|O14950|ML12B_HUMAN	sp|P19105|ML12A_HUMAN;sp|O14950|ML12B_HUMAN	2;2	2;2	2;2	;	2	2	2	2	2	2	2	2	2	2	2	2	2	12.3	12.3	12.3	19.794	171	171;172	0	25.813	By MS/MS	By MS/MS	By matching	12.3	12.3	12.3	23805000	11971000	8323600	3509800	10968000	19154000	16564000	2	1	0	3				15	508;628	True;True
sp|O15173|PGRC2_HUMAN;sp|O15173-2|PGRC2_HUMAN	sp|O15173|PGRC2_HUMAN;sp|O15173-2|PGRC2_HUMAN	2;2	2;2	2;2	;	2	2	2	2	2	2	2	2	2	2	2	2	2	9.9	9.9	9.9	23.818	223	223;247	0	19.406	By MS/MS	By MS/MS	By MS/MS	9.9	9.9	9.9	19307000	11680000	4698400	2928500	11897000	11541000	11844000	1	1	1	3				16	217;518	True;True
sp|O15230|LAMA5_HUMAN;sp|O15230-2|LAMA5_HUMAN	sp|O15230|LAMA5_HUMAN;sp|O15230-2|LAMA5_HUMAN	2;1	2;1	2;1	;	2	2	2	2	1	2	1	1	2	1	1	2	1	1.1	1.1	1.1	399.73	3695	3695;561	0	11.762	By matching	By MS/MS	By MS/MS	0.8	1.1	0.8	3413800	741550	2425900	246350	0	5792000	0	0	1	1	2				17	814;1461	True;True
sp|O43707|ACTN4_HUMAN	sp|O43707|ACTN4_HUMAN	5	1	1		1	5	1	1	5	5	5	1	1	1	1	1	1	6.8	1.8	1.8	104.85	911	911	0.0035461	5.4522	By MS/MS	By matching	By matching	6.8	6.8	6.8	13806000	5829700	4959900	3016100	0	0	12754000	1	0	0	1				18	961;1105;1251;1649;1842	False;False;True;False;False
sp|O60240|PLIN1_HUMAN	sp|O60240|PLIN1_HUMAN	25	25	25		1	25	25	25	25	21	22	25	21	22	25	21	22	64	64	64	55.99	522	522	0	323.31	By MS/MS	By MS/MS	By MS/MS	64	61.9	61.9	3246600000	1858600000	909370000	478600000	1651700000	1970100000	1805000000	53	37	35	125				19	90;124;125;227;228;322;496;613;617;691;693;743;829;962;1180;1181;1185;1351;1370;1473;1675;1825;1878;1882;1891	True;True;True;True;True;True;True;True;True;True;True;True;True;True;True;True;True;True;True;True;True;True;True;True;True
sp|Q99880|H2B1L_HUMAN;sp|Q99879|H2B1M_HUMAN;sp|Q99877|H2B1N_HUMAN;sp|Q93079|H2B1H_HUMAN;sp|Q5QNW6|H2B2F_HUMAN;sp|P62807|H2B1C_HUMAN;sp|P58876|H2B1D_HUMAN;sp|P57053|H2BFS_HUMAN;sp|O60814|H2B1K_HUMAN;sp|Q5QNW6-2|H2B2F_HUMAN;sp|Q8N257|H2B3B_HUMAN;sp|Q16778|H2B2E_HUMAN;sp|P33778|H2B1B_HUMAN;sp|P23527|H2B1O_HUMAN;sp|P06899|H2B1J_HUMAN;sp|Q96A08|H2B1A_HUMAN	sp|Q99880|H2B1L_HUMAN;sp|Q99879|H2B1M_HUMAN;sp|Q99877|H2B1N_HUMAN;sp|Q93079|H2B1H_HUMAN;sp|Q5QNW6|H2B2F_HUMAN;sp|P62807|H2B1C_HUMAN;sp|P58876|H2B1D_HUMAN;sp|P57053|H2BFS_HUMAN;sp|O60814|H2B1K_HUMAN;sp|Q5QNW6-2|H2B2F_HUMAN;sp|Q8N257|H2B3B_HUMAN;sp|Q16778|H2B2E_HUMAN;sp|P33778|H2B1B_HUMAN;sp|P23527|H2B1O_HUMAN;sp|P06899|H2B1J_HUMAN	4;4;4;4;4;4;4;4;4;4;2;2;2;2;2;1	4;4;4;4;4;4;4;4;4;4;2;2;2;2;2;1	4;4;4;4;4;4;4;4;4;4;2;2;2;2;2;1	;;;;;;;;;;;;;;	16	4	4	4	4	2	3	4	2	3	4	2	3	27	27	27	13.952	126	126;126;126;126;126;126;126;126;126;134;126;126;126;126;126;127	0	82.204	By MS/MS	By MS/MS	By MS/MS	27	19	26.2	768820000	556500000	77768000	134550000	359980000	445130000	400380000	8	5	7	20				20	123;414;909;1081	True;True;True;True
sp|O75369-2|FLNB_HUMAN;sp|O75369-9|FLNB_HUMAN;sp|O75369|FLNB_HUMAN;sp|O75369-8|FLNB_HUMAN;sp|O75369-5|FLNB_HUMAN;sp|O75369-4|FLNB_HUMAN;sp|O75369-6|FLNB_HUMAN;sp|O75369-3|FLNB_HUMAN;sp|O75369-7|FLNB_HUMAN	sp|O75369-2|FLNB_HUMAN;sp|O75369-9|FLNB_HUMAN;sp|O75369|FLNB_HUMAN;sp|O75369-8|FLNB_HUMAN;sp|O75369-5|FLNB_HUMAN;sp|O75369-4|FLNB_HUMAN;sp|O75369-6|FLNB_HUMAN;sp|O75369-3|FLNB_HUMAN;sp|O75369-7|FLNB_HUMAN	6;6;6;6;5;5;5;5;4	4;4;4;4;3;3;3;3;4	4;4;4;4;3;3;3;3;4	;;;;;;;;	9	6	4	4	5	5	6	3	3	4	3	3	4	3.2	2.5	2.5	275.66	2578	2578;2591;2602;2633;2146;2150;2537;2561;2422	0	37.772	By MS/MS	By MS/MS	By MS/MS	2.7	2.7	3.2	111900000	77051000	31035000	3814200	55846000	62465000	48966000	1	3	4	8				21	428;549;1025;1037;1074;1619	True;True;True;False;False;True
sp|O75390|CISY_HUMAN	sp|O75390|CISY_HUMAN	4	4	4		1	4	4	4	3	2	2	3	2	2	3	2	2	16.7	16.7	16.7	51.712	466	466	0	37.004	By MS/MS	By MS/MS	By MS/MS	14.4	5.8	5.8	48664000	25091000	14821000	8751700	0	35131000	37263000	3	2	2	7				22	4;101;622;892	True;True;True;True
sp|O75874|IDHC_HUMAN	sp|O75874|IDHC_HUMAN	4	4	4		1	4	4	4	4	3	4	4	3	4	4	3	4	12.6	12.6	12.6	46.659	414	414	0	81.383	By MS/MS	By MS/MS	By matching	12.6	9.9	12.6	26189000	15997000	6123700	4069000	14561000	16991000	16271000	2	1	0	3				23	158;653;1040;1214	True;True;True;True
sp|O75891|AL1L1_HUMAN;sp|O75891-3|AL1L1_HUMAN;sp|O75891-4|AL1L1_HUMAN;sp|O75891-2|AL1L1_HUMAN	sp|O75891|AL1L1_HUMAN;sp|O75891-3|AL1L1_HUMAN;sp|O75891-4|AL1L1_HUMAN;sp|O75891-2|AL1L1_HUMAN	2;2;1;1	2;2;1;1	2;2;1;1	;;;	4	2	2	2	2	2	2	2	2	2	2	2	2	3.4	3.4	3.4	98.828	902	902;912;505;801	0.0036101	10.468	By MS/MS	By MS/MS	By matching	3.4	3.4	3.4	11818000	7229800	2980000	1608200	0	0	6800700	1	0	0	1				24	696;828	True;True
sp|O75915|PRAF3_HUMAN	sp|O75915|PRAF3_HUMAN	2	2	2		1	2	2	2	2	2	2	2	2	2	2	2	2	16	16	16	21.614	188	188	0	48.557	By MS/MS	By MS/MS	By MS/MS	16	16	16	36571000	20218000	9803800	6548500	20570000	24602000	26145000	3	2	1	6				25	181;1698	True;True
sp|O75947-2|ATP5H_HUMAN;sp|O75947|ATP5H_HUMAN	sp|O75947-2|ATP5H_HUMAN;sp|O75947|ATP5H_HUMAN	2;2	2;2	2;2	;	2	2	2	2	1	2	2	1	2	2	1	2	2	27.7	27.7	27.7	15.773	137	137;161	0	25.62	By MS/MS	By MS/MS	By MS/MS	15.3	27.7	27.7	11026000	3020100	4172400	3833400	0	0	16210000	1	1	2	4				26	949;1320	True;True
sp|O95810|SDPR_HUMAN	sp|O95810|SDPR_HUMAN	3	3	3		1	3	3	3	2	2	3	2	2	3	2	2	3	11.1	11.1	11.1	47.173	425	425	0	82.333	By MS/MS	By MS/MS	By MS/MS	7.3	7.3	11.1	67201000	34829000	20116000	12256000	42924000	43478000	48280000	2	2	5	9				27	268;1209;1883	True;True;True
sp|P00167-2|CYB5_HUMAN;sp|P00167|CYB5_HUMAN;sp|P00167-3|CYB5_HUMAN	sp|P00167-2|CYB5_HUMAN;sp|P00167|CYB5_HUMAN;sp|P00167-3|CYB5_HUMAN	3;3;2	3;3;2	3;3;2	;;	3	3	3	3	3	3	3	3	3	3	3	3	3	49	49	49	11.268	98	98;134;124	0	19.508	By MS/MS	By MS/MS	By MS/MS	49	49	49	457980000	246340000	149170000	62473000	244940000	322310000	299420000	4	4	1	9				28	402;470;1622	True;True;True
sp|P00325|ADH1B_HUMAN;sp|P00325-2|ADH1B_HUMAN;sp|P07327|ADH1A_HUMAN;sp|P00326|ADH1G_HUMAN;sp|P08319|ADH4_HUMAN;sp|P08319-2|ADH4_HUMAN	sp|P00325|ADH1B_HUMAN;sp|P00325-2|ADH1B_HUMAN;sp|P07327|ADH1A_HUMAN	13;11;7;4;1;1	13;11;7;4;1;1	13;11;7;4;1;1	;;	6	13	13	13	13	12	13	13	12	13	13	12	13	56	56	56	39.854	375	375;335;375;375;380;399	0	277.76	By MS/MS	By MS/MS	By MS/MS	56	52.3	56	776780000	418730000	249000000	109040000	480260000	478860000	515220000	18	16	13	47				29	19;380;397;498;596;825;911;930;1201;1607;1767;1857;1959	True;True;True;True;True;True;True;True;True;True;True;True;True
sp|P00338|LDHA_HUMAN;sp|P00338-3|LDHA_HUMAN;sp|P00338-5|LDHA_HUMAN;sp|P00338-2|LDHA_HUMAN;sp|P00338-4|LDHA_HUMAN;sp|Q6ZMR3|LDH6A_HUMAN;sp|P07864|LDHC_HUMAN	sp|P00338|LDHA_HUMAN;sp|P00338-3|LDHA_HUMAN;sp|P00338-5|LDHA_HUMAN;sp|P00338-2|LDHA_HUMAN;sp|P00338-4|LDHA_HUMAN	6;6;5;5;3;1;1	6;6;5;5;3;1;1	5;5;4;4;2;0;0	;;;;	7	6	6	5	5	4	4	5	4	4	4	4	4	21.4	21.4	17.8	36.688	332	332;361;241;274;274;332;332	0	76.925	By MS/MS	By MS/MS	By MS/MS	19	15.1	15.4	66114000	53333000	8286000	4494700	31395000	30588000	30140000	5	2	2	9				30	240;463;1076;1205;1465;1852	True;True;True;True;True;True
sp|P00387-2|NB5R3_HUMAN;sp|P00387|NB5R3_HUMAN;sp|P00387-3|NB5R3_HUMAN	sp|P00387-2|NB5R3_HUMAN;sp|P00387|NB5R3_HUMAN;sp|P00387-3|NB5R3_HUMAN	7;7;7	7;7;7	7;7;7	;;	3	7	7	7	7	7	7	7	7	7	7	7	7	38.5	38.5	38.5	31.628	278	278;301;334	0	302.34	By MS/MS	By MS/MS	By MS/MS	38.5	38.5	38.5	499250000	296210000	130580000	72457000	286830000	302270000	325270000	11	6	8	25				31	134;234;435;645;1224;1574;1579	True;True;True;True;True;True;True
sp|P00403|COX2_HUMAN	sp|P00403|COX2_HUMAN	2	2	2		1	2	2	2	2	1	2	2	1	2	2	1	2	8.8	8.8	8.8	25.565	227	227	0	13.46	By MS/MS	By MS/MS	By MS/MS	8.8	4.4	8.8	33749000	21732000	8274300	3742600	23398000	0	14161000	2	1	1	4				32	766;1984	True;True
sp|P00558-2|PGK1_HUMAN;sp|P00558|PGK1_HUMAN;sp|P07205|PGK2_HUMAN	sp|P00558-2|PGK1_HUMAN;sp|P00558|PGK1_HUMAN;sp|P07205|PGK2_HUMAN	2;2;1	2;2;1	2;2;1	;;	3	2	2	2	2	1	1	2	1	1	2	1	1	5.9	5.9	5.9	41.428	389	389;417;417	0	11.812	By MS/MS	By MS/MS	By MS/MS	5.9	3.9	3.9	30944000	22265000	5546900	3131700	22265000	0	0	2	1	1	4				33	105;1010	True;True
sp|P00915|CAH1_HUMAN	sp|P00915|CAH1_HUMAN	5	5	5		1	5	5	5	5	5	5	5	5	5	5	5	5	26.4	26.4	26.4	28.87	261	261	0	67.118	By MS/MS	By MS/MS	By MS/MS	26.4	26.4	26.4	185290000	95373000	58842000	31078000	99310000	129300000	132800000	4	4	5	13				34	28;704;1532;1708;1869	True;True;True;True;True
sp|P00918|CAH2_HUMAN	sp|P00918|CAH2_HUMAN	2	2	2		1	2	2	2	2	1	2	2	1	2	2	1	2	13.5	13.5	13.5	29.246	260	260	0	29.024	By MS/MS	By MS/MS	By MS/MS	13.5	7.3	13.5	13049000	5151900	4749000	3147900	0	0	13312000	1	1	1	3				35	178;2024	True;True
sp|P01023|A2MG_HUMAN	sp|P01023|A2MG_HUMAN	4	4	4		1	4	4	4	4	2	2	4	2	2	4	2	2	5	5	5	163.29	1474	1474	0	25.326	By MS/MS	By matching	By MS/MS	5	2.4	2.3	14679000	12171000	1785300	722640	9155400	7277600	0	3	0	0	3				36	262;292;1524;1989	True;True;True;True
sp|P01834|IGKC_HUMAN;sp|P0DOX7|IGK_HUMAN	sp|P01834|IGKC_HUMAN;sp|P0DOX7|IGK_HUMAN	3;2	3;2	3;2	;	2	3	3	3	3	3	3	3	3	3	3	3	3	47.7	47.7	47.7	11.765	107	107;214	0	22.712	By MS/MS	By MS/MS	By MS/MS	47.7	47.7	47.7	74475000	42640000	18676000	13159000	43558000	45316000	54000000	3	2	2	7				37	1497;1723;1993	True;True;True
sp|P01857|IGHG1_HUMAN;sp|P0DOX5|IGG1_HUMAN	sp|P01857|IGHG1_HUMAN;sp|P0DOX5|IGG1_HUMAN	5;5	5;5	3;3	;	2	5	5	3	4	5	3	4	5	3	2	3	1	21.8	21.8	14.5	36.105	330	330;449	0	43.486	By MS/MS	By MS/MS	By MS/MS	18.2	21.8	13	77449000	35690000	31667000	10092000	37098000	53762000	63112000	3	3	3	9				38	649;1350;1576;1692;1719	True;True;True;True;True
sp|P01859|IGHG2_HUMAN;sp|P01861|IGHG4_HUMAN	sp|P01859|IGHG2_HUMAN;sp|P01861|IGHG4_HUMAN	4;3	3;2	2;1	;	2	4	3	2	3	4	4	2	3	3	1	2	2	16.3	13.2	9.5	35.9	326	326;327	0	28.152	By MS/MS	By MS/MS	By MS/MS	11	16.3	16.3	23447000	10497000	8792300	4157600	12854000	20916000	15301000	2	2	2	6				39	648;1350;1575;1718	True;False;True;True
sp|P02042|HBD_HUMAN;CON__Q3SX09;CON__P02070;sp|P69892|HBG2_HUMAN;sp|P69891|HBG1_HUMAN;sp|P02100|HBE_HUMAN	sp|P02042|HBD_HUMAN	12;2;1;1;1;1	5;0;0;0;0;0	5;0;0;0;0;0		6	12	5	5	12	10	10	5	4	4	5	4	4	83.7	44.2	44.2	16.055	147	147;201;145;147;147;147	0	188.24	By MS/MS	By MS/MS	By MS/MS	83.7	75.5	75.5	317200000	180700000	85295000	51205000	182610000	218780000	197600000	5	5	6	16				40	344;448;944;1036;1072;1102;1605;1845;1879;1912;1966;1967	True;True;False;False;True;False;True;False;False;True;False;False
sp|P02452|CO1A1_HUMAN	sp|P02452|CO1A1_HUMAN	15	15	14		1	15	15	14	15	11	11	15	11	11	14	10	10	16.2	16.2	15.2	138.94	1464	1464	0	164.88	By MS/MS	By MS/MS	By MS/MS	16.2	13.1	11.9	2304000000	1366400000	592860000	344750000	1047500000	1420800000	1503300000	37	20	16	73				41	219;538;542;548;569;572;573;633;644;651;663;690;1402;1403;1572	True;True;True;True;True;True;True;True;True;True;True;True;True;True;True
sp|P02461|CO3A1_HUMAN;sp|P02461-2|CO3A1_HUMAN;CON__P04258	sp|P02461|CO3A1_HUMAN;sp|P02461-2|CO3A1_HUMAN;CON__P04258	3;2;2	3;2;2	2;1;1	;;	3	3	3	2	3	2	2	3	2	2	2	1	1	2.7	2.7	1.8	138.56	1466	1466;1163;1466	0	16.729	By MS/MS	By matching	By matching	2.7	2	2	619130000	264660000	219460000	135010000	272470000	532980000	554110000	3	0	0	3			+	42	539;557;654	True;True;True
sp|P02462-2|CO4A1_HUMAN;sp|P02462|CO4A1_HUMAN	sp|P02462-2|CO4A1_HUMAN;sp|P02462|CO4A1_HUMAN	4;4	4;4	4;4	;	2	4	4	4	4	3	4	4	3	4	4	3	4	5.2	5.2	5.2	127.98	1318	1318;1669	0	88.348	By MS/MS	By MS/MS	By MS/MS	5.2	5.1	5.2	302610000	207200000	52647000	42758000	180850000	88613000	159240000	11	12	9	32				43	504;816;912;1298	True;True;True;True
sp|P02545-2|LMNA_HUMAN;sp|P02545-6|LMNA_HUMAN;sp|P02545|LMNA_HUMAN;sp|P02545-3|LMNA_HUMAN;sp|P02545-5|LMNA_HUMAN;sp|P02545-4|LMNA_HUMAN	sp|P02545-2|LMNA_HUMAN;sp|P02545-6|LMNA_HUMAN;sp|P02545|LMNA_HUMAN;sp|P02545-3|LMNA_HUMAN;sp|P02545-5|LMNA_HUMAN;sp|P02545-4|LMNA_HUMAN	20;20;20;19;17;17	20;20;20;19;17;17	20;20;20;19;17;17	;;;;;	6	20	20	20	19	15	16	19	15	16	19	15	16	40.7	40.7	40.7	65.134	572	572;614;664;634;565;574	0	323.31	By MS/MS	By MS/MS	By MS/MS	38.5	29.2	34.8	1390000000	843810000	388930000	157230000	733180000	877930000	784740000	23	16	15	54				44	22;64;314;751;855;953;957;966;1054;1146;1152;1158;1266;1309;1352;1416;1544;1601;1662;1761	True;True;True;True;True;True;True;True;True;True;True;True;True;True;True;True;True;True;True;True
sp|P02549-2|SPTA1_HUMAN;sp|P02549|SPTA1_HUMAN	sp|P02549-2|SPTA1_HUMAN;sp|P02549|SPTA1_HUMAN	6;6	6;6	6;6	;	2	6	6	6	6	4	4	6	4	4	6	4	4	4.8	4.8	4.8	279.67	2416	2416;2419	0	83.913	By MS/MS	By MS/MS	By MS/MS	4.8	3.1	3.1	17507000	11030000	4433700	2042700	10383000	10785000	9085100	4	1	1	6				45	331;887;1171;1390;1595;1903	True;True;True;True;True;True
sp|P02647|APOA1_HUMAN	sp|P02647|APOA1_HUMAN	8	8	8		1	8	8	8	7	7	6	7	7	6	7	7	6	34.5	34.5	34.5	30.777	267	267	0	71.602	By MS/MS	By MS/MS	By MS/MS	30.3	30.3	27	210910000	175860000	24312000	10741000	81462000	105120000	88756000	4	4	3	11				46	278;312;1068;1159;1184;1401;1640;1938	True;True;True;True;True;True;True;True
sp|P02649|APOE_HUMAN;CON__Q03247	sp|P02649|APOE_HUMAN	11;2	11;2	11;2		2	11	11	11	11	8	8	11	8	8	11	8	8	36.6	36.6	36.6	36.154	317	317;316	0	218.05	By MS/MS	By MS/MS	By MS/MS	36.6	28.7	28.7	688870000	469420000	133020000	86436000	323630000	337130000	369180000	15	12	9	36				47	185;275;561;969;1062;1442;1484;1585;1928;2006;2019	True;True;True;True;True;True;True;True;True;True;True
sp|P02652|APOA2_HUMAN	sp|P02652|APOA2_HUMAN	2	2	2		1	2	2	2	2	2	1	2	2	1	2	2	1	42	42	42	11.175	100	100	0	41.386	By MS/MS	By MS/MS	By MS/MS	42	42	20	2842400	1653800	885680	302920	1651600	2116900	0	4	2	1	7				48	65;400	True;True
sp|P02671-2|FIBA_HUMAN;sp|P02671|FIBA_HUMAN	sp|P02671-2|FIBA_HUMAN;sp|P02671|FIBA_HUMAN	5;5	5;5	5;5	;	2	5	5	5	5	4	5	5	4	5	5	4	5	10.6	10.6	10.6	69.756	644	644;866	0	87.407	By MS/MS	By MS/MS	By MS/MS	10.6	9.2	10.6	321500000	203410000	64617000	53471000	161770000	219080000	194340000	7	6	6	19				49	111;612;1236;1249;1623	True;True;True;True;True
sp|P02675|FIBB_HUMAN	sp|P02675|FIBB_HUMAN	12	12	12		1	12	12	12	11	11	10	11	11	10	11	11	10	34.8	34.8	34.8	55.928	491	491	0	169.86	By MS/MS	By MS/MS	By MS/MS	29.1	32	30.5	325140000	179770000	94466000	50907000	154410000	227940000	238230000	10	7	3	20				50	70;264;265;576;722;915;988;1243;1355;1368;1689;1690	True;True;True;True;True;True;True;True;True;True;True;True
sp|P02679-2|FIBG_HUMAN;sp|P02679|FIBG_HUMAN	sp|P02679-2|FIBG_HUMAN;sp|P02679|FIBG_HUMAN	10;10	10;10	10;10	;	2	10	10	10	10	10	9	10	10	9	10	10	9	38	38	38	49.496	437	437;453	0	161.5	By MS/MS	By MS/MS	By MS/MS	38	38	30.7	419600000	229320000	127180000	63099000	264220000	239850000	256940000	12	11	8	31				51	77;263;345;461;783;1428;1713;1758;2026;2048	True;True;True;True;True;True;True;True;True;True
sp|P02730|B3AT_HUMAN;sp|P02730-2|B3AT_HUMAN	sp|P02730|B3AT_HUMAN;sp|P02730-2|B3AT_HUMAN	9;8	9;8	9;8	;	2	9	9	9	9	8	8	9	8	8	9	8	8	15.5	15.5	15.5	101.79	911	911;846	0	130.7	By MS/MS	By MS/MS	By MS/MS	15.5	13.9	13.9	228170000	142820000	51528000	33824000	144790000	105690000	158390000	11	5	8	24				52	26;472;676;724;839;1141;1885;2000;2061	True;True;True;True;True;True;True;True;True
sp|P02749|APOH_HUMAN	sp|P02749|APOH_HUMAN	4	4	4		1	4	4	4	2	4	3	2	4	3	2	4	3	22.3	22.3	22.3	38.298	345	345	0	53.887	By MS/MS	By MS/MS	By MS/MS	11.6	22.3	17.4	72545000	16848000	37123000	18574000	48341000	69659000	66024000	7	6	5	18				53	462;1606;1631;2015	True;True;True;True
sp|P02751-10|FINC_HUMAN;sp|P02751-5|FINC_HUMAN;sp|P02751-9|FINC_HUMAN;sp|P02751-14|FINC_HUMAN;sp|P02751-8|FINC_HUMAN;sp|P02751-17|FINC_HUMAN;sp|P02751-3|FINC_HUMAN;sp|P02751|FINC_HUMAN;sp|P02751-4|FINC_HUMAN;sp|P02751-6|FINC_HUMAN;sp|P02751-13|FINC_HUMAN;sp|P02751-7|FINC_HUMAN;sp|P02751-15|FINC_HUMAN;sp|P02751-11|FINC_HUMAN;sp|P02751-12|FINC_HUMAN	sp|P02751-10|FINC_HUMAN;sp|P02751-5|FINC_HUMAN;sp|P02751-9|FINC_HUMAN;sp|P02751-14|FINC_HUMAN;sp|P02751-8|FINC_HUMAN;sp|P02751-17|FINC_HUMAN;sp|P02751-3|FINC_HUMAN;sp|P02751|FINC_HUMAN;sp|P02751-4|FINC_HUMAN;sp|P02751-6|FINC_HUMAN;sp|P02751-13|FINC_HUMAN;sp|P02751-7|FINC_HUMAN;sp|P02751-15|FINC_HUMAN;sp|P02751-11|FINC_HUMAN;sp|P02751-12|FINC_HUMAN	19;19;19;19;19;19;19;19;18;18;18;18;18;16;15	19;19;19;19;19;19;19;19;18;18;18;18;18;16;15	19;19;19;19;19;19;19;19;18;18;18;18;18;16;15	;;;;;;;;;;;;;;	15	19	19	19	18	18	19	18	18	19	18	18	19	14.3	14.3	14.3	239.62	2176	2176;2211;2240;2265;2296;2330;2355;2386;2031;2184;2267;2446;2477;2386;2008	0	296.14	By MS/MS	By MS/MS	By MS/MS	13.3	13.9	14.3	386750000	227950000	101600000	57203000	230760000	250710000	230930000	19	21	17	57				54	207;246;252;469;510;513;901;1326;1358;1570;1577;1592;1791;1917;1956;1964;1990;2011;2016	True;True;True;True;True;True;True;True;True;True;True;True;True;True;True;True;True;True;True
sp|P02760|AMBP_HUMAN	sp|P02760|AMBP_HUMAN	2	2	2		1	2	2	2	2	2	2	2	2	2	2	2	2	7.7	7.7	7.7	38.999	352	352	0	21.502	By MS/MS	By MS/MS	By MS/MS	7.7	7.7	7.7	30704000	18533000	8384100	3786100	21049000	18142000	15371000	2	3	2	7				55	415;1969	True;True
sp|P02766|TTHY_HUMAN	sp|P02766|TTHY_HUMAN	3	3	3		1	3	3	3	3	3	3	3	3	3	3	3	3	25.2	25.2	25.2	15.887	147	147	0	27.681	By MS/MS	By MS/MS	By MS/MS	25.2	25.2	25.2	31351000	14125000	9881800	7344600	17261000	21714000	29801000	0	1	3	4				56	662;1460;2068	True;True;True
sp|P02792|FRIL_HUMAN	sp|P02792|FRIL_HUMAN	3	3	3		1	3	3	3	3	2	2	3	2	2	3	2	2	21.7	21.7	21.7	20.019	175	175	0	33.127	By MS/MS	By MS/MS	By MS/MS	21.7	17.7	12.6	32956000	21323000	6314400	5318400	22469000	0	17866000	4	2	1	7				57	94;924;1014	True;True;True
sp|P04004|VTNC_HUMAN;CON__Q3ZBS7	sp|P04004|VTNC_HUMAN	4;1	4;1	4;1		2	4	4	4	4	3	3	4	3	3	4	3	3	11.5	11.5	11.5	54.305	478	478;484	0	37.172	By MS/MS	By MS/MS	By MS/MS	11.5	8.4	8.4	68425000	45897000	15045000	7482400	39368000	34752000	38718000	1	1	1	3				58	309;310;900;1502	True;True;True;True
sp|P04040|CATA_HUMAN	sp|P04040|CATA_HUMAN	9	9	9		1	9	9	9	7	8	8	7	8	8	7	8	8	30.7	30.7	30.7	59.755	527	527	0	80.771	By MS/MS	By MS/MS	By MS/MS	25.4	28.3	28.3	165730000	84124000	45315000	36290000	104520000	125830000	107860000	7	6	4	17				59	36;52;269;506;525;640;1024;1286;1346	True;True;True;True;True;True;True;True;True
sp|P04075|ALDOA_HUMAN;sp|P04075-2|ALDOA_HUMAN	sp|P04075|ALDOA_HUMAN;sp|P04075-2|ALDOA_HUMAN	3;3	3;3	3;3	;	2	3	3	3	3	3	2	3	3	2	3	3	2	13.5	13.5	13.5	39.42	364	364;418	0	43.78	By MS/MS	By MS/MS	By MS/MS	13.5	13.5	9.6	115510000	84078000	21291000	10144000	66141000	60900000	50766000	3	2	1	6				60	497;587;773	True;True;True
sp|P04083|ANXA1_HUMAN	sp|P04083|ANXA1_HUMAN	11	11	11		1	11	11	11	10	10	10	10	10	10	10	10	10	42.2	42.2	42.2	38.714	346	346	0	243.69	By MS/MS	By MS/MS	By MS/MS	37.6	35.3	35.3	321490000	199680000	70036000	51773000	169910000	172530000	243380000	11	6	8	25				61	23;112;235;580;609;666;684;685;1288;1479;1687	True;True;True;True;True;True;True;True;True;True;True
sp|P04114|APOB_HUMAN;CON__ENSEMBL:ENSBTAP00000032840	sp|P04114|APOB_HUMAN	29;2	29;2	29;2		2	29	29	29	26	24	24	26	24	24	26	24	24	10.8	10.8	10.8	515.6	4563	4563;825	0	287.29	By MS/MS	By MS/MS	By MS/MS	9.6	8.7	8.9	224270000	152330000	45372000	26564000	145530000	109000000	118470000	28	15	7	50				62	117;144;160;238;507;564;730;748;760;806;882;883;893;952;983;1431;1437;1616;1625;1636;1648;1674;1712;1717;1801;1850;1919;1925;2066	True;True;True;True;True;True;True;True;True;True;True;True;True;True;True;True;True;True;True;True;True;True;True;True;True;True;True;True;True
sp|P04179-3|SODM_HUMAN;sp|P04179-4|SODM_HUMAN;sp|P04179|SODM_HUMAN;sp|P04179-2|SODM_HUMAN	sp|P04179-3|SODM_HUMAN;sp|P04179-4|SODM_HUMAN;sp|P04179|SODM_HUMAN;sp|P04179-2|SODM_HUMAN	2;2;2;1	2;2;2;1	2;2;2;1	;;;	4	2	2	2	2	2	2	2	2	2	2	2	2	17.3	17.3	17.3	18.234	162	162;176;222;183	0	34.852	By MS/MS	By MS/MS	By MS/MS	17.3	17.3	17.3	46024000	27402000	11614000	7008500	30774000	0	26264000	1	0	1	2				63	79;546	True;True
sp|P04275|VWF_HUMAN	sp|P04275|VWF_HUMAN	4	4	4		1	4	4	4	4	4	3	4	4	3	4	4	3	2.3	2.3	2.3	309.26	2813	2813	0	75.027	By MS/MS	By MS/MS	By MS/MS	2.3	2.3	1.8	27208000	14117000	8030400	5061100	12415000	18403000	23873000	7	5	2	14				64	347;756;780;1067	True;True;True;True
sp|P04406-2|G3P_HUMAN;sp|P04406|G3P_HUMAN	sp|P04406-2|G3P_HUMAN;sp|P04406|G3P_HUMAN	7;7	7;7	7;7	;	2	7	7	7	7	6	7	7	6	7	7	6	7	39.9	39.9	39.9	31.548	293	293;335	0	104.47	By MS/MS	By MS/MS	By MS/MS	39.9	34.1	39.9	321850000	163640000	107160000	51048000	160350000	248110000	226900000	10	6	5	21				65	528;795;1050;1853;1854;1926;1971	True;True;True;True;True;True;True
sp|P04632|CPNS1_HUMAN	sp|P04632|CPNS1_HUMAN	2	2	2		1	2	2	2	2	1	1	2	1	1	2	1	1	14.2	14.2	14.2	28.315	268	268	0	17.637	By MS/MS	By MS/MS	By MS/MS	14.2	8.6	8.6	6858800	5353000	936360	569440	0	2084000	2559600	1	2	1	4				66	993;1641	True;True
sp|P04792|HSPB1_HUMAN	sp|P04792|HSPB1_HUMAN	4	4	4		1	4	4	4	4	4	4	4	4	4	4	4	4	36.1	36.1	36.1	22.782	205	205	0	80.619	By MS/MS	By MS/MS	By MS/MS	36.1	36.1	36.1	123970000	79597000	31263000	13105000	75878000	84190000	49590000	5	3	4	12				67	946;964;996;1942	True;True;True;True
sp|P04844-2|RPN2_HUMAN;sp|P04844|RPN2_HUMAN	sp|P04844-2|RPN2_HUMAN;sp|P04844|RPN2_HUMAN	2;2	2;2	2;2	;	2	2	2	2	2	1	2	2	1	2	2	1	2	7	7	7	67.723	615	615;631	0	47.808	By MS/MS	By matching	By matching	7	2	7	4557300	3033700	536480	987120	2786700	0	4421200	2	0	0	2				68	152;1507	True;True
sp|P04899|GNAI2_HUMAN;sp|P04899-6|GNAI2_HUMAN;sp|P04899-3|GNAI2_HUMAN;sp|P04899-5|GNAI2_HUMAN;sp|P04899-2|GNAI2_HUMAN;sp|P08754|GNAI3_HUMAN;sp|P04899-4|GNAI2_HUMAN;sp|P11488|GNAT1_HUMAN;sp|P19087|GNAT2_HUMAN;sp|P09471-2|GNAO_HUMAN;sp|P09471|GNAO_HUMAN;sp|A8MTJ3|GNAT3_HUMAN;sp|P38405|GNAL_HUMAN;sp|P38405-2|GNAL_HUMAN	sp|P04899|GNAI2_HUMAN;sp|P04899-6|GNAI2_HUMAN;sp|P04899-3|GNAI2_HUMAN;sp|P04899-5|GNAI2_HUMAN;sp|P04899-2|GNAI2_HUMAN;sp|P08754|GNAI3_HUMAN;sp|P04899-4|GNAI2_HUMAN	3;2;2;2;2;2;2;1;1;1;1;1;1;1	1;1;1;1;1;0;1;0;0;0;0;0;0;0	1;1;1;1;1;0;1;0;0;0;0;0;0;0	;;;;;;	14	3	1	1	3	2	2	1	1	1	1	1	1	11.5	4.2	4.2	40.45	355	355;303;318;339;339;354;366;350;354;354;354;354;381;458	0	15.857	By MS/MS	By MS/MS	By MS/MS	11.5	7.3	7.3	40084000	22757000	10646000	6680900	0	0	28251000	1	1	1	3				69	742;1080;1367	True;False;False
sp|Q93077|H2A1C_HUMAN;sp|Q7L7L0|H2A3_HUMAN;sp|P04908|H2A1B_HUMAN;sp|Q96QV6|H2A1A_HUMAN;sp|P16104|H2AX_HUMAN;sp|Q71UI9-5|H2AV_HUMAN;sp|Q8IUE6|H2A2B_HUMAN	sp|Q93077|H2A1C_HUMAN;sp|Q7L7L0|H2A3_HUMAN;sp|P04908|H2A1B_HUMAN;sp|Q96QV6|H2A1A_HUMAN;sp|P16104|H2AX_HUMAN	4;4;4;2;2;1;1	1;1;1;0;0;0;0	1;1;1;0;0;0;0	;;;;	7	4	1	1	4	4	4	1	1	1	1	1	1	35.4	8.5	8.5	14.105	130	130;130;130;131;143;66;130	0.0035842	7.3943	By MS/MS	By MS/MS	By MS/MS	35.4	35.4	35.4	36925000	19923000	12573000	4429000	0	0	18729000	1	1	1	3				70	58;714;1296;1955	False;False;True;False
sp|P05091|ALDH2_HUMAN;sp|P05091-2|ALDH2_HUMAN;sp|P00352|AL1A1_HUMAN	sp|P05091|ALDH2_HUMAN;sp|P05091-2|ALDH2_HUMAN	12;9;1	12;9;1	12;9;1	;	3	12	12	12	12	9	10	12	9	10	12	9	10	34.6	34.6	34.6	56.381	517	517;470;501	0	199.39	By MS/MS	By MS/MS	By MS/MS	34.6	29.8	31.5	306870000	202160000	68889000	35822000	199050000	173030000	146040000	11	11	8	30				71	1;129;321;381;808;954;1019;1624;1629;1650;1746;1978	True;True;True;True;True;True;True;True;True;True;True;True
sp|P05141|ADT2_HUMAN;sp|P12235|ADT1_HUMAN;sp|Q9H0C2|ADT4_HUMAN	sp|P05141|ADT2_HUMAN	3;1;1	3;1;1	1;0;0		3	3	3	1	3	3	2	3	3	2	1	1	0	11.4	11.4	4.4	32.852	298	298;298;315	0	30.639	By MS/MS	By MS/MS	By MS/MS	11.4	11.4	7	31900000	20942000	6814400	4144000	19096000	16058000	19581000	4	3	2	9				72	211;404;2033	True;True;True
sp|P05556-2|ITB1_HUMAN;sp|P05556|ITB1_HUMAN;sp|P05556-5|ITB1_HUMAN;sp|P05556-4|ITB1_HUMAN;sp|P05556-3|ITB1_HUMAN	sp|P05556-2|ITB1_HUMAN;sp|P05556|ITB1_HUMAN;sp|P05556-5|ITB1_HUMAN;sp|P05556-4|ITB1_HUMAN;sp|P05556-3|ITB1_HUMAN	5;5;5;5;5	5;5;5;5;5	5;5;5;5;5	;;;;	5	5	5	5	5	4	3	5	4	3	5	4	3	9.8	9.8	9.8	87.445	789	789;798;801;819;825	0	140.28	By MS/MS	By MS/MS	By MS/MS	9.8	8.5	6.2	211460000	135600000	47481000	28385000	117630000	110250000	141110000	7	3	1	11				73	1061;1170;1364;1492;1526	True;True;True;True;True
sp|P06396-2|GELS_HUMAN;sp|P06396-4|GELS_HUMAN;sp|P06396-3|GELS_HUMAN;sp|P06396|GELS_HUMAN;CON__Q3SX14	sp|P06396-2|GELS_HUMAN;sp|P06396-4|GELS_HUMAN;sp|P06396-3|GELS_HUMAN;sp|P06396|GELS_HUMAN;CON__Q3SX14	4;4;4;4;2	4;4;4;4;2	4;4;4;4;2	;;;;	5	4	4	4	4	2	4	4	2	4	4	2	4	10.4	10.4	10.4	80.64	731	731;739;742;782;781	0	49.785	By MS/MS	By matching	By MS/MS	10.4	4.8	10.4	46658000	32527000	4058300	10073000	25675000	30302000	28834000	4	0	1	5			+	74	53;1434;1699;1916	True;True;True;True
sp|P06576|ATPB_HUMAN	sp|P06576|ATPB_HUMAN	13	13	13		1	13	13	13	12	12	11	12	12	11	12	12	11	43.3	43.3	43.3	56.559	529	529	0	278.38	By MS/MS	By MS/MS	By MS/MS	40.3	41	38.6	507270000	293870000	140240000	73169000	293520000	319100000	278210000	16	12	15	43				75	71;273;478;512;571;820;824;840;1206;1536;1642;1729;1872	True;True;True;True;True;True;True;True;True;True;True;True;True
sp|P06727|APOA4_HUMAN;CON__Q32PJ2	sp|P06727|APOA4_HUMAN	12;1	12;1	12;1		2	12	12	12	12	11	11	12	11	11	12	11	11	35.4	35.4	35.4	45.398	396	396;380	0	232.22	By MS/MS	By MS/MS	By MS/MS	35.4	33.1	33.1	863650000	531270000	212360000	120020000	438560000	538470000	546400000	14	14	13	41				76	118;926;960;987;1012;1022;1058;1109;1486;1514;1515;1865	True;True;True;True;True;True;True;True;True;True;True;True
sp|P06733|ENOA_HUMAN;sp|P06733-2|ENOA_HUMAN;sp|P13929-3|ENOB_HUMAN;sp|P09104-2|ENOG_HUMAN;sp|P13929-2|ENOB_HUMAN;sp|P13929|ENOB_HUMAN;sp|P09104|ENOG_HUMAN	sp|P06733|ENOA_HUMAN;sp|P06733-2|ENOA_HUMAN	6;4;2;2;2;2;2	6;4;2;2;2;2;2	6;4;2;2;2;2;2	;	7	6	6	6	5	6	5	5	6	5	5	6	5	22.4	22.4	22.4	47.168	434	434;341;391;391;406;434;434	0	82.385	By MS/MS	By MS/MS	By MS/MS	18.9	22.4	19.4	88630000	53936000	24322000	10372000	50910000	57410000	47545000	8	8	5	21				77	21;630;959;1493;1911;2043	True;True;True;True;True;True
sp|P06737-2|PYGL_HUMAN;sp|P06737|PYGL_HUMAN;sp|P11217-2|PYGM_HUMAN;sp|P11217|PYGM_HUMAN	sp|P06737-2|PYGL_HUMAN;sp|P06737|PYGL_HUMAN	3;3;1;1	3;3;1;1	2;2;0;0	;	4	3	3	2	3	2	3	3	2	3	2	1	2	7	7	5.5	93.133	813	813;847;754;842	0	36.78	By MS/MS	By MS/MS	By MS/MS	7	3.2	7	17343000	11610000	3570000	2163300	9283500	11320000	8678100	3	2	1	6				78	214;527;1902	True;True;True
sp|P06744|G6PI_HUMAN;sp|P06744-2|G6PI_HUMAN;CON__Q3ZBD7	sp|P06744|G6PI_HUMAN;sp|P06744-2|G6PI_HUMAN	3;2;1	3;2;1	3;2;1	;	3	3	3	3	3	2	2	3	2	2	3	2	2	10.2	10.2	10.2	63.146	558	558;569;557	0	78.176	By MS/MS	By MS/MS	By MS/MS	10.2	4.3	4.3	21073000	13335000	4464700	3273000	13721000	11939000	12175000	4	1	2	7				79	813;1328;1656	True;True;True
sp|P07099|HYEP_HUMAN	sp|P07099|HYEP_HUMAN	8	8	8		1	8	8	8	8	7	6	8	7	6	8	7	6	17.1	17.1	17.1	52.948	455	455	0	57.586	By MS/MS	By MS/MS	By MS/MS	17.1	15.6	15.6	140460000	92369000	35225000	12862000	78938000	85068000	66855000	6	8	3	17				80	474;479;480;577;794;1052;1822;2001	True;True;True;True;True;True;True;True
sp|P07195|LDHB_HUMAN	sp|P07195|LDHB_HUMAN	6	5	5		1	6	5	5	6	5	5	5	5	5	5	5	5	24.3	20.7	20.7	36.638	334	334	0	72.987	By MS/MS	By MS/MS	By MS/MS	24.3	20.7	20.7	52282000	30359000	13526000	8397700	33322000	31597000	33244000	5	1	1	7				81	464;627;1038;1464;1512;1852	True;True;True;True;True;False
sp|P07355|ANXA2_HUMAN;sp|P07355-2|ANXA2_HUMAN;sp|A6NMY6|AXA2L_HUMAN	sp|P07355|ANXA2_HUMAN;sp|P07355-2|ANXA2_HUMAN;sp|A6NMY6|AXA2L_HUMAN	21;21;15	21;21;15	21;21;15	;;	3	21	21	21	21	20	20	21	20	20	21	20	20	60.8	60.8	60.8	38.604	339	339;357;339	0	323.31	By MS/MS	By MS/MS	By MS/MS	60.8	60.8	60.8	3082600000	1662600000	920380000	499620000	1799300000	1954400000	2055000000	43	40	32	115				82	39;187;199;229;230;540;606;607;686;1178;1388;1444;1471;1472;1541;1590;1591;1609;1659;1688;2009	True;True;True;True;True;True;True;True;True;True;True;True;True;True;True;True;True;True;True;True;True
sp|P07437|TBB5_HUMAN;sp|A6NNZ2|TBB8L_HUMAN	sp|P07437|TBB5_HUMAN	16;4	16;4	2;0		2	16	16	2	16	16	16	16	16	16	2	2	2	43.7	43.7	6.1	49.67	444	444;444	0	261.25	By MS/MS	By MS/MS	By MS/MS	43.7	43.7	43.7	563420000	334580000	141420000	87425000	340000000	303070000	391820000	20	21	18	59				83	75;116;422;489;584;585;823;879;919;965;1030;1196;1197;1353;1495;2050	True;True;True;True;True;True;True;True;True;True;True;True;True;True;True;True
sp|P07585|PGS2_HUMAN;sp|P07585-4|PGS2_HUMAN;sp|P07585-3|PGS2_HUMAN;sp|P07585-2|PGS2_HUMAN;sp|P07585-5|PGS2_HUMAN	sp|P07585|PGS2_HUMAN;sp|P07585-4|PGS2_HUMAN	9;6;3;3;1	9;6;3;3;1	9;6;3;3;1	;	5	9	9	9	9	9	8	9	9	8	9	9	8	30.4	30.4	30.4	39.746	359	359;172;212;250;75	0	109.67	By MS/MS	By MS/MS	By MS/MS	30.4	30.4	30.4	610120000	333920000	171460000	104740000	328040000	382330000	475840000	13	9	10	32				84	156;209;251;906;1318;1945;1953;1987;1988	True;True;True;True;True;True;True;True;True
sp|P07737|PROF1_HUMAN	sp|P07737|PROF1_HUMAN	2	2	2		1	2	2	2	2	1	2	2	1	2	2	1	2	21.4	21.4	21.4	15.054	140	140	0	35.747	By MS/MS	By MS/MS	By MS/MS	21.4	11.4	21.4	45175000	31312000	7476600	6386300	31987000	0	26331000	2	1	1	4				85	1571;1628	True;True
sp|P07942|LAMB1_HUMAN	sp|P07942|LAMB1_HUMAN	11	11	11		1	11	11	11	11	10	10	11	10	10	11	10	10	9.2	9.2	9.2	198.04	1786	1786	0	323.31	By MS/MS	By MS/MS	By MS/MS	9.2	8.7	8.7	260220000	165440000	58935000	35843000	123810000	163010000	157590000	18	16	16	50				86	120;372;376;377;841;984;1066;1301;1306;1807;2062	True;True;True;True;True;True;True;True;True;True;True
sp|P08123|CO1A2_HUMAN	sp|P08123|CO1A2_HUMAN	6	6	6		1	6	6	6	4	6	6	4	6	6	4	6	6	5.9	5.9	5.9	129.31	1366	1366	0	70.836	By MS/MS	By MS/MS	By MS/MS	4.5	5.9	5.9	1089300000	569940000	292970000	226360000	542520000	907720000	776390000	4	8	7	19				87	556;560;634;646;689;695	True;True;True;True;True;True
sp|P08133|ANXA6_HUMAN;sp|P08133-2|ANXA6_HUMAN	sp|P08133|ANXA6_HUMAN;sp|P08133-2|ANXA6_HUMAN	22;21	22;21	22;21	;	2	22	22	22	20	21	21	20	21	21	20	21	21	49.2	49.2	49.2	75.872	673	673;641	0	323.31	By MS/MS	By MS/MS	By MS/MS	44.4	47	47	581860000	356400000	148100000	77367000	375230000	342590000	319330000	23	18	17	58				88	102;191;198;245;249;332;483;565;608;661;810;1053;1174;1204;1256;1482;1483;1520;1527;1540;1684;2007	True;True;True;True;True;True;True;True;True;True;True;True;True;True;True;True;True;True;True;True;True;True
sp|P08238|HS90B_HUMAN;sp|P07900|HS90A_HUMAN;sp|P07900-2|HS90A_HUMAN;sp|Q14568|HS902_HUMAN;sp|Q58FF8|H90B2_HUMAN	sp|P08238|HS90B_HUMAN;sp|P07900|HS90A_HUMAN;sp|P07900-2|HS90A_HUMAN	3;2;2;1;1	3;2;2;1;1	3;2;2;1;1	;;	5	3	3	3	2	2	3	2	2	3	2	2	3	5.4	5.4	5.4	83.263	724	724;732;854;343;381	0	27.526	By MS/MS	By MS/MS	By MS/MS	3.6	3.7	5.4	29957000	17501000	7824100	4631900	17921000	21487000	16361000	1	1	4	6				89	32;694;1677	True;True;True
sp|P08294|SODE_HUMAN	sp|P08294|SODE_HUMAN	2	2	2		1	2	2	2	2	2	2	2	2	2	2	2	2	10	10	10	25.851	240	240	0	14.532	By MS/MS	By matching	By matching	10	10	10	28444000	16713000	9579100	2151900	18494000	18267000	11922000	2	0	0	2				90	55;1954	True;True
sp|P08311|CATG_HUMAN	sp|P08311|CATG_HUMAN	4	4	4		1	4	4	4	4	3	3	4	3	3	4	3	3	19.2	19.2	19.2	28.837	255	255	0	42.62	By MS/MS	By MS/MS	By MS/MS	19.2	15.7	15.7	78093000	56900000	14472000	6721600	50874000	36565000	32436000	2	1	1	4				91	140;1365;1652;1948	True;True;True;True
sp|P08514|ITA2B_HUMAN;sp|P08514-3|ITA2B_HUMAN;sp|P08514-2|ITA2B_HUMAN	sp|P08514|ITA2B_HUMAN;sp|P08514-3|ITA2B_HUMAN;sp|P08514-2|ITA2B_HUMAN	6;5;5	6;5;5	6;5;5	;;	3	6	6	6	6	6	6	6	6	6	6	6	6	8.9	8.9	8.9	113.38	1039	1039;953;1005	0	84.941	By MS/MS	By MS/MS	By MS/MS	8.9	8.9	8.9	74907000	49015000	16714000	9177500	52306000	36416000	39007000	7	6	3	16				92	460;550;637;1564;1666;1997	True;True;True;True;True;True
sp|P08572|CO4A2_HUMAN	sp|P08572|CO4A2_HUMAN	10	10	10		1	10	10	10	10	9	9	10	9	9	10	9	9	8.5	8.5	8.5	167.55	1712	1712	0	241.05	By MS/MS	By MS/MS	By MS/MS	8.5	7.8	7.8	1071100000	739580000	193190000	138280000	485110000	577170000	651690000	16	11	12	39				93	69;505;558;559;599;616;746;1223;1583;1593	True;True;True;True;True;True;True;True;True;True
sp|P08670|VIME_HUMAN;sp|P41219|PERI_HUMAN;sp|P17661|DESM_HUMAN;sp|P41219-2|PERI_HUMAN;sp|P14136-3|GFAP_HUMAN;sp|P14136|GFAP_HUMAN;sp|P14136-2|GFAP_HUMAN;sp|Q16352|AINX_HUMAN;sp|P07197-2|NFM_HUMAN;sp|P07196|NFL_HUMAN;sp|P07197|NFM_HUMAN;sp|P12036-2|NFH_HUMAN;sp|P12036|NFH_HUMAN	sp|P08670|VIME_HUMAN	42;3;3;3;1;1;1;1;1;1;1;1;1	42;3;3;3;1;1;1;1;1;1;1;1;1	42;3;3;3;1;1;1;1;1;1;1;1;1		13	42	42	42	42	37	38	42	37	38	42	37	38	72.3	72.3	72.3	53.651	466	466;470;470;471;431;432;438;499;540;543;916;963;1026	0	323.31	By MS/MS	By MS/MS	By MS/MS	72.3	70.8	70.8	15989000000	9515700000	4233700000	2239100000	8296900000	9638700000	9531700000	136	104	96	336				94	223;267;337;338;369;370;396;416;417;426;429;430;436;673;811;812;862;941;942;1007;1008;1028;1087;1138;1142;1143;1144;1229;1230;1324;1394;1439;1440;1457;1538;1563;1683;1726;1803;1805;1806;1809	True;True;True;True;True;True;True;True;True;True;True;True;True;True;True;True;True;True;True;True;True;True;True;True;True;True;True;True;True;True;True;True;True;True;True;True;True;True;True;True;True;True
sp|P08758|ANXA5_HUMAN	sp|P08758|ANXA5_HUMAN	9	9	9		1	9	9	9	9	7	9	9	7	9	9	7	9	35.9	35.9	35.9	35.936	320	320	0	193.48	By MS/MS	By MS/MS	By MS/MS	35.9	25	35.9	274340000	164260000	71938000	38150000	208340000	141960000	147030000	13	7	5	25				95	418;465;610;679;1254;1255;1300;1481;1898	True;True;True;True;True;True;True;True;True
sp|P09211|GSTP1_HUMAN	sp|P09211|GSTP1_HUMAN	2	2	2		1	2	2	2	2	2	2	2	2	2	2	2	2	14.8	14.8	14.8	23.356	210	210	0	25.748	By MS/MS	By MS/MS	By MS/MS	14.8	14.8	14.8	38975000	19841000	11789000	7344500	24183000	28096000	26765000	2	1	2	5				96	109;1372	True;True
sp|P09382|LEG1_HUMAN	sp|P09382|LEG1_HUMAN	8	8	8		1	8	8	8	8	7	7	8	7	7	8	7	7	73.3	73.3	73.3	14.716	135	135	0	107.99	By MS/MS	By MS/MS	By MS/MS	73.3	73.3	65.9	657220000	440100000	147850000	69274000	378830000	333540000	317340000	15	15	10	40				97	279;329;484;485;1110;1118;1119;1491	True;True;True;True;True;True;True;True
sp|P09622-2|DLDH_HUMAN;sp|P09622-3|DLDH_HUMAN;sp|P09622|DLDH_HUMAN	sp|P09622-2|DLDH_HUMAN;sp|P09622-3|DLDH_HUMAN;sp|P09622|DLDH_HUMAN	3;3;3	3;3;3	3;3;3	;;	3	3	3	3	2	2	2	2	2	2	2	2	2	16.1	16.1	16.1	43.587	410	410;461;509	0	40.183	By MS/MS	By MS/MS	By matching	12.7	11.5	11.5	14410000	9891000	2355700	2163400	0	0	9148400	4	1	0	5				98	838;1316;1880	True;True;True
sp|Q71UI9-2|H2AV_HUMAN;sp|Q71UI9|H2AV_HUMAN;sp|P0C0S5|H2AZ_HUMAN;sp|Q71UI9-4|H2AV_HUMAN;sp|Q71UI9-3|H2AV_HUMAN	sp|Q71UI9-2|H2AV_HUMAN;sp|Q71UI9|H2AV_HUMAN;sp|P0C0S5|H2AZ_HUMAN;sp|Q71UI9-4|H2AV_HUMAN	3;3;3;2;1	2;2;2;2;1	2;2;2;2;1	;;;	5	3	2	2	3	2	3	2	1	2	2	1	2	48.2	40.4	40.4	12.146	114	114;128;128;102;90	0	14.407	By MS/MS	By matching	By matching	48.2	22.8	48.2	7292800	4517600	1321700	1453500	4792100	0	5871700	2	0	0	2				99	58;713;1826	False;True;True
sp|Q99878|H2A1J_HUMAN;sp|Q96KK5|H2A1H_HUMAN;sp|Q9BTM1|H2AJ_HUMAN;sp|Q16777|H2A2C_HUMAN;sp|Q6FI13|H2A2A_HUMAN;sp|P20671|H2A1D_HUMAN;sp|P0C0S8|H2A1_HUMAN;sp|Q9BTM1-2|H2AJ_HUMAN	sp|Q99878|H2A1J_HUMAN;sp|Q96KK5|H2A1H_HUMAN;sp|Q9BTM1|H2AJ_HUMAN;sp|Q16777|H2A2C_HUMAN;sp|Q6FI13|H2A2A_HUMAN;sp|P20671|H2A1D_HUMAN;sp|P0C0S8|H2A1_HUMAN;sp|Q9BTM1-2|H2AJ_HUMAN	4;4;4;4;4;4;4;3	4;4;4;4;4;4;4;3	1;1;1;1;1;1;1;1	;;;;;;;	8	4	4	1	4	4	4	4	4	4	1	1	1	35.9	35.9	8.6	13.936	128	128;128;129;129;130;130;130;151	0	76.016	By MS/MS	By MS/MS	By MS/MS	35.9	35.9	35.9	934690000	509700000	279910000	145080000	512930000	650120000	628440000	5	6	7	18				100	58;714;1295;1955	True;True;True;True
sp|P62987|RL40_HUMAN;sp|P62979|RS27A_HUMAN;sp|P0CG47|UBB_HUMAN;sp|P0CG48|UBC_HUMAN	sp|P62987|RL40_HUMAN;sp|P62979|RS27A_HUMAN;sp|P0CG47|UBB_HUMAN;sp|P0CG48|UBC_HUMAN	2;2;2;2	2;2;2;2	2;2;2;2	;;;	4	2	2	2	2	2	2	2	2	2	2	2	2	19.5	19.5	19.5	14.728	128	128;156;229;685	0	72.2	By MS/MS	By MS/MS	By MS/MS	19.5	19.5	19.5	172660000	94489000	46975000	31196000	115360000	94995000	128210000	2	2	2	6				101	413;1657	True;True
sp|P0DMV8-2|HS71A_HUMAN;sp|P0DMV9|HS71B_HUMAN;sp|P0DMV8|HS71A_HUMAN;sp|P17066|HSP76_HUMAN;sp|P48741|HSP77_HUMAN	sp|P0DMV8-2|HS71A_HUMAN;sp|P0DMV9|HS71B_HUMAN;sp|P0DMV8|HS71A_HUMAN	5;5;5;2;1	5;5;5;2;1	3;3;3;1;0	;;	5	5	5	3	5	4	5	5	4	5	3	2	3	14.7	14.7	10.6	63.936	586	586;641;641;643;367	0	51.485	By MS/MS	By MS/MS	By MS/MS	14.7	9.4	14.7	84674000	51302000	23073000	10299000	49256000	50264000	50421000	3	4	2	9				102	792;1287;1349;1487;1720	True;True;True;True;True
sp|P0DP25|CALM3_HUMAN;sp|P0DP24|CALM2_HUMAN;sp|P0DP23|CALM1_HUMAN	sp|P0DP25|CALM3_HUMAN;sp|P0DP24|CALM2_HUMAN;sp|P0DP23|CALM1_HUMAN	2;2;2	2;2;2	2;2;2	;;	3	2	2	2	2	2	2	2	2	2	2	2	2	22.1	22.1	22.1	16.837	149	149;149;149	0	31.478	By MS/MS	By MS/MS	By MS/MS	22.1	22.1	22.1	63048000	30607000	22521000	9919900	34276000	53406000	38643000	4	3	2	9				103	319;1813	True;True
sp|P10301|RRAS_HUMAN;sp|P62070-3|RRAS2_HUMAN;sp|P62070|RRAS2_HUMAN;sp|P62070-4|RRAS2_HUMAN	sp|P10301|RRAS_HUMAN;sp|P62070-3|RRAS2_HUMAN;sp|P62070|RRAS2_HUMAN;sp|P62070-4|RRAS2_HUMAN	2;1;1;1	2;1;1;1	2;1;1;1	;;;	4	2	2	2	2	2	2	2	2	2	2	2	2	12.8	12.8	12.8	23.48	218	218;169;204;210	0	32.608	By MS/MS	By MS/MS	By MS/MS	12.8	12.8	12.8	20659000	15104000	3635600	1919300	13515000	6655700	7040000	1	1	1	3				104	972;1115	True;True
sp|P10620-2|MGST1_HUMAN;sp|P10620|MGST1_HUMAN	sp|P10620-2|MGST1_HUMAN;sp|P10620|MGST1_HUMAN	2;2	2;2	2;2	;	2	2	2	2	1	1	2	1	1	2	1	1	2	43.7	43.7	43.7	9.9836	87	87;155	0	15.262	By MS/MS	By MS/MS	By matching	28.7	14.9	43.7	8909100	275550	6056500	2577000	0	0	10897000	2	0	0	2				105	1784;1811	True;True
sp|P10809|CH60_HUMAN;sp|P10809-2|CH60_HUMAN	sp|P10809|CH60_HUMAN	6;2	6;2	6;2		2	6	6	6	4	4	6	4	4	6	4	4	6	18.5	18.5	18.5	61.054	573	573;158	0	65.957	By MS/MS	By MS/MS	By MS/MS	12.9	12.9	18.5	26407000	12102000	8208700	6095500	15560000	23719000	18198000	3	2	4	9				106	17;106;1602;1670;1727;1829	True;True;True;True;True;True
sp|P10909-4|CLUS_HUMAN;sp|P10909|CLUS_HUMAN;sp|P10909-5|CLUS_HUMAN;sp|P10909-2|CLUS_HUMAN;sp|P10909-3|CLUS_HUMAN	sp|P10909-4|CLUS_HUMAN;sp|P10909|CLUS_HUMAN;sp|P10909-5|CLUS_HUMAN;sp|P10909-2|CLUS_HUMAN;sp|P10909-3|CLUS_HUMAN	6;6;6;6;4	6;6;6;6;4	6;6;6;6;4	;;;;	5	6	6	6	6	4	4	6	4	4	6	4	4	21.6	21.6	21.6	48.803	416	416;449;460;501;274	0	119.7	By MS/MS	By MS/MS	By MS/MS	21.6	15.9	15.9	218600000	130210000	53269000	35122000	180980000	103510000	121430000	7	5	3	15				107	155;374;934;997;1427;1961	True;True;True;True;True;True
sp|P11021|GRP78_HUMAN	sp|P11021|GRP78_HUMAN	5	5	4		1	5	5	4	5	5	5	5	5	5	4	4	4	8.7	8.7	8.7	72.332	654	654	0	40.061	By MS/MS	By MS/MS	By MS/MS	8.7	8.7	8.7	68839000	31504000	24699000	12636000	35206000	57322000	51378000	6	5	5	16				108	196;789;791;884;1618	True;True;True;True;True
sp|P11047|LAMC1_HUMAN	sp|P11047|LAMC1_HUMAN	21	21	21		1	21	21	21	20	20	19	20	20	19	20	20	19	21.5	21.5	21.5	177.6	1609	1609	0	323.31	By MS/MS	By MS/MS	By MS/MS	21.4	20.8	18.7	849210000	460040000	242030000	147150000	471320000	570740000	587980000	24	18	16	58				109	47;169;283;284;327;597;1027;1056;1114;1148;1164;1359;1374;1469;1586;1594;1617;1634;1672;1866;1949	True;True;True;True;True;True;True;True;True;True;True;True;True;True;True;True;True;True;True;True;True
sp|P11142-2|HSP7C_HUMAN;sp|P11142|HSP7C_HUMAN;sp|P54652|HSP72_HUMAN	sp|P11142-2|HSP7C_HUMAN;sp|P11142|HSP7C_HUMAN;sp|P54652|HSP72_HUMAN	4;4;3	2;2;1	2;2;1	;;	3	4	2	2	4	4	4	2	2	2	2	2	2	8.5	5.9	5.9	53.517	493	493;646;639	0	38.313	By MS/MS	By MS/MS	By MS/MS	8.5	8.5	8.5	63187000	23726000	23221000	16240000	26140000	42788000	56750000	2	1	2	5				110	195;789;790;1720	True;False;True;False
sp|P11216|PYGB_HUMAN	sp|P11216|PYGB_HUMAN	2	1	1		1	2	1	1	2	1	1	1	0	0	1	0	0	3.3	1.9	1.9	96.695	843	843	0	28.993	By MS/MS	By matching	By matching	3.3	1.4	1.4	975430	975430	0	0	975430	0	0	1	0	0	1				111	1139;1902	True;False
sp|P11498|PYC_HUMAN;sp|P11498-2|PYC_HUMAN	sp|P11498|PYC_HUMAN	5;1	5;1	5;1		2	5	5	5	4	4	4	4	4	4	4	4	4	6.8	6.8	6.8	129.63	1178	1178;529	0	36.267	By MS/MS	By MS/MS	By MS/MS	5.8	5.8	4.9	51506000	27141000	14888000	9477300	28615000	37450000	36697000	1	1	2	4				112	37;383;674;974;1800	True;True;True;True;True
sp|P12109|CO6A1_HUMAN	sp|P12109|CO6A1_HUMAN	21	21	21		1	21	21	21	21	19	20	21	19	20	21	19	20	33.4	33.4	33.4	108.53	1028	1028	0	323.31	By MS/MS	By MS/MS	By MS/MS	33.4	30.6	32.2	3047900000	1883900000	745330000	418720000	1408900000	2098900000	1796700000	48	45	41	134				113	164;188;287;300;399;447;536;601;602;735;916;1079;1176;1330;1338;1537;1599;1765;1821;1924;2047	True;True;True;True;True;True;True;True;True;True;True;True;True;True;True;True;True;True;True;True;True
sp|P12110|CO6A2_HUMAN;sp|P12110-3|CO6A2_HUMAN;sp|P12110-2|CO6A2_HUMAN	sp|P12110|CO6A2_HUMAN;sp|P12110-3|CO6A2_HUMAN;sp|P12110-2|CO6A2_HUMAN	16;13;13	16;13;13	16;13;13	;;	3	16	16	16	16	15	15	16	15	15	16	15	15	20.1	20.1	20.1	108.58	1019	1019;828;918	0	323.31	By MS/MS	By MS/MS	By MS/MS	20.1	20.1	20.1	2112900000	1255900000	527220000	329770000	1180500000	1374900000	1323700000	48	29	25	102				114	85;225;305;311;705;752;933;994;1297;1302;1315;1325;1424;1840;1841;2036	True;True;True;True;True;True;True;True;True;True;True;True;True;True;True;True
sp|P12111-4|CO6A3_HUMAN;sp|P12111-2|CO6A3_HUMAN;sp|P12111|CO6A3_HUMAN;sp|P12111-3|CO6A3_HUMAN;sp|P12111-5|CO6A3_HUMAN	sp|P12111-4|CO6A3_HUMAN;sp|P12111-2|CO6A3_HUMAN;sp|P12111|CO6A3_HUMAN;sp|P12111-3|CO6A3_HUMAN;sp|P12111-5|CO6A3_HUMAN	74;74;74;40;40	74;74;74;40;40	74;74;74;40;40	;;;;	5	74	74	74	74	67	69	74	67	69	74	67	69	36.6	36.6	36.6	278.2	2570	2570;2971;3177;1036;1237	0	323.31	By MS/MS	By MS/MS	By MS/MS	36.6	34.9	35.7	8957400000	5454300000	2252900000	1250300000	5342500000	5340600000	5125100000	159	122	105	386				115	11;24;87;100;103;108;232;276;306;307;308;391;442;522;532;543;568;575;631;744;745;754;755;757;758;771;785;863;881;928;939;1096;1098;1104;1111;1150;1165;1203;1248;1267;1285;1303;1337;1405;1412;1417;1426;1429;1445;1449;1476;1517;1518;1555;1556;1557;1558;1567;1568;1578;1614;1707;1762;1763;1764;1766;1796;1834;1839;1920;1950;1973;1974;1980	True;True;True;True;True;True;True;True;True;True;True;True;True;True;True;True;True;True;True;True;True;True;True;True;True;True;True;True;True;True;True;True;True;True;True;True;True;True;True;True;True;True;True;True;True;True;True;True;True;True;True;True;True;True;True;True;True;True;True;True;True;True;True;True;True;True;True;True;True;True;True;True;True;True
sp|P12236|ADT3_HUMAN	sp|P12236|ADT3_HUMAN	3	1	1		1	3	1	1	3	3	3	1	1	1	1	1	1	11.4	4.4	4.4	32.866	298	298	0.0035587	6.7098	By matching	By MS/MS	By MS/MS	11.4	11.4	11.4	3943300	2558200	802440	582620	0	0	2463700	0	0	0	0				116	210;404;2033	True;False;False
sp|P12814-2|ACTN1_HUMAN;sp|P12814|ACTN1_HUMAN;sp|P12814-3|ACTN1_HUMAN;sp|P12814-4|ACTN1_HUMAN;sp|O43707-2|ACTN4_HUMAN;sp|O43707-3|ACTN4_HUMAN;sp|P35609-2|ACTN2_HUMAN;sp|P35609|ACTN2_HUMAN;sp|Q08043|ACTN3_HUMAN	sp|P12814-2|ACTN1_HUMAN;sp|P12814|ACTN1_HUMAN;sp|P12814-3|ACTN1_HUMAN;sp|P12814-4|ACTN1_HUMAN;sp|O43707-2|ACTN4_HUMAN	6;6;6;6;3;2;1;1;1	6;6;6;6;3;2;1;1;1	2;2;2;2;0;0;0;0;0	;;;;	9	6	6	2	6	5	5	6	5	5	2	1	1	8.3	8.3	3.2	102.71	887	887;892;914;930;692;521;894;894;901	0	107.14	By MS/MS	By MS/MS	By MS/MS	8.3	7	7	110410000	69131000	26039000	15240000	87116000	59905000	48723000	6	3	5	14				117	956;961;1105;1250;1649;1842	True;True;True;True;True;True
sp|P13073|COX41_HUMAN	sp|P13073|COX41_HUMAN	2	2	2		1	2	2	2	2	1	2	2	1	2	2	1	2	13	13	13	19.576	169	169	0	11.483	By MS/MS	By MS/MS	By MS/MS	13	7.1	13	30477000	23375000	3421300	3680900	22823000	0	16117000	2	2	1	5				118	1480;1909	True;True
sp|P13224|GP1BB_HUMAN;sp|P13224-2|GP1BB_HUMAN	sp|P13224|GP1BB_HUMAN;sp|P13224-2|GP1BB_HUMAN	2;2	2;2	2;2	;	2	2	2	2	2	1	1	2	1	1	2	1	1	10.7	10.7	10.7	21.717	206	206;411	0	17.538	By MS/MS	By MS/MS	By MS/MS	10.7	5.3	5.3	18044000	13493000	2940500	1610700	13493000	0	0	2	1	1	4				119	1086;1182	True;True
sp|P13489|RINI_HUMAN	sp|P13489|RINI_HUMAN	3	3	3		1	3	3	3	3	2	1	3	2	1	3	2	1	10.4	10.4	10.4	49.973	461	461	0	42.599	By MS/MS	By matching	By matching	10.4	8	3.3	15523000	13913000	907250	702200	8384200	7695000	0	3	0	0	3				120	375;1908;2003	True;True;True
sp|P13804-2|ETFA_HUMAN;sp|P13804|ETFA_HUMAN	sp|P13804-2|ETFA_HUMAN;sp|P13804|ETFA_HUMAN	5;5	5;5	5;5	;	2	5	5	5	5	4	5	5	4	5	5	4	5	29.2	29.2	29.2	30.025	284	284;333	0	34.982	By MS/MS	By MS/MS	By MS/MS	29.2	23.6	29.2	45758000	26711000	10692000	8355700	29872000	27756000	29944000	5	2	1	8				121	614;990;1103;1658;1985	True;True;True;True;True
sp|P14384|CBPM_HUMAN	sp|P14384|CBPM_HUMAN	2	2	2		1	2	2	2	2	2	1	2	2	1	2	2	1	7.7	7.7	7.7	50.513	443	443	0	12.395	By MS/MS	By MS/MS	By matching	7.7	7.7	6.1	16499000	11525000	4015400	958160	10917000	10195000	0	3	1	0	4				122	233;777	True;True
sp|P14543-2|NID1_HUMAN;sp|P14543|NID1_HUMAN	sp|P14543-2|NID1_HUMAN;sp|P14543|NID1_HUMAN	22;22	22;22	21;21	;	2	22	22	21	21	17	17	21	17	17	20	16	16	30.6	30.6	29.7	122.02	1114	1114;1247	0	222.21	By MS/MS	By MS/MS	By MS/MS	28.2	25.5	23.8	506200000	323790000	115430000	66987000	305160000	278320000	289780000	20	16	11	47				123	88;154;355;410;427;629;770;902;1126;1259;1280;1304;1305;1331;1384;1389;1393;1459;1875;1921;2002;2021	True;True;True;True;True;True;True;True;True;True;True;True;True;True;True;True;True;True;True;True;True;True
sp|P15090|FABP4_HUMAN;sp|P02689|MYP2_HUMAN	sp|P15090|FABP4_HUMAN	9;1	9;1	9;1		2	9	9	9	9	8	9	9	8	9	9	8	9	68.2	68.2	68.2	14.719	132	132;132	0	234.71	By MS/MS	By MS/MS	By MS/MS	68.2	68.2	68.2	1331500000	823020000	318550000	189970000	700690000	687850000	859660000	17	15	12	44				124	333;423;1216;1217;1220;1356;1357;1573;1747	True;True;True;True;True;True;True;True;True
sp|P15502-7|ELN_HUMAN;sp|P15502-6|ELN_HUMAN;sp|P15502-12|ELN_HUMAN;sp|P15502-13|ELN_HUMAN;sp|P15502-5|ELN_HUMAN;sp|P15502-2|ELN_HUMAN;sp|P15502-1|ELN_HUMAN;sp|P15502-4|ELN_HUMAN;sp|P15502-10|ELN_HUMAN;sp|P15502|ELN_HUMAN;sp|P15502-9|ELN_HUMAN;sp|P15502-8|ELN_HUMAN	sp|P15502-7|ELN_HUMAN;sp|P15502-6|ELN_HUMAN;sp|P15502-12|ELN_HUMAN;sp|P15502-13|ELN_HUMAN;sp|P15502-5|ELN_HUMAN;sp|P15502-2|ELN_HUMAN;sp|P15502-1|ELN_HUMAN;sp|P15502-4|ELN_HUMAN;sp|P15502-10|ELN_HUMAN;sp|P15502|ELN_HUMAN;sp|P15502-9|ELN_HUMAN;sp|P15502-8|ELN_HUMAN	2;2;2;2;2;2;2;2;2;2;2;1	2;2;2;2;2;2;2;2;2;2;2;1	2;2;2;2;2;2;2;2;2;2;2;1	;;;;;;;;;;;	12	2	2	2	2	2	2	2	2	2	2	2	2	4.7	4.7	4.7	58.788	677	677;687;692;705;711;724;730;757;759;786;792;658	0	14.579	By MS/MS	By MS/MS	By MS/MS	4.7	4.7	4.7	44067000	18806000	18312000	6949300	18870000	43113000	29931000	1	2	2	5				125	490;1124	True;True
sp|P16671|CD36_HUMAN;sp|P16671-4|CD36_HUMAN;sp|P16671-3|CD36_HUMAN;sp|P16671-2|CD36_HUMAN	sp|P16671|CD36_HUMAN;sp|P16671-4|CD36_HUMAN;sp|P16671-3|CD36_HUMAN	11;10;10;4	11;10;10;4	11;10;10;4	;;	4	11	11	11	10	11	11	10	11	11	10	11	11	28.6	28.6	28.6	53.053	472	472;412;433;288	0	208.29	By MS/MS	By MS/MS	By MS/MS	28.4	28.6	28.6	916360000	624980000	163650000	127740000	544690000	447490000	554530000	15	20	19	54				126	46;354;388;1155;1378;1441;1452;1508;1562;1742;1750	True;True;True;True;True;True;True;True;True;True;True
sp|P16930|FAAA_HUMAN;sp|P16930-2|FAAA_HUMAN	sp|P16930|FAAA_HUMAN;sp|P16930-2|FAAA_HUMAN	3;2	3;2	3;2	;	2	3	3	3	2	3	3	2	3	3	2	3	3	12.9	12.9	12.9	46.374	419	419;349	0	42.61	By MS/MS	By MS/MS	By MS/MS	9.8	12.9	12.9	13049000	6712300	3197900	3139100	5939200	7754700	13928000	3	2	2	7				127	779;1489;1817	True;True;True
sp|P17931|LEG3_HUMAN	sp|P17931|LEG3_HUMAN	3	3	3		1	3	3	3	3	3	3	3	3	3	3	3	3	13.2	13.2	13.2	26.152	250	250	0	21.174	By MS/MS	By MS/MS	By MS/MS	13.2	13.2	13.2	41951000	17538000	16641000	7772100	0	35577000	37020000	3	3	2	8				128	734;852;1253	True;True;True
sp|P18206-2|VINC_HUMAN;sp|P18206|VINC_HUMAN;sp|P18206-3|VINC_HUMAN	sp|P18206-2|VINC_HUMAN;sp|P18206|VINC_HUMAN	23;23;3	23;23;3	23;23;3	;	3	23	23	23	23	21	20	23	21	20	23	21	20	32.4	32.4	32.4	116.72	1066	1066;1134;222	0	323.31	By MS/MS	By MS/MS	By MS/MS	32.4	29.5	28.2	568290000	306410000	181230000	80649000	327800000	408050000	336870000	28	22	18	68				129	54;76;83;84;147;393;589;1065;1231;1252;1264;1268;1272;1343;1436;1525;1529;1645;1654;1685;1752;1785;1892	True;True;True;True;True;True;True;True;True;True;True;True;True;True;True;True;True;True;True;True;True;True;True
sp|P18859|ATP5J_HUMAN;sp|P18859-2|ATP5J_HUMAN	sp|P18859|ATP5J_HUMAN;sp|P18859-2|ATP5J_HUMAN	2;2	2;2	2;2	;	2	2	2	2	2	2	2	2	2	2	2	2	2	26.9	26.9	26.9	12.587	108	108;116	0	19.23	By MS/MS	By MS/MS	By matching	26.9	26.9	26.9	33223000	15270000	12497000	5455400	19653000	25440000	23084000	2	1	0	3				130	445;1419	True;True
sp|Q15661-2|TRYB1_HUMAN;sp|Q15661|TRYB1_HUMAN;sp|P20231|TRYB2_HUMAN	sp|Q15661-2|TRYB1_HUMAN;sp|Q15661|TRYB1_HUMAN;sp|P20231|TRYB2_HUMAN	2;2;2	2;2;2	2;2;2	;;	3	2	2	2	2	1	2	2	1	2	2	1	2	7.5	7.5	7.5	29.533	266	266;275;275	0.0036232	11.062	By MS/MS	By matching	By matching	7.5	3	7.5	22903000	17585000	3039300	2278400	16999000	0	10220000	2	0	0	2				131	1128;1918	True;True
sp|P20674|COX5A_HUMAN	sp|P20674|COX5A_HUMAN	2	2	2		1	2	2	2	2	2	1	2	2	1	2	2	1	30	30	30	16.762	150	150	0	16.454	By MS/MS	By MS/MS	By matching	30	30	20	24491000	14573000	8123900	1793900	14269000	19700000	0	3	2	0	5				132	367;590	True;True
sp|P20774|MIME_HUMAN	sp|P20774|MIME_HUMAN	7	7	7		1	7	7	7	7	6	6	7	6	6	7	6	6	22.8	22.8	22.8	33.922	298	298	0	204.69	By MS/MS	By MS/MS	By MS/MS	22.8	20.5	20.5	102240000	66642000	21013000	14588000	58855000	54057000	65586000	7	7	5	19				133	208;970;982;1125;1179;1192;1450	True;True;True;True;True;True;True
sp|P21333-2|FLNA_HUMAN;sp|P21333|FLNA_HUMAN;sp|Q14315-2|FLNC_HUMAN;sp|Q14315|FLNC_HUMAN	sp|P21333-2|FLNA_HUMAN;sp|P21333|FLNA_HUMAN	54;54;2;2	54;54;2;2	52;52;0;0	;	4	54	54	52	50	52	46	50	52	46	48	50	44	35.7	35.7	35	280.01	2639	2639;2647;2692;2725	0	323.31	By MS/MS	By MS/MS	By MS/MS	33.5	34.4	30.1	1512600000	869640000	433500000	209470000	837250000	1003400000	941520000	55	54	35	144				134	38;49;61;96;128;151;182;183;192;193;197;298;320;326;339;353;431;455;487;526;595;618;728;736;833;889;978;1037;1074;1129;1154;1183;1228;1463;1468;1549;1550;1554;1626;1638;1639;1754;1759;1836;1848;1933;1940;1962;1965;2022;2035;2037;2054;2069	True;True;True;True;True;True;True;True;True;True;True;True;True;True;True;True;True;True;True;True;True;True;True;True;True;True;True;True;True;True;True;True;True;True;True;True;True;True;True;True;True;True;True;True;True;True;True;True;True;True;True;True;True;True
sp|P21397|AOFA_HUMAN;sp|P21397-2|AOFA_HUMAN	sp|P21397|AOFA_HUMAN;sp|P21397-2|AOFA_HUMAN	9;8	9;8	8;7	;	2	9	9	8	7	7	7	7	7	7	7	6	6	20.1	20.1	17.8	59.681	527	527;394	0	83.074	By MS/MS	By MS/MS	By MS/MS	17.8	15.4	15.4	267390000	184600000	58759000	24038000	144800000	162930000	118800000	7	6	5	18				135	236;303;524;767;782;818;913;1952;2014	True;True;True;True;True;True;True;True;True
sp|P21399|ACOC_HUMAN	sp|P21399|ACOC_HUMAN	2	2	2		1	2	2	2	2	2	2	2	2	2	2	2	2	3.7	3.7	3.7	98.398	889	889	0	33.448	By MS/MS	By MS/MS	By matching	3.7	3.7	3.7	13646000	8697100	2711500	2237600	9010000	6160900	0	1	1	0	2				136	1856;2060	True;True
[truncated: 147 more rows]
[truncated: 6 more columns]

## Sheet: patient -6 decellularised
Protein IDs	Majority protein IDs	Peptide counts (all)	Peptide counts (razor+unique)	Peptide counts (unique)	Fasta headers	Number of proteins	Peptides	Razor + unique peptides	Unique peptides	Peptides decellularised-1	Peptides decellularised-2	Peptides decellularised-3	Razor + unique peptides decellularised-1	Razor + unique peptides decellularised-2	Razor + unique peptides decellularised-3	Unique peptides decellularised-1	Unique peptides decellularised-2	Unique peptides decellularised-3	Sequence coverage [%]	Unique + razor sequence coverage [%]	Unique sequence coverage [%]	Mol. weight [kDa]	Sequence length	Sequence lengths	Q-value	Score	Identification type decellularised-1	Identification type decellularised-2	Identification type decellularised-3	Sequence coverage decellularised-1 [%]	Sequence coverage decellularised-2 [%]	Sequence coverage decellularised-3 [%]	Intensity	Intensity decellularised-1	Intensity decellularised-2	Intensity decellularised-3	LFQ intensity decellularised-1	LFQ intensity decellularised-2	LFQ intensity decellularised-3	MS/MS count decellularised-1	MS/MS count decellularised-2	MS/MS count decellularised-3	MS/MS count	Only identified by site	Reverse	Potential contaminant	id	Peptide IDs	Peptide is razor
[truncated: 133 more rows]
[truncated: 6 more columns]

[truncated: 8 more sheets: patient-7 untreated, patient -7 decellularised, patient-8 untreated, patient -8 decellularised, patient-9 untreated, patient -9 decellularised, patient-10 untreated, patient -10 decellularised]
